# Supplementary material for: Genome-Wide Identification of Cellular Pathways and Key Genes That Respond to Sodium Bicarbonate Stress in Saccharomyces cerevisiae
Source: Front Microbiol. 2022 Apr 12;13:831973. doi: 10.3389/fmicb.2022.831973 (PMC9042421; doi:10.3389/fmicb.2022.831973)
Supplement: Supplementary Table S1 — Data of the three independent genome-wide screening. [file Table_1.XLSX]

## Sheet: First screening
Query ORF	Query Name	Array ORF	Array Name	Array annotation	Normalized colony size (EXPERIMENT)	Normalized colony std. dev. (EXPERIMENT)	Normalized colony size (CONTROL)	Normalized colony std. dev. (CONTROL)	Score	Score stdev	p-Value
NAHCO3	NAHCO3	YOR202W	HIS3		0.98791	0.178	1.04016	0.158	-0.00483	0.178	0
NAHCO3	NAHCO3	YBL032W	HEK2		1.20614	0.078	1.00875	0.021	0.19761	0.078	7e-05
NAHCO3	NAHCO3	YBL031W	SHE1		0.95499	0.036	0.89638	0.008	0.0626	0.036	2e-05
NAHCO3	NAHCO3	YBL029W	YBL029W		1.26784	0.142	0.98194	0.017	0.28446	0.142	0.00038
NAHCO3	NAHCO3	YBL028C	YBL028C		1.47208	0.179	1.08202	0.06	0.39101	0.179	0.00049
NAHCO3	NAHCO3	YBL027W	RPL19B		1.31345	0.007	1.05772	0.027	0.25772	0.007	1e-05
NAHCO3	NAHCO3	YBL024W	NCL1		0.84345	0.036	0.95776	0.022	-0.11506	0.036	2e-05
NAHCO3	NAHCO3	YBL021C	HAP3		0.77438	0.007	0.82131	0.024	-0.05038	0.007	3e-05
NAHCO3	NAHCO3	YBL019W	APN2		1.0173	0.013	0.95789	0.019	0.06197	0.013	5e-05
NAHCO3	NAHCO3	YBL017C	PEP1		1.22736	0.048	1.13698	0.046	0.09001	0.048	2e-05
NAHCO3	NAHCO3	YBL052C	SAS3		1.18756	0.039	0.99587	0.01	0.19444	0.039	1e-05
NAHCO3	NAHCO3	YBL051C	PIN4		1.1784	0.098	1.03688	0.011	0.13844	0.098	0.00016
NAHCO3	NAHCO3	YBL049W	MOH1		1.07283	0.061	1.04734	0.009	0.02155	0.061	5e-05
NAHCO3	NAHCO3	YBL048W	YBL048W		1.09006	0.062	0.98866	0.025	0.10232	0.062	5e-05
NAHCO3	NAHCO3	YBL047C	EDE1		1.20641	0.026	1.06655	0.025	0.13252	0.026	0
NAHCO3	NAHCO3	YBL046W	PSY4		0.85306	0.058	0.97102	0.018	-0.11689	0.058	9e-05
NAHCO3	NAHCO3	YBL043W	ECM13		0.85956	0.013	0.97801	0.006	-0.11987	0.013	8e-05
NAHCO3	NAHCO3	YBL042C	FUI1		0.54707	0.025	0.7113	0.017	-0.16292	0.025	2e-05
NAHCO3	NAHCO3	YAL017W	PSK1		0.92559	0.072	1.04017	0.045	-0.12443	0.073	0.00013
NAHCO3	NAHCO3	YBL039C	URA7		1.14413	0.061	0.99565	0.044	0.1483	0.061	4e-05
NAHCO3	NAHCO3	YBL037W	APL3		1.05683	0.037	1.1004	0.005	-0.04425	0.037	1e-05
NAHCO3	NAHCO3	YBL036C	YBL036C		0.79785	0.08	0.94213	0.021	-0.14153	0.08	0.00028
NAHCO3	NAHCO3	YBL064C	PRX1		0.89095	0.035	0.90052	0.01	-0.00767	0.035	2e-05
NAHCO3	NAHCO3	YBL063W	KIP1		1.39553	0.019	1.08452	0.038	0.3218	0.019	0
NAHCO3	NAHCO3	YBL062W	YBL062W		0.65277	0.008	0.98798	0.03	-0.33022	0.008	5e-05
NAHCO3	NAHCO3	YBL061C	SKT5		0.98573	0.027	1.03148	0.026	-0.05456	0.027	1e-05
NAHCO3	NAHCO3	YBL060W	YEL1		1.25629	0.031	1.03196	0.021	0.22329	0.031	0
NAHCO3	NAHCO3	YBL059W	YBL059W		1.19011	0.029	1.02699	0.019	0.163	0.029	0
NAHCO3	NAHCO3	YAL015C	NTG1		0.78599	0.061	1.01229	0.021	-0.22827	0.061	0.00013
NAHCO3	NAHCO3	YBL057C	PTH2		1.30808	0.055	1.04021	0.007	0.26464	0.055	2e-05
NAHCO3	NAHCO3	YBL056W	PTC3		1.27927	0.065	1.03904	0.035	0.23521	0.065	4e-05
NAHCO3	NAHCO3	YBL055C	YBL055C		0.97282	0.164	1.01387	0.018	-0.04162	0.164	0.00128
NAHCO3	NAHCO3	YBL054W	TOD6		0.86126	0.042	0.9827	0.007	-0.12487	0.042	3e-05
NAHCO3	NAHCO3	YBL053W	YBL053W		0.78669	0.044	0.86332	0.001	-0.07601	0.044	5e-05
NAHCO3	NAHCO3	YBL079W	NUP170		0.61234	0.027	0.88891	0.009	-0.27678	0.027	2e-05
NAHCO3	NAHCO3	YBL078C	ATG8		0.48626	0.008	0.92918	0.013	-0.4399	0.008	0
NAHCO3	NAHCO3	YBL075C	SSA3		0.96533	0.051	1.06422	0.002	-0.09925	0.051	4e-05
NAHCO3	NAHCO3	YBL072C	RPS8A		1.37214	0.014	1.14844	0.03	0.21897	0.014	3e-05
NAHCO3	NAHCO3	YAL014C	SYN8		1.127	0.036	0.94226	0.041	0.18066	0.036	1e-05
NAHCO3	NAHCO3	YBL071C	YBL071C		1.07094	0.046	0.99562	0.026	0.08193	0.046	2e-05
NAHCO3	NAHCO3	YBL070C	YBL070C		1.03096	0.041	1.00325	0.022	0.02407	0.041	2e-05
NAHCO3	NAHCO3	YBL069W	AST1		1.17451	0.014	1.08874	0.036	0.08767	0.014	0
NAHCO3	NAHCO3	YBL068W	PRS4		1.21324	0.061	1.04142	0.029	0.17376	0.061	4e-05
NAHCO3	NAHCO3	YBL067C	UBP13		1.14495	0.062	1.0577	0.031	0.07644	0.062	4e-05
NAHCO3	NAHCO3	YBL066C	SEF1		1.26328	0.069	1.04234	0.007	0.2221	0.069	4e-05
NAHCO3	NAHCO3	YBL065W	YBL065W		1.09094	0.031	0.9387	0.023	0.1461	0.031	1e-05
NAHCO3	NAHCO3	YBL094C	YBL094C		0.41673	0.042	0.74016	0.004	-0.32554	0.042	0.0033
NAHCO3	NAHCO3	YBL091C-A	SCS22		1.18831	0.034	0.98346	0.024	0.20131	0.034	1e-05
NAHCO3	NAHCO3	YAL013W	DEP1		0.60161	0.046	0.73173	0.012	-0.13162	0.046	0.00013
NAHCO3	NAHCO3	YBL091C	MAP2		1.13705	0.021	1.04081	0.007	0.09502	0.021	0.00011
NAHCO3	NAHCO3	YBL089W	AVT5		1.0284	0.005	1.0941	0.051	-0.05958	0.005	1e-05
NAHCO3	NAHCO3	YBL088C	TEL1		1.33436	0.052	1.14961	0.041	0.17629	0.052	2e-05
NAHCO3	NAHCO3	YBL087C	RPL23A		1.10331	0.044	0.97414	0.007	0.13064	0.044	2e-05
NAHCO3	NAHCO3	YBL086C	YBL086C		0.82958	0.032	0.98877	0.01	-0.16128	0.032	2e-05
NAHCO3	NAHCO3	YBL085W	BOI1		0.83437	0.086	0.95956	0.018	-0.12501	0.086	0.0003
NAHCO3	NAHCO3	YBL083C	YBL083C		0.65361	0.016	1.00784	0.061	-0.34135	0.016	0.0002
NAHCO3	NAHCO3	YBL082C	ALG3		0.54823	0.04	0.96225	0.035	-0.40631	0.04	0.0001
NAHCO3	NAHCO3	YBL081W	YBL081W		1.25753	0.044	1.06039	0.015	0.19662	0.044	1e-05
NAHCO3	NAHCO3	YAL011W	SWC3		0.59214	0.001	0.92745	0.035	-0.33407	0.001	0
NAHCO3	NAHCO3	YBR001C	NTH2		1.02493	0.003	0.99607	0.042	0.03555	0.003	0
NAHCO3	NAHCO3	YBL107C	MIC23		1.00005	0.012	1.01862	0.014	-0.0184	0.012	0
NAHCO3	NAHCO3	YBL106C	SRO77		1.14703	0.013	1.00851	0.075	0.11564	0.013	0
NAHCO3	NAHCO3	YBL104C	SEA4		1.08175	0.045	0.94558	0.022	0.13321	0.045	2e-05
NAHCO3	NAHCO3	YBL103C	RTG3		0.69347	0.049	0.93828	0.019	-0.24318	0.049	0.0001
NAHCO3	NAHCO3	YBL102W	SFT2		1.05847	0.072	0.9996	0.054	0.06113	0.072	8e-05
NAHCO3	NAHCO3	YBL101C	ECM21		1.13214	0.081	1.05147	0.043	0.09375	0.081	0.0001
NAHCO3	NAHCO3	YBL100C	YBL100C		0.71007	0.068	0.99614	0.025	-0.28116	0.068	0.00024
NAHCO3	NAHCO3	YBL098W	BNA4		1.07462	0.041	1.00491	0.026	0.07494	0.041	2e-05
NAHCO3	NAHCO3	YBL096C	YBL096C		1.11181	0.024	0.97256	0.037	0.15002	0.024	0
NAHCO3	NAHCO3	YAL010C	MDM10		1.1852	0.012	1.05297	0.027	0.1342	0.012	0
NAHCO3	NAHCO3	YBL095W	YBL095W		0.90861	0.126	1.08101	0.054	-0.17143	0.126	0.00072
NAHCO3	NAHCO3	YBR016W	YBR016W		0.86105	0.055	1.28638	0.009	-0.42641	0.055	7e-05
NAHCO3	NAHCO3	YBR015C	MNN2		0.65193	0.063	0.96665	0.046	-0.31089	0.063	0.00025
NAHCO3	NAHCO3	YBR014C	GRX7		1.09996	0.079	1.00585	0.016	0.0936	0.079	0.0001
NAHCO3	NAHCO3	YBR013C	YBR013C		1.17897	0.037	1.03616	0.022	0.14321	0.037	1e-05
NAHCO3	NAHCO3	YBR012C	YBR012C		0.70434	0.008	0.96107	0.005	-0.25763	0.008	5e-05
NAHCO3	NAHCO3	YBR010W	HHT1		1.21141	0.051	1.01801	0.015	0.19177	0.051	2e-05
NAHCO3	NAHCO3	YBR009C	HHF1		1.16018	0.113	1	0.012	0.15367	0.113	0.00025
NAHCO3	NAHCO3	YBR008C	FLR1		1.26932	0.098	1.03367	0.021	0.23026	0.098	0.00013
NAHCO3	NAHCO3	YAL008W	FUN14		1.19105	0.05	1.00706	0.047	0.18536	0.05	2e-05
NAHCO3	NAHCO3	YBR007C	DSF2		1.04611	0.048	1.00836	0.013	0.04377	0.048	3e-05
NAHCO3	NAHCO3	YBR006W	UGA2		1.07192	0.038	1.00846	0.054	0.0526	0.038	1e-05
NAHCO3	NAHCO3	YBR005W	RCR1		1.10971	0.098	1.29668	0.01	-0.18283	0.098	0.00019
NAHCO3	NAHCO3	YBR030W	RKM3		0.60922	0.023	0.88682	0.065	-0.29353	0.023	0.00049
NAHCO3	NAHCO3	YBR028C	YPK3		1.08988	0.064	0.99482	0.012	0.09709	0.064	6e-05
NAHCO3	NAHCO3	YBR027C	YBR027C		1.13657	0.089	0.90623	0.032	0.23353	0.089	0.00013
NAHCO3	NAHCO3	YBR026C	ETR1		0.8093	0.057	0.87283	0.04	-0.05879	0.057	0.0001
NAHCO3	NAHCO3	YBR025C	OLA1		1.35268	0.07	1.19936	0.006	0.15614	0.07	4e-05
NAHCO3	NAHCO3	YBR024W	SCO2		0.75921	0.076	1.06581	0.005	-0.30478	0.076	0.00027
NAHCO3	NAHCO3	YBR023C	CHS3		0.84035	0.049	1.02572	0.016	-0.1875	0.049	5e-05
NAHCO3	NAHCO3	YAL007C	ERP2		0.74551	0.029	0.93406	0.024	-0.1882	0.029	2e-05
NAHCO3	NAHCO3	YBR022W	POA1		1.19176	0.05	0.95076	0.059	0.23617	0.05	2e-05
NAHCO3	NAHCO3	YBR020W	GAL1		1.08425	0.046	1.01256	0.011	0.07553	0.046	2e-05
NAHCO3	NAHCO3	YBR019C	GAL10		1.03622	0.023	1.01763	0.008	0.01725	0.023	0.00016
NAHCO3	NAHCO3	YBR018C	GAL7		1.38611	0.089	1.53416	0.168	-0.152	0.089	7e-05
NAHCO3	NAHCO3	YBR045C	GIP1		1.3278	0.033	1.07277	0.007	0.25679	0.033	0
NAHCO3	NAHCO3	YBR044C	TCM62		1.00505	0.07	0.9463	0.018	0.06344	0.071	9e-05
NAHCO3	NAHCO3	YBR043C	QDR3		1.02651	0.039	0.98903	0.016	0.03987	0.039	2e-05
NAHCO3	NAHCO3	YBR042C	CST26		1.12678	0.07	1.06166	0.02	0.06378	0.07	7e-05
NAHCO3	NAHCO3	YBR041W	FAT1		0.90942	0.009	1.02309	0.016	-0.1169	0.009	3e-05
NAHCO3	NAHCO3	YAL005C	SSA1		0.66112	0.012	0.88358	0.005	-0.22225	0.012	0.00011
NAHCO3	NAHCO3	YBR040W	FIG1		0.96152	0.034	1.072	0.022	-0.11469	0.034	1e-05
NAHCO3	NAHCO3	YBR036C	CSG2		1.00838	0.055	0.93847	0.022	0.06425	0.055	4e-05
NAHCO3	NAHCO3	YBR034C	HMT1		1.18318	0.006	1.02015	0.007	0.16323	0.006	1e-05
NAHCO3	NAHCO3	YBR033W	EDS1		1.10415	0.033	1.03727	0.009	0.06733	0.033	1e-05
NAHCO3	NAHCO3	YBR032W	YBR032W		0.50733	0.002	0.86738	0.02	-0.36644	0.002	1e-05
NAHCO3	NAHCO3	YBR031W	RPL4A		0.76152	0.019	0.92516	0.04	-0.16548	0.019	0
NAHCO3	NAHCO3	YBR057C	MUM2		1.18505	0.013	1.09515	0.037	0.08151	0.013	0
NAHCO3	NAHCO3	YBR056W	YBR056W		0.85499	0.001	1.00841	0.02	-0.15178	0.001	0
NAHCO3	NAHCO3	YAL004W	YAL004W		0.79336	0.041	1.02587	0.015	-0.22884	0.041	0.00089
NAHCO3	NAHCO3	YBR054W	YRO2		0.93898	0.01	1.01594	0.022	-0.07901	0.01	4e-05
NAHCO3	NAHCO3	YBR053C	YBR053C		1.04855	0.019	1.02738	0.014	0.02275	0.019	0
NAHCO3	NAHCO3	YBR052C	RFS1		1.1805	0.039	0.99155	0.032	0.18877	0.039	1e-05
NAHCO3	NAHCO3	YBR051W	YBR051W		1.24505	0.104	0.95207	0.014	0.28536	0.104	0.00016
NAHCO3	NAHCO3	YBR050C	REG2		1.32114	0.01	1.0917	0.013	0.23331	0.01	2e-05
NAHCO3	NAHCO3	YBR048W	RPS11B		0.95179	0.045	1.00327	0.02	-0.04945	0.045	3e-05
NAHCO3	NAHCO3	YBR047W	FMP23		1.26211	0.042	1.0367	0.014	0.22707	0.042	1e-05
NAHCO3	NAHCO3	YBR046C	ZTA1		0.93	0.138	0.93595	0.028	-0.01046	0.139	0.00089
NAHCO3	NAHCO3	YBR071W	YBR071W		0.96097	0.036	0.92423	0.035	0.03512	0.036	1e-05
NAHCO3	NAHCO3	YAL002W	VPS8		0.76488	0.103	1.10413	0.093	-0.31195	0.103	0.00067
NAHCO3	NAHCO3	YBR069C	TAT1		1.15467	0.039	1.06149	0.029	0.09268	0.039	1e-05
NAHCO3	NAHCO3	YBR068C	BAP2		1.01287	0.011	1.06951	0.01	-0.05385	0.011	0
NAHCO3	NAHCO3	YBR067C	TIP1		0.84022	0.019	1.0362	0.023	-0.1963	0.019	0
NAHCO3	NAHCO3	YBR066C	NRG2		1.10338	0.05	1.1321	0.024	-0.02769	0.05	3e-05
NAHCO3	NAHCO3	YBR065C	ECM2		0.85923	0.057	0.98956	0.026	-0.13045	0.057	8e-05
NAHCO3	NAHCO3	YBR064W	YBR064W		1.08094	0.037	1.0686	0.045	0.01116	0.037	1e-05
NAHCO3	NAHCO3	YBR063C	YBR063C		0.74861	0.039	0.97439	0.035	-0.22781	0.039	4e-05
NAHCO3	NAHCO3	YBR062C	YBR062C		1.09088	0.062	1.02113	0.013	0.06856	0.062	5e-05
NAHCO3	NAHCO3	YBR090C	YBR090C		0.71389	0.007	0.94873	0.051	-0.22488	0.007	0
NAHCO3	NAHCO3	YBR084W	MIS1		0.91499	0.007	0.87883	0.003	0.03514	0.007	2e-05
NAHCO3	NAHCO3	YBR083W	TEC1		1.06156	0.008	1.00336	0.034	0.05029	0.008	2e-05
NAHCO3	NAHCO3	YBR082C	UBC4		0.83213	0.025	1.01863	0.003	-0.18814	0.025	1e-05
NAHCO3	NAHCO3	YBR076W	ECM8		0.75247	0.042	0.98617	0.012	-0.23078	0.042	5e-05
NAHCO3	NAHCO3	YBR075W	YBR075W		0.83715	0.036	1.07851	0.02	-0.23928	0.036	2e-05
NAHCO3	NAHCO3	YBR074W	YBR074W		1.1856	0.022	1.0721	0.023	0.11329	0.022	0.00011
NAHCO3	NAHCO3	YAL031C	GIP4		0.70267	0.045	0.89748	0.039	-0.1967	0.045	7e-05
NAHCO3	NAHCO3	YBR073W	RDH54		1.29035	0.038	1.03942	0.021	0.25194	0.038	1e-05
NAHCO3	NAHCO3	YBR072W	HSP26		1.11887	0.048	1.00069	0.025	0.12359	0.048	2e-05
NAHCO3	NAHCO3	YBR104W	YMC2		1.05137	0.048	0.95225	0.035	0.09373	0.048	3e-05
NAHCO3	NAHCO3	YBR103W	SIF2		1.10974	0.041	0.94072	0.006	0.17172	0.041	1e-05
NAHCO3	NAHCO3	YBR100W	YBR100W		1.06303	0.07	1.01523	0.015	0.05124	0.07	8e-05
NAHCO3	NAHCO3	YBR099C	YBR099C		1.08249	0.059	0.99787	0.043	0.08105	0.059	4e-05
NAHCO3	NAHCO3	YBR098W	MMS4		0.69631	0.051	0.82041	0.008	-0.12198	0.051	0.00011
NAHCO3	NAHCO3	YBR095C	RXT2		0.8766	0.064	0.72242	0.002	0.15416	0.064	0.00011
NAHCO3	NAHCO3	YAL030W	SNC1		0.76672	0.02	0.98712	0.032	-0.21428	0.02	0
NAHCO3	NAHCO3	YBR094W	PBY1		0.74008	0.041	0.96173	0.016	-0.22003	0.041	5e-05
NAHCO3	NAHCO3	YBR092C	PHO3		0.98281	0.058	1.01897	0.034	-0.03836	0.058	6e-05
NAHCO3	NAHCO3	YBR119W	MUD1		0.87002	0.063	1.12676	0.011	-0.25789	0.063	0.00177
NAHCO3	NAHCO3	YBR116C	YBR116C		1.30672	0.068	1.0061	0.04	0.29892	0.068	4e-05
NAHCO3	NAHCO3	YBR114W	RAD16		1.30555	0.028	1.01739	0.014	0.28373	0.028	0
NAHCO3	NAHCO3	YAL029C	MYO4		0.78862	0.032	1.00014	0.029	-0.21513	0.032	2e-05
NAHCO3	NAHCO3	YBR111C	YSA1		0.83523	0.048	0.73887	0.007	0.09858	0.048	5e-05
NAHCO3	NAHCO3	YBR108W	AIM3		0.79576	0.052	0.96291	0.034	-0.17352	0.052	8e-05
NAHCO3	NAHCO3	YBR107C	IML3		0.58712	0.019	0.963	0.013	-0.38135	0.019	1e-05
NAHCO3	NAHCO3	YBR106W	PHO88		0.36637	0.006	0.79023	0.047	-0.41797	0.006	9e-05
NAHCO3	NAHCO3	YBR105C	VID24		0.79772	0.038	0.92383	0.012	-0.12015	0.038	3e-05
NAHCO3	NAHCO3	YAL028W	FRT2		1.18257	0.006	1.0192	0.027	0.1693	0.006	1e-05
NAHCO3	NAHCO3	YAL027W	SAW1		1.07559	0.022	1.00478	0.016	0.07032	0.022	0
NAHCO3	NAHCO3	YBR138C	YBR138C		1.11978	0.112	1.11274	0.066	-0.00915	0.112	0.00027
NAHCO3	NAHCO3	YBR137W	YBR137W		1.02913	0.031	0.94855	0.019	0.07868	0.031	1e-05
NAHCO3	NAHCO3	YBR134W	YBR134W		0.54514	0.076	0.82706	0.04	-0.29095	0.076	0.00073
NAHCO3	NAHCO3	YBR132C	AGP2		0.37773	0.017	0.71048	0.043	-0.34153	0.017	3e-05
NAHCO3	NAHCO3	YBR131W	CCZ1		1.04176	0.011	1.21347	0.035	-0.1723	0.011	4e-05
NAHCO3	NAHCO3	YBR130C	SHE3		1.0921	0.056	1.02234	0.088	0.08311	0.056	4e-05
NAHCO3	NAHCO3	YBR129C	OPY1		1.12188	0.055	0.98077	0.026	0.13908	0.055	3e-05
NAHCO3	NAHCO3	YBR128C	ATG14		0.64581	0.035	0.91654	0.05	-0.26901	0.035	4e-05
NAHCO3	NAHCO3	YBR126C	TPS1		1.0365	0.055	1.04285	0.068	-0.01619	0.055	4e-05
NAHCO3	NAHCO3	YBR125C	PTC4		1.02926	0.094	1.25414	0.08	-0.23775	0.094	0.00021
NAHCO3	NAHCO3	YAL026C	DRS2		0.76025	0.012	0.87847	0.009	-0.11863	0.012	0
NAHCO3	NAHCO3	YBR151W	APD1		0.98981	0.028	1.00653	0.038	-0.01684	0.028	1e-05
NAHCO3	NAHCO3	YBR150C	TBS1		1.07051	0.044	1.04309	0.007	0.0257	0.044	2e-05
NAHCO3	NAHCO3	YBR149W	ARA1		1.0138	0.083	1.03499	0.009	-0.02133	0.083	0.00015
NAHCO3	NAHCO3	YBR148W	YSW1		0.82813	0.007	0.91962	0.047	-0.08613	0.007	2e-05
NAHCO3	NAHCO3	YBR147W	RTC2		1.01789	0.053	0.97895	0.031	0.0356	0.053	4e-05
NAHCO3	NAHCO3	YBR145W	ADH5		1.18295	0.054	1.02593	0.005	0.15892	0.054	3e-05
NAHCO3	NAHCO3	YAL023C	PMT2		0.54318	0.028	1.00222	0.018	-0.46166	0.028	4e-05
NAHCO3	NAHCO3	YBR141C	YBR141C		1.00527	0.002	0.91865	0.035	0.08513	0.002	0
NAHCO3	NAHCO3	YBR139W	YBR139W		0.80444	0.009	1.00789	0.074	-0.21799	0.009	4e-05
NAHCO3	NAHCO3	YBR169C	SSE2		0.89548	0.007	1.01794	0.007	-0.12388	0.007	2e-05
NAHCO3	NAHCO3	YBR168W	PEX32		0.58958	0.025	0.70842	0.007	-0.11556	0.025	2e-05
NAHCO3	NAHCO3	YBR165W	UBS1		0.64869	0.018	0.90205	0.022	-0.24798	0.018	0.00027
NAHCO3	NAHCO3	YBR164C	ARL1		1.07277	0.044	0.98132	0.047	0.10163	0.044	2e-05
NAHCO3	NAHCO3	YBR162W-A	YSY6		1.00129	0.029	1.05218	0.033	-0.04371	0.029	0.00028
NAHCO3	NAHCO3	YAL022C	FUN26		0.87444	0.05	0.9778	0.055	-0.08806	0.05	5e-05
NAHCO3	NAHCO3	YBR162C	TOS1		0.84719	0.047	0.94423	0.023	-0.09843	0.047	5e-05
NAHCO3	NAHCO3	YBR161W	CSH1		0.9137	0.08	1.05136	0.03	-0.14377	0.08	0.00018
NAHCO3	NAHCO3	YBR158W	AMN1		0.9122	0.153	1.0102	0.039	-0.10277	0.153	0.00127
NAHCO3	NAHCO3	YBR157C	ICS2		1.21153	0.042	0.92745	0.045	0.29155	0.042	1e-05
NAHCO3	NAHCO3	YBR182C	SMP1		1.16215	0.036	1.02123	0.02	0.14085	0.036	1e-05
NAHCO3	NAHCO3	YBR181C	RPS6B		1.20806	0.088	1.00376	0.03	0.20608	0.088	0.00011
NAHCO3	NAHCO3	YBR180W	DTR1		1.16823	0.016	1.04009	0.006	0.12538	0.016	7e-05
NAHCO3	NAHCO3	YBR178W	YBR178W		1.07845	0.047	1.01348	0.005	0.06487	0.047	2e-05
NAHCO3	NAHCO3	YAL020C	ATS1		0.99266	0.059	0.94922	0.031	0.03711	0.059	6e-05
NAHCO3	NAHCO3	YBR177C	EHT1		0.68177	0.008	0.97729	0.023	-0.29574	0.008	5e-05
NAHCO3	NAHCO3	YBR176W	ECM31		0.88072	0.039	0.99505	0.013	-0.11826	0.039	2e-05
NAHCO3	NAHCO3	YBR172C	SMY2		0.46531	0.102	0.81715	0.044	-0.36027	0.102	0.00275
NAHCO3	NAHCO3	YBR171W	SEC66		0.56216	0.14	0.75291	0.043	-0.20522	0.14	0.00401
NAHCO3	NAHCO3	YBR170C	NPL4		1.09326	0.016	0.92273	0.028	0.17379	0.016	0
NAHCO3	NAHCO3	YBR199W	KTR4		0.99972	0.022	0.96636	0.018	0.03362	0.022	0
NAHCO3	NAHCO3	YBR197C	YBR197C		1.31856	0.074	1.04694	0.012	0.2698	0.074	5e-05
NAHCO3	NAHCO3	YAL019W	FUN30		1.10127	0.057	1.03925	0.038	0.06944	0.057	4e-05
NAHCO3	NAHCO3	YBR195C	MSI1		1.20448	0.082	0.99974	0.014	0.20431	0.082	9e-05
NAHCO3	NAHCO3	YBR194W	AIM4		0.74368	0.033	0.86264	0.012	-0.11685	0.033	2e-05
NAHCO3	NAHCO3	YBR189W	RPS9B		1.04852	0.032	0.91846	0.026	0.12929	0.032	1e-05
NAHCO3	NAHCO3	YBR188C	NTC20		1.06559	0.056	1.06534	0.026	-0.00306	0.056	4e-05
NAHCO3	NAHCO3	YBR187W	GDT1		1.15977	0.041	1.11141	0.041	0.04637	0.041	1e-05
NAHCO3	NAHCO3	YBR186W	PCH2		0.72488	0.068	0.98716	0.018	-0.25628	0.068	0.00022
NAHCO3	NAHCO3	YBR185C	MBA1		0.6745	0.008	0.93433	0.008	-0.262	0.008	0
NAHCO3	NAHCO3	YBR184W	YBR184W		1.10693	0.046	0.98383	0.015	0.12782	0.046	2e-05
NAHCO3	NAHCO3	YBR183W	YPC1		0.80002	0.03	0.93262	0.017	-0.13398	0.03	2e-05
NAHCO3	NAHCO3	YAL018C	YAL018C		1.33515	0.006	1.05039	0.005	0.28201	0.006	1e-05
NAHCO3	NAHCO3	YBR212W	NGR1		1.10891	0.044	0.97658	0.034	0.12955	0.044	2e-05
NAHCO3	NAHCO3	YBR210W	ERV15		0.62017	0.028	1.02909	0.012	-0.40746	0.028	3e-05
NAHCO3	NAHCO3	YBR208C	DUR1		1.16715	0.016	1.02556	0.002	0.14228	0.016	6e-05
NAHCO3	NAHCO3	YBR207W	FTH1		0.81613	0.111	0.99218	0.003	-0.17548	0.111	0.00068
NAHCO3	NAHCO3	YBR206W	YBR206W		1.14578	0.054	1.04861	0.017	0.09277	0.054	3e-05
NAHCO3	NAHCO3	YBR205W	KTR3		1.1238	0.077	1.03786	0.029	0.07877	0.077	9e-05
NAHCO3	NAHCO3	YBR204C	LDH1		1.29682	0.071	0.99782	0.008	0.29721	0.071	5e-05
NAHCO3	NAHCO3	YBR203W	COS111		0.90878	0.081	1.01711	0.001	-0.10787	0.082	0.0002
NAHCO3	NAHCO3	YBR201W	DER1		1.08965	0.07	1.01679	0.02	0.06752	0.07	7e-05
NAHCO3	NAHCO3	YBR223C	TDP1		1.31982	0.058	1.26597	0.073	0.04654	0.058	2e-05
NAHCO3	NAHCO3	YBR222C	PCS60		0.62371	0.041	1.07669	0.038	-0.44795	0.041	8e-05
NAHCO3	NAHCO3	YBR221C	PDB1		0.92763	0.052	0.95817	0.066	-0.01517	0.052	5e-05
NAHCO3	NAHCO3	YBR220C	YBR220C		0.69386	0.047	0.93808	0.053	-0.24762	0.047	9e-05
NAHCO3	NAHCO3	YBR219C	YBR219C		0.72146	0.032	0.94349	0.068	-0.2371	0.032	2e-05
NAHCO3	NAHCO3	YBR218C	PYC2		1.29166	0.081	1.02392	0.017	0.26296	0.081	7e-05
NAHCO3	NAHCO3	YBR217W	ATG12		0.83736	0.033	0.97776	0.033	-0.1452	0.033	2e-05
NAHCO3	NAHCO3	YBR216C	YBP1		1.36065	0.102	0.99146	0.01	0.3679	0.102	0.00012
NAHCO3	NAHCO3	YAL054C	ACS1		0.96623	0.008	0.98533	0.003	-0.01788	0.008	2e-05
NAHCO3	NAHCO3	YBR215W	HPC2		1.23844	0.058	1.01572	0.013	0.22186	0.058	3e-05
NAHCO3	NAHCO3	YBR214W	SDS24		0.85161	0.019	1.02171	0.024	-0.1749	0.019	0.00016
NAHCO3	NAHCO3	YBR213W	MET8		1.06506	0.044	1.14496	0.004	-0.08135	0.044	2e-05
NAHCO3	NAHCO3	YAL053W	FLC2		1.04658	0.016	0.84378	0.003	0.20326	0.016	0
NAHCO3	NAHCO3	YAL051W	OAF1		0.958	0.015	1.04103	0.019	-0.08688	0.015	8e-05
NAHCO3	NAHCO3	YAL049C	AIM2		1.05585	0.045	1.08721	0.016	-0.0349	0.045	0.00061
NAHCO3	NAHCO3	YAL045C	YAL045C		0.79259	0.016	0.90907	0.006	-0.11409	0.016	0
NAHCO3	NAHCO3	YAL043C-A	YAL043C-A		0.78482	0.042	0.94171	0.035	-0.16526	0.042	4e-05
NAHCO3	NAHCO3	YAL042W	ERV46		0.83174	0.022	0.98495	0.004	-0.15181	0.022	0
NAHCO3	NAHCO3	YAL040C	CLN3		0.90728	0.007	1.04356	0.046	-0.12698	0.007	2e-05
NAHCO3	NAHCO3	YAL037W	YAL037W		0.86535	0.028	1.03008	0.012	-0.16574	0.028	1e-05
NAHCO3	NAHCO3	YAL036C	RBG1		1.00738	0.015	0.93532	0.013	0.07437	0.015	0
NAHCO3	NAHCO3	YAL034C	FUN19		1.02854	0.051	1.0367	0.032	-0.00587	0.051	3e-05
NAHCO3	NAHCO3	YAL066W	YAL066W		0.94766	0.351	0.97398	0.007	-0.02963	0.351	0.01247
NAHCO3	NAHCO3	YAL065C	YAL065C		0.92149	0.057	1.02842	0.012	-0.10731	0.057	6e-05
NAHCO3	NAHCO3	YAL064C-A	TDA8		0.64956	0.051	0.97155	0.021	-0.32413	0.051	0.00013
NAHCO3	NAHCO3	YAL062W	GDH3		0.88023	0.023	0.84292	0.019	0.03302	0.023	1e-05
NAHCO3	NAHCO3	YAL061W	BDH2		1.07965	0.015	1.06887	0.013	0.00869	0.015	6e-05
NAHCO3	NAHCO3	YAL060W	BDH1		0.75004	0.007	1.01727	0.034	-0.26537	0.007	3e-05
NAHCO3	NAHCO3	YAL059W	ECM1		1.21431	0.063	0.99091	0.018	0.22739	0.063	4e-05
NAHCO3	NAHCO3	YAL058W	CNE1		0.701	0.004	0.93541	0.013	-0.23374	0.004	1e-05
NAHCO3	NAHCO3	YAL058C-A	YAL058C-A		1.06954	0.006	1.00532	0.03	0.05822	0.006	1e-05
NAHCO3	NAHCO3	YAL056W	GPB2		0.80805	0.028	1.00782	0.003	-0.19907	0.028	1e-05
NAHCO3	NAHCO3	YAL055W	PEX22		0.8458	0.016	0.94707	0.013	-0.1037	0.016	0.00012
NAHCO3	NAHCO3	YAR027W	UIP3		1.21124	0.016	0.97435	0.027	0.23321	0.016	6e-05
NAHCO3	NAHCO3	YAR023C	YAR023C		0.71793	0.05	1.00558	0.012	-0.28453	0.05	9e-05
NAHCO3	NAHCO3	YAR020C	PAU7		0.9843	0.049	1.01757	0.007	-0.03265	0.049	3e-05
NAHCO3	NAHCO3	YAR018C	KIN3		1.19723	0.058	1.04618	0.018	0.14851	0.058	3e-05
NAHCO3	NAHCO3	YAR015W	ADE1		0.77638	0.022	0.89695	0.038	-0.13181	0.022	1e-05
NAHCO3	NAHCO3	YAR014C	BUD14		0.86546	0.031	1.03656	0.02	-0.16667	0.031	1e-05
NAHCO3	NAHCO3	YAR003W	SWD1		0.99579	0.056	0.79705	0.03	0.19899	0.056	5e-05
NAHCO3	NAHCO3	YAR002W	NUP60		1.01658	0.043	0.95831	0.009	0.05703	0.043	2e-05
NAHCO3	NAHCO3	YAR002C-A	ERP1		1.15948	0.075	1.00795	0.031	0.15307	0.075	7e-05
NAHCO3	NAHCO3	YAL068C	PAU8		0.70793	0.046	0.96003	0.037	-0.24887	0.046	7e-05
NAHCO3	NAHCO3	YAL067C	SEO1		1.22103	0.025	1.00284	0.008	0.21935	0.025	0.00014
NAHCO3	NAHCO3	YAR047C	YAR047C		0.93672	0.043	0.91957	0.036	0.01838	0.043	3e-05
NAHCO3	NAHCO3	YAR044W	YAR044W		1.04582	0.011	1.04187	0.007	-0.00022	0.011	0
NAHCO3	NAHCO3	YAR043C	YAR043C		0.68036	0.044	0.97108	0.022	-0.28872	0.044	8e-05
NAHCO3	NAHCO3	YAR042W	SWH1		0.85047	0.066	0.99729	0.005	-0.14538	0.066	0.00013
NAHCO3	NAHCO3	YAR040C	YAR040C		1.05201	0.042	1.00044	0.023	0.05121	0.042	2e-05
NAHCO3	NAHCO3	YAR037W	YAR037W		1.11166	0.006	0.98121	0.022	0.13466	0.006	1e-05
NAHCO3	NAHCO3	YAR035W	YAT1		0.75983	0.045	0.99606	0.013	-0.23967	0.045	6e-05
NAHCO3	NAHCO3	YAR031W	PRM9		1.23582	0.053	1.03751	0.006	0.20085	0.053	2e-05
NAHCO3	NAHCO3	YAR030C	YAR030C		1.03602	0.012	0.99858	0.017	0.04191	0.012	4e-05
NAHCO3	NAHCO3	YAR029W	YAR029W		1.05398	0.023	0.97861	0.013	0.07562	0.023	0
NAHCO3	NAHCO3	YAR028W	YAR028W		0.64689	0.06	0.97466	0.013	-0.32494	0.06	0.00022
NAHCO3	NAHCO3	YBL015W	ACH1		1.00693	0.036	1.3557	0.062	-0.35245	0.036	1e-05
NAHCO3	NAHCO3	YBL013W	FMT1		0.606	0.053	0.86552	0.053	-0.26169	0.053	0.00018
NAHCO3	NAHCO3	YBL011W	SCT1		1.07683	0.045	0.96686	0.025	0.10715	0.045	2e-05
NAHCO3	NAHCO3	YBL010C	YBL010C		0.86517	0.053	0.9753	0.028	-0.1157	0.053	6e-05
NAHCO3	NAHCO3	YBL009W	ALK2		1.19659	0.032	1.04185	0.017	0.15183	0.032	1e-05
NAHCO3	NAHCO3	YBL008W	HIR1		1.21624	0.059	1.01886	0.02	0.19395	0.059	3e-05
NAHCO3	NAHCO3	YBL007C	SLA1		0.56898	0.025	0.99969	0.022	-0.4349	0.025	2e-05
NAHCO3	NAHCO3	YBL005W	PDR3		0.65564	0.021	0.84593	0.032	-0.18901	0.021	1e-05
NAHCO3	NAHCO3	YBL003C	HTA2		0.95502	0.011	0.9918	0.067	-0.02823	0.011	4e-05
NAHCO3	NAHCO3	YBL001C	ECM15		0.88854	0.025	0.99635	0.047	-0.10132	0.025	0.00025
NAHCO3	NAHCO3	YAR050W	FLO1		0.91222	0.056	1.11089	0.085	-0.19172	0.056	6e-05
NAHCO3	NAHCO3	YOR202W	HIS3		1.00581	0.154	1.03979	0.17	0.00961	0.154	0
NAHCO3	NAHCO3	YBR235W	VHC1		0.90048	0.067	1.03787	0.03	-0.13825	0.067	0.00011
NAHCO3	NAHCO3	YBR233W	PBP2		1.1785	0.038	1.04991	0.013	0.12125	0.038	1e-05
NAHCO3	NAHCO3	YBR232C	YBR232C		0.94065	0.075	0.96843	0.035	-0.02755	0.075	0.00014
NAHCO3	NAHCO3	YBR231C	SWC5		0.71891	0.03	0.91772	0.018	-0.19735	0.03	2e-05
NAHCO3	NAHCO3	YBR230C	OM14		1.36916	0.053	1.09309	0.002	0.27569	0.053	2e-05
NAHCO3	NAHCO3	YBR229C	ROT2		1.18038	0.048	1.0508	0.045	0.14297	0.048	2e-05
NAHCO3	NAHCO3	YBR228W	SLX1		1.15434	0.028	0.97594	0.026	0.17127	0.028	0
NAHCO3	NAHCO3	YBR227C	MCX1		1.38204	0.008	0.96489	0.027	0.42477	0.008	1e-05
NAHCO3	NAHCO3	YBR226C	YBR226C		0.74226	0.007	0.90389	0.023	-0.15887	0.007	3e-05
NAHCO3	NAHCO3	YBR225W	YBR225W		1.29198	0.04	0.99528	0.024	0.29269	0.04	1e-05
NAHCO3	NAHCO3	YBR224W	YBR224W		1.47557	0.076	1.22507	0.086	0.25501	0.076	4e-05
NAHCO3	NAHCO3	YBR250W	SPO23		0.89449	0.054	0.97496	0.036	-0.08163	0.054	6e-05
NAHCO3	NAHCO3	YBR249C	ARO4		1.24082	0.105	1.04632	0.035	0.19622	0.105	0.00017
NAHCO3	NAHCO3	YBR246W	RRT2		0.89381	0.02	0.92864	0.028	-0.03397	0.02	0
NAHCO3	NAHCO3	YBR245C	ISW1		0.9633	0.062	0.95702	0.034	0.00281	0.062	7e-05
NAHCO3	NAHCO3	YBR244W	GPX2		1.16032	0.008	1.18313	0.009	-0.02113	0.008	2e-05
NAHCO3	NAHCO3	YBR242W	YBR242W		1.19776	0.047	1.0336	0.067	0.15013	0.047	2e-05
NAHCO3	NAHCO3	YBR241C	YBR241C		0.94329	0.018	1.03144	0.017	-0.08593	0.018	0
NAHCO3	NAHCO3	YBR240C	THI2		0.99337	0.038	0.99111	0.024	0.00225	0.038	2e-05
NAHCO3	NAHCO3	YBR239C	ERT1		1.16267	0.089	1.03342	0.015	0.12935	0.089	0.00012
NAHCO3	NAHCO3	YBR238C	YBR238C		0.74431	0.14	0.88236	0.039	-0.14447	0.14	0.00177
NAHCO3	NAHCO3	YBR269C	FMP21		1.15415	0.062	0.99883	0.04	0.16415	0.062	4e-05
NAHCO3	NAHCO3	YBR267W	REI1		0.65988	0.06	0.69308	0.013	-0.03248	0.06	0.0002
NAHCO3	NAHCO3	YBR266C	YBR266C		0.82644	0.108	0.70925	0.019	0.1168	0.108	0.0006
NAHCO3	NAHCO3	YBR264C	YPT10		1.36177	0.052	1.08554	0.018	0.27385	0.052	2e-05
NAHCO3	NAHCO3	YBR263W	SHM1		1.08331	0.022	0.94631	0.011	0.13402	0.022	0
NAHCO3	NAHCO3	YBR262C	AIM5		0.72942	0.056	0.90445	0.027	-0.18102	0.056	0.00012
NAHCO3	NAHCO3	YBR261C	TAE1		1.23731	0.015	1.08708	0.009	0.147	0.015	0
NAHCO3	NAHCO3	YBR260C	RGD1		0.83272	0.017	1.03564	0.005	-0.20025	0.017	0.00013
NAHCO3	NAHCO3	YBR259W	YBR259W		0.98716	0.002	1.01028	0.031	-0.02083	0.002	0
NAHCO3	NAHCO3	YBR258C	SHG1		0.86761	0.041	0.98736	0.046	-0.11551	0.041	0.00075
NAHCO3	NAHCO3	YBR255W	MTC4		1.23036	0.089	1.00346	0.011	0.22353	0.089	0.0001
NAHCO3	NAHCO3	YBR281C	DUG2		0.82905	0.027	0.90936	0.063	-0.06423	0.027	1e-05
NAHCO3	NAHCO3	YBR280C	SAF1		0.75095	0.039	0.98831	0.03	-0.24372	0.039	4e-05
NAHCO3	NAHCO3	YBR278W	DPB3		0.88731	0.034	0.98643	0.04	-0.09102	0.034	0.00048
NAHCO3	NAHCO3	YBR277C	YBR277C		1.30228	0.06	1.09421	0.012	0.21479	0.06	3e-05
NAHCO3	NAHCO3	YBR276C	PPS1		0.7263	0.021	1.02471	0.02	-0.29876	0.021	0.00027
NAHCO3	NAHCO3	YBR275C	RIF1		1.35889	0.02	1.07038	0.001	0.28822	0.02	7e-05
NAHCO3	NAHCO3	YBR274W	CHK1		0.80059	0.031	0.95422	0.014	-0.15532	0.031	2e-05
NAHCO3	NAHCO3	YBR273C	UBX7		0.73044	0.018	0.97861	0.04	-0.25762	0.018	0.00021
NAHCO3	NAHCO3	YBR272C	HSM3		1.27364	0.037	1.06724	0.024	0.2118	0.037	1e-05
NAHCO3	NAHCO3	YBR271W	EFM2		1.16744	0.072	1.02975	0.023	0.1361	0.072	6e-05
NAHCO3	NAHCO3	YBR270C	BIT2		0.73124	0.032	0.90869	0.013	-0.17865	0.032	2e-05
NAHCO3	NAHCO3	YBR293W	VBA2		0.97495	0.134	0.98005	0.047	-0.01195	0.134	0.0007
NAHCO3	NAHCO3	YBR292C	YBR292C		1.18595	0.048	1.046	0.023	0.14042	0.048	2e-05
NAHCO3	NAHCO3	YBR291C	CTP1		0.85118	0.043	0.97819	0.041	-0.13683	0.043	3e-05
NAHCO3	NAHCO3	YBR290W	BSD2		0.95975	0.044	1.03525	0.03	-0.08833	0.044	3e-05
NAHCO3	NAHCO3	YBR289W	SNF5		0.38576	0.018	0.68195	0.013	-0.28856	0.018	3e-05
NAHCO3	NAHCO3	YBR288C	APM3		0.77147	0.004	0.88645	0.002	-0.11556	0.004	1e-05
NAHCO3	NAHCO3	YBR287W	YBR287W		0.89427	0.016	0.99794	0.007	-0.10291	0.016	0.0001
NAHCO3	NAHCO3	YBR286W	APE3		0.7441	0.05	0.98281	0.023	-0.23678	0.05	0.00152
NAHCO3	NAHCO3	YBR285W	YBR285W		1.17342	0.005	1.00881	0.012	0.16453	0.005	1e-05
NAHCO3	NAHCO3	YBR284W	YBR284W		1.10061	0.003	1.00354	0.037	0.09201	0.003	0
NAHCO3	NAHCO3	YBR283C	SSH1		0.69098	0.062	0.94	0.025	-0.24534	0.062	0.0002
NAHCO3	NAHCO3	YCL006C	YCL006C		1.20655	0.061	1.01922	0.061	0.18711	0.061	4e-05
NAHCO3	NAHCO3	YCL002C	YCL002C		0.79442	0.06	1.00481	0.005	-0.20958	0.06	0.00012
NAHCO3	NAHCO3	YCL001W-A	YCL001W-A		1.17678	0.034	1.12429	0.02	0.06222	0.034	0.00027
NAHCO3	NAHCO3	YCL001W	RER1		1.18949	0.056	1.02078	0.03	0.1749	0.056	3e-05
NAHCO3	NAHCO3	YBR301W	PAU24		0.85895	0.016	1.00466	0.002	-0.14446	0.016	0
NAHCO3	NAHCO3	YBR300C	YBR300C		0.90409	0.02	0.95364	0.028	-0.04661	0.02	0
NAHCO3	NAHCO3	YBR298C	MAL31		0.82266	0.067	0.98515	0.022	-0.15937	0.067	0.00015
NAHCO3	NAHCO3	YBR297W	MAL33		1.26567	0.029	0.96623	0.024	0.29349	0.029	0
NAHCO3	NAHCO3	YBR296C	PHO89		0.88312	0.02	1.01931	0.023	-0.14633	0.02	0
NAHCO3	NAHCO3	YBR295W	PCA1		0.92787	0.026	0.92997	0.001	-0.00196	0.026	1e-05
NAHCO3	NAHCO3	YBR294W	SUL1		1.19481	0.029	1.00051	0.034	0.19122	0.029	0.0002
NAHCO3	NAHCO3	YCL025C	AGP1		1.15895	0.049	1.36645	0.097	-0.22573	0.049	2e-05
NAHCO3	NAHCO3	YCL024W	KCC4		1.15879	0.025	1.13827	0.053	0.02883	0.025	0
NAHCO3	NAHCO3	YCL023C	YCL023C		1.27492	0.031	1.07452	0.031	0.20049	0.031	0
NAHCO3	NAHCO3	YCL022C	YCL022C		1.0367	0.071	0.96581	0.044	0.08209	0.071	9e-05
NAHCO3	NAHCO3	YCL016C	DCC1		0.85617	0.042	0.7658	0.003	0.09186	0.042	3e-05
NAHCO3	NAHCO3	YCL014W	BUD3		1.3359	0.004	0.88285	0.011	0.45329	0.004	0
NAHCO3	NAHCO3	YCL013W	YCL013W		0.9425	0.056	1.04032	0.044	-0.09757	0.056	6e-05
NAHCO3	NAHCO3	YCL012W	YCL012W		0.90393	0.006	1.10348	0.04	-0.20623	0.006	0
NAHCO3	NAHCO3	YCL011C	GBP2		0.87108	0.03	0.99296	0.002	-0.12182	0.03	0.00039
NAHCO3	NAHCO3	YCL010C	SGF29		0.95087	0.024	0.97753	0.05	-0.02779	0.024	0.00021
NAHCO3	NAHCO3	YCL009C	ILV6		1.39691	0.068	1.12684	0.048	0.28188	0.068	3e-05
NAHCO3	NAHCO3	YCL036W	GFD2		0.81715	0.092	0.96863	0.059	-0.15049	0.092	0.00039
NAHCO3	NAHCO3	YCL035C	GRX1		1.21797	0.022	0.9659	0.015	0.25415	0.022	0.00011
NAHCO3	NAHCO3	YCL034W	LSB5		0.916	0.052	0.9643	0.003	-0.04959	0.052	5e-05
NAHCO3	NAHCO3	YCL033C	MXR2		0.9301	0.011	1.03489	0.005	-0.10503	0.011	4e-05
NAHCO3	NAHCO3	YCL032W	STE50		0.6394	0.01	0.95513	0.004	-0.31757	0.01	9e-05
NAHCO3	NAHCO3	YCL029C	BIK1		0.79683	0.02	0.83895	0.017	-0.04007	0.02	0
NAHCO3	NAHCO3	YCL028W	RNQ1		0.77271	0.017	0.99906	0.005	-0.22685	0.017	0.00017
NAHCO3	NAHCO3	YCL027W	FUS1		1.03175	0.054	1.01142	0.004	0.02211	0.054	4e-05
NAHCO3	NAHCO3	YCL026C-A	FRM2		1.20765	0.051	1.10305	0.064	0.09048	0.051	2e-05
NAHCO3	NAHCO3	YCL026C	YCL026C		0.86066	0.02	1.10618	0.047	-0.24443	0.02	0.00018
NAHCO3	NAHCO3	YCL049C	YCL049C		1.21976	0.021	1.00663	0.016	0.20628	0.021	0
NAHCO3	NAHCO3	YCL048W	SPS22		0.83336	0.037	1.00562	0.015	-0.16829	0.037	2e-05
NAHCO3	NAHCO3	YCL047C	POF1		0.97161	0.047	1.02622	0.027	-0.05265	0.047	3e-05
NAHCO3	NAHCO3	YCL046W	YCL046W		1.1181	0.035	0.9357	0.024	0.18289	0.035	1e-05
NAHCO3	NAHCO3	YCL045C	EMC1		1.08235	0.012	1.07582	0.066	0.00104	0.012	4e-05
NAHCO3	NAHCO3	YCL044C	MGR1		0.69879	0.029	1.03153	0.028	-0.33526	0.029	2e-05
NAHCO3	NAHCO3	YCL042W	YCL042W		1.35708	0.098	1.03004	0.028	0.32074	0.098	0.0001
NAHCO3	NAHCO3	YCL040W	GLK1		1.46225	0.026	1.0341	0.007	0.42772	0.026	0
NAHCO3	NAHCO3	YCL039W	GID7		0.75416	0.023	0.92999	0.011	-0.18149	0.023	0.00031
NAHCO3	NAHCO3	YCL038C	ATG22		1.03581	0.2	0.88897	0.032	0.14846	0.2	0.00191
NAHCO3	NAHCO3	YCL037C	SRO9		0.79598	0.011	0.78826	0.002	0.00651	0.011	0
NAHCO3	NAHCO3	YCL069W	VBA3		0.72161	0.008	0.94165	0.039	-0.21794	0.008	4e-05
NAHCO3	NAHCO3	YCL064C	CHA1		1.03893	0.044	1.02078	0.027	0.01599	0.044	2e-05
NAHCO3	NAHCO3	YCL063W	VAC17		0.89083	0.035	0.99882	0.048	-0.11843	0.035	2e-05
NAHCO3	NAHCO3	YCL062W	YCL062W		1.24752	0.009	1.03852	0.009	0.20511	0.009	2e-05
NAHCO3	NAHCO3	YCL061C	MRC1		1.02796	0.015	0.87022	0.031	0.15797	0.015	8e-05
NAHCO3	NAHCO3	YCL060C	YCL060C		1.13851	0.051	0.87967	0.032	0.25459	0.051	2e-05
NAHCO3	NAHCO3	YCL057W	PRD1		0.93266	0.03	1.03046	0.043	-0.08695	0.03	1e-05
NAHCO3	NAHCO3	YCL056C	PEX34		1.00588	0.09	0.98816	0.004	0.01981	0.09	0.0002
NAHCO3	NAHCO3	YCL055W	KAR4		1.02716	0.02	1.02827	0.064	-0.00497	0.02	0.00012
NAHCO3	NAHCO3	YCL051W	LRE1		0.86042	0.004	1.03513	0.014	-0.16742	0.004	1e-05
NAHCO3	NAHCO3	YCL050C	APA1		0.87701	0.021	0.93661	0.012	-0.0592	0.021	0.00019
NAHCO3	NAHCO3	YCR011C	ADP1		1.21935	0.014	1.01852	0.049	0.19241	0.014	4e-05
NAHCO3	NAHCO3	YCR010C	ADY2		0.83093	0.044	0.97754	0.028	-0.14675	0.044	4e-05
NAHCO3	NAHCO3	YCR009C	RVS161		0.18807	0.012	0.92603	0.051	-0.73636	0.012	0.00133
NAHCO3	NAHCO3	YCR008W	SAT4		1.14051	0.024	1.04864	0.004	0.09006	0.024	0
NAHCO3	NAHCO3	YCR007C	YCR007C		1.19851	0.004	1.04103	0.02	0.15729	0.004	0
NAHCO3	NAHCO3	YCR006C	YCR006C		0.87793	0.01	0.94498	0.028	-0.06692	0.01	0
NAHCO3	NAHCO3	YCR005C	CIT2		1.30387	0.004	1.03493	0.016	0.27127	0.004	0
NAHCO3	NAHCO3	YCR001W	YCR001W		1.01778	0.012	1.03879	0.015	-0.02496	0.012	5e-05
NAHCO3	NAHCO3	YCL076W	YCL076W		1.19481	0.034	1.03879	0.023	0.15434	0.034	1e-05
NAHCO3	NAHCO3	YCL075W	YCL075W		1.14868	0.04	0.98732	0.015	0.1625	0.04	1e-05
NAHCO3	NAHCO3	YCL074W	YCL074W		0.68201	0.048	0.89024	0.046	-0.20482	0.048	9e-05
NAHCO3	NAHCO3	YCR024C-A	PMP1		1.033	0.031	0.90927	0.013	0.11661	0.031	1e-05
NAHCO3	NAHCO3	YCR023C	YCR023C		1.27643	0.061	1.03522	0.016	0.2415	0.061	3e-05
NAHCO3	NAHCO3	YCR022C	YCR022C		1.10434	0.069	1.03596	0.018	0.06988	0.069	7e-05
NAHCO3	NAHCO3	YCR021C	HSP30		1.25175	0.059	1.08491	0.048	0.17568	0.059	3e-05
NAHCO3	NAHCO3	YCR020C-A	MAK31		1.17984	0.028	1.06043	0.001	0.11975	0.028	0
NAHCO3	NAHCO3	YCR020C	PET18		1.24311	0.041	1.03498	0.019	0.21257	0.041	1e-05
NAHCO3	NAHCO3	YCR019W	MAK32		0.87818	0.025	1.02417	0.049	-0.13638	0.025	1e-05
NAHCO3	NAHCO3	YCR017C	CWH43		1.00473	0.051	0.99513	0.025	0.01243	0.051	4e-05
NAHCO3	NAHCO3	YCR016W	YCR016W		1.10338	0.017	0.9962	0.016	0.1041	0.017	0
NAHCO3	NAHCO3	YCR015C	YCR015C		1.14599	0.027	1.00416	0.032	0.14564	0.027	0
NAHCO3	NAHCO3	YCR014C	POL4		0.72755	0.049	0.93151	0.003	-0.20394	0.049	8e-05
NAHCO3	NAHCO3	YCR037C	PHO87		0.88762	0.118	1.04123	0.037	-0.15369	0.118	0.00063
NAHCO3	NAHCO3	YCR036W	RBK1		0.84438	0.046	1.03164	0.033	-0.17563	0.046	4e-05
NAHCO3	NAHCO3	YCR034W	FEN1		0.52054	0.046	0.796	0.072	-0.28716	0.046	0.00018
NAHCO3	NAHCO3	YCR033W	SNT1		1.32004	0.064	0.9433	0.035	0.37149	0.064	3e-05
NAHCO3	NAHCO3	YCR032W	BPH1		1.2823	0.016	1.02116	0.025	0.26339	0.016	0
NAHCO3	NAHCO3	YCR031C	RPS14A		0.98242	0.027	0.98591	0.01	-0.00585	0.027	1e-05
NAHCO3	NAHCO3	YCR030C	SYP1		1.06828	0.02	1.05794	0.005	0.00813	0.02	0
NAHCO3	NAHCO3	YCR028C-A	RIM1		0.77886	0.02	0.84834	0.042	-0.07001	0.02	0
NAHCO3	NAHCO3	YCR027C	RHB1		0.94527	0.042	0.97205	0.022	-0.02303	0.042	2e-05
NAHCO3	NAHCO3	YCR026C	NPP1		0.90991	0.034	1.0175	0.011	-0.10702	0.034	1e-05
NAHCO3	NAHCO3	YCR025C	YCR025C		1.2401	0.01	1.01699	0.039	0.224	0.01	0
NAHCO3	NAHCO3	YCR061W	YCR061W		1.09504	0.01	1.2577	0.042	-0.15366	0.01	3e-05
NAHCO3	NAHCO3	YCR060W	TAH1		0.89797	0.075	1.11982	0.056	-0.22253	0.075	0.00016
NAHCO3	NAHCO3	YCR059C	YIH1		0.87007	0.009	0.96996	0.031	-0.09586	0.009	4e-05
NAHCO3	NAHCO3	YCR053W	THR4		0.59328	0.019	0.85144	0.046	-0.24856	0.019	0.00035
NAHCO3	NAHCO3	YCR051W	YCR051W		1.21267	0.04	0.8823	0.017	0.32875	0.04	1e-05
NAHCO3	NAHCO3	YCR050C	YCR050C		0.90504	0.055	0.92265	0.001	-0.01711	0.055	6e-05
NAHCO3	NAHCO3	YCR049C	YCR049C		0.83008	0.026	1.03796	0.058	-0.20254	0.026	1e-05
NAHCO3	NAHCO3	YCR048W	ARE1		1.16536	0.026	1.1054	0.02	0.05684	0.026	0
NAHCO3	NAHCO3	YCR045C	RRT12		1.03508	0.004	0.97692	0.026	0.05873	0.004	0
NAHCO3	NAHCO3	YCR044C	PER1		0.71487	0.086	0.97441	0.075	-0.26171	0.086	0.00047
NAHCO3	NAHCO3	YCR076C	FUB1		0.86057	0.006	1.16997	0.052	-0.32101	0.006	2e-05
NAHCO3	NAHCO3	YCR075C	ERS1		1.29674	0.037	1.02637	0.007	0.26782	0.037	1e-05
NAHCO3	NAHCO3	YCR073W-A	SOL2		0.99986	0.175	1.04013	0.057	-0.03276	0.175	0.00144
NAHCO3	NAHCO3	YCR073C	SSK22		1.42014	0.111	1.02746	0.018	0.39778	0.111	0.00013
NAHCO3	NAHCO3	YCR071C	IMG2		0.91752	0.122	0.80263	0.041	0.10583	0.122	0.00063
NAHCO3	NAHCO3	YCR069W	CPR4		1.10196	0.062	1.05548	0.013	0.05315	0.062	5e-05
NAHCO3	NAHCO3	YCR068W	ATG15		0.82536	0.071	0.98685	0.003	-0.15998	0.071	0.00017
NAHCO3	NAHCO3	YCR067C	SED4		1.22432	0.04	1.03384	0.024	0.18804	0.04	1e-05
NAHCO3	NAHCO3	YCR065W	HCM1		1.06074	0.015	1.02266	0.033	0.03722	0.015	0
NAHCO3	NAHCO3	YCR063W	BUD31		0.91622	0.012	0.89833	0.023	0.0212	0.012	0
NAHCO3	NAHCO3	YCR062W	YCR062W		0.99125	0.053	1.28226	0.113	-0.26922	0.053	4e-05
NAHCO3	NAHCO3	YCR089W	FIG2		0.98053	0.071	0.97993	0.055	0.01634	0.071	0.00011
NAHCO3	NAHCO3	YCR088W	ABP1		0.74539	0.037	0.92815	0.005	-0.18441	0.037	3e-05
NAHCO3	NAHCO3	YCR087W	YCR087W		1.49573	0.163	1.07326	0.05	0.43092	0.163	0.00035
NAHCO3	NAHCO3	YCR087C-A	YCR087C-A		1.12839	0.035	0.94372	0.011	0.18349	0.035	0.00032
NAHCO3	NAHCO3	YCR086W	CSM1		1.22801	0.058	1.02415	0.024	0.2001	0.058	3e-05
NAHCO3	NAHCO3	YCR085W	YCR085W		1.03927	0.036	1.009	0.042	0.03882	0.036	1e-05
NAHCO3	NAHCO3	YCR083W	TRX3		1.182	0.073	0.97052	0.026	0.21573	0.073	6e-05
NAHCO3	NAHCO3	YCR082W	AHC2		0.83471	0.052	0.9774	0.021	-0.14099	0.052	6e-05
NAHCO3	NAHCO3	YCR079W	PTC6		0.88097	0.051	1.00422	0.069	-0.13299	0.051	5e-05
NAHCO3	NAHCO3	YCR077C	PAT1		0.92263	0.048	0.92311	0.04	-0.00372	0.048	4e-05
NAHCO3	NAHCO3	YCR105W	ADH7		1.03633	0.033	1.02048	0.006	0.01328	0.033	1e-05
NAHCO3	NAHCO3	YCR102W-A	YCR102W-A		0.96058	0.066	0.93066	0.009	0.02855	0.066	9e-05
NAHCO3	NAHCO3	YCR102C	YCR102C		0.90399	0.057	1.00832	0.016	-0.10974	0.057	7e-05
NAHCO3	NAHCO3	YCR101C	YCR101C		0.66555	0.012	0.98791	0.033	-0.32608	0.012	0.00011
NAHCO3	NAHCO3	YCR100C	YCR100C		0.77154	0.035	0.96245	0.03	-0.18424	0.035	3e-05
NAHCO3	NAHCO3	YCR099C	YCR099C		1.07127	0.044	1.01182	0.051	0.06867	0.044	2e-05
NAHCO3	NAHCO3	YCR098C	GIT1		1.0932	0.046	1.02196	0.045	0.08212	0.046	2e-05
NAHCO3	NAHCO3	YCR095C	OCA4		1.06964	0.064	1.03256	0.018	0.04117	0.064	6e-05
NAHCO3	NAHCO3	YCR092C	MSH3		1.31342	0.004	1.00792	0.017	0.30184	0.004	0
NAHCO3	NAHCO3	YCR091W	KIN82		0.92068	0.034	0.99205	0.005	-0.07233	0.034	1e-05
NAHCO3	NAHCO3	YCR090C	YCR090C		0.73291	0.042	0.93281	0.007	-0.20061	0.042	0.00109
NAHCO3	NAHCO3	YDL020C	RPN4		0.93828	0.024	0.91743	0.013	0.015	0.024	0.00021
NAHCO3	NAHCO3	YDL019C	OSH2		1.05742	0.048	1.01515	0.017	0.04472	0.048	3e-05
NAHCO3	NAHCO3	YDL018C	ERP3		1.25328	0.04	1.03556	0.034	0.20988	0.04	1e-05
NAHCO3	NAHCO3	YDL013W	SLX5		0.51872	0.026	0.85631	0.017	-0.3365	0.026	3e-05
NAHCO3	NAHCO3	YDL012C	YDL012C		1.10026	0.036	1.01701	0.023	0.07883	0.036	1e-05
NAHCO3	NAHCO3	YDL011C	YDL011C		0.64942	0.002	0.89181	0.015	-0.24244	0.002	0
NAHCO3	NAHCO3	YDL010W	GRX6		1.09998	0.026	1.01013	0.034	0.08332	0.026	0
NAHCO3	NAHCO3	YDL006W	PTC1		1.05316	0.033	1.00927	0.012	0.04593	0.033	1e-05
NAHCO3	NAHCO3	YDL002C	NHP10		0.8154	0.027	0.85426	0.018	-0.03569	0.027	1e-05
NAHCO3	NAHCO3	YDL001W	RMD1		0.62328	0.008	0.96782	0.028	-0.34791	0.008	5e-05
NAHCO3	NAHCO3	YCR106W	RDS1		0.92435	0.02	0.94313	0.021	-0.01842	0.02	0
NAHCO3	NAHCO3	YDL038C	YDL038C		1.21285	0.061	0.93026	0.014	0.28346	0.061	3e-05
NAHCO3	NAHCO3	YDL037C	BSC1		0.76578	0.024	0.99312	0.017	-0.2309	0.024	0.00032
NAHCO3	NAHCO3	YDL036C	PUS9		0.86386	0.028	1.00484	0.024	-0.14181	0.028	1e-05
NAHCO3	NAHCO3	YDL035C	GPR1		0.63899	0.009	0.94043	0.026	-0.30858	0.009	0
NAHCO3	NAHCO3	YDL033C	SLM3		0.50573	0.02	0.73065	0.002	-0.22485	0.02	2e-05
NAHCO3	NAHCO3	YDL027C	YDL027C		0.68984	0.007	0.99549	0.037	-0.31022	0.007	3e-05
NAHCO3	NAHCO3	YDL026W	YDL026W		1.22342	0.036	1.03655	0.032	0.18779	0.036	1e-05
NAHCO3	NAHCO3	YDL025C	RTK1		0.68265	0.024	0.96619	0.012	-0.28333	0.024	1e-05
NAHCO3	NAHCO3	YDL024C	DIA3		1.01718	0.005	0.98654	0.018	0.0327	0.005	1e-05
NAHCO3	NAHCO3	YDL023C	YDL023C		1.07426	0.018	0.95697	0.02	0.11524	0.018	9e-05
NAHCO3	NAHCO3	YDL054C	MCH1		0.92414	0.05	0.99816	0.043	-0.06743	0.05	4e-05
NAHCO3	NAHCO3	YDL053C	PBP4		0.84508	0.121	1.00475	0.063	-0.16066	0.121	0.00079
NAHCO3	NAHCO3	YDL051W	LHP1		0.73519	0.032	1.01339	0.034	-0.27564	0.032	0.00064
NAHCO3	NAHCO3	YDL048C	STP4		0.83882	0.018	0.98498	0.011	-0.14649	0.018	0
NAHCO3	NAHCO3	YDL050C	YDL050C		1.14602	0.02	0.97878	0.022	0.16392	0.02	0
NAHCO3	NAHCO3	YDL039C	PRM7		0.64441	0.032	1.0017	0.009	-0.35245	0.032	3e-05
NAHCO3	NAHCO3	YDL077C	VAM6		1.07357	0.048	1.18139	0.052	-0.11455	0.048	2e-05
NAHCO3	NAHCO3	YDL076C	RXT3		0.99888	0.082	0.98988	0.033	0.01152	0.082	0.00015
NAHCO3	NAHCO3	YDL074C	BRE1		0.86041	0.148	0.80513	0.039	0.05059	0.148	0.00136
NAHCO3	NAHCO3	YDL071C	YDL071C		0.99115	0.053	0.95267	0.023	0.03245	0.053	4e-05
NAHCO3	NAHCO3	YDL070W	BDF2		1.18929	0.091	0.96143	0.02	0.23014	0.091	0.00012
NAHCO3	NAHCO3	YDL066W	IDP1		0.91623	0.09	0.97903	0.04	-0.06264	0.09	0.00026
NAHCO3	NAHCO3	YDL065C	PEX19		0.83137	0.04	0.96221	0.036	-0.13233	0.04	3e-05
NAHCO3	NAHCO3	YDL062W	YDL062W		0.67866	0.012	0.7908	0.017	-0.11317	0.012	0.0001
NAHCO3	NAHCO3	YDL061C	RPS29B		0.83183	0.042	0.96906	0.092	-0.14875	0.042	4e-05
NAHCO3	NAHCO3	YDL059C	RAD59		0.97192	0.027	1.02301	0.016	-0.05137	0.027	1e-05
NAHCO3	NAHCO3	YDL056W	MBP1		1.22275	0.081	1.0864	0.067	0.13166	0.081	8e-05
NAHCO3	NAHCO3	YDL089W	NUR1		0.71988	0.039	0.91582	0.019	-0.19419	0.039	4e-05
NAHCO3	NAHCO3	YDL088C	ASM4		1.00332	0.065	1.03259	0.003	-0.02989	0.065	7e-05
NAHCO3	NAHCO3	YDL086W	YDL086W		0.78645	0.009	0.94493	0.017	-0.15628	0.009	4e-05
NAHCO3	NAHCO3	YDL085W	NDE2		0.8851	0.038	0.99876	0.011	-0.10767	0.038	2e-05
NAHCO3	NAHCO3	YDL083C	RPS16B		1.11688	0.032	0.9687	0.031	0.15223	0.032	1e-05
NAHCO3	NAHCO3	YDL082W	RPL13A		0.81701	0.007	0.89188	0.053	-0.08294	0.007	2e-05
NAHCO3	NAHCO3	YDL081C	RPP1A		0.81536	0.009	0.89836	0	-0.08298	0.009	4e-05
NAHCO3	NAHCO3	YDL080C	THI3		0.94446	0.142	1.02683	0.056	-0.08056	0.142	0.00092
NAHCO3	NAHCO3	YDL079C	MRK1		1.0847	0.046	1.04117	0.036	0.0427	0.046	2e-05
NAHCO3	NAHCO3	YDL078C	MDH3		1.2424	0.064	1.2819	0.033	-0.04358	0.064	4e-05
NAHCO3	NAHCO3	YDL110C	TMA17		1.19209	0.052	1.12783	0.028	0.07084	0.052	2e-05
NAHCO3	NAHCO3	YDL109C	YDL109C		1.17638	0.052	1.00606	0.016	0.16831	0.052	2e-05
NAHCO3	NAHCO3	YDL106C	PHO2		0.45991	0.024	0.98615	0.023	-0.53138	0.024	4e-05
NAHCO3	NAHCO3	YDL104C	QRI7		0.72691	0.018	0.8611	0.017	-0.13852	0.018	0
NAHCO3	NAHCO3	YDL100C	GET3		0.96575	0.049	1.02656	0.052	-0.07033	0.049	4e-05
NAHCO3	NAHCO3	YDL099W	BUG1		1.15598	0.04	1.03362	0.014	0.1199	0.04	1e-05
NAHCO3	NAHCO3	YDL096C	YDL096C		0.6762	0.054	0.95145	0.021	-0.28093	0.054	0.00014
NAHCO3	NAHCO3	YDL095W	PMT1		1.03461	0.016	1.03396	0.022	-0.00357	0.016	0
NAHCO3	NAHCO3	YDL094C	YDL094C		1.03021	0.185	1.01592	0.048	0.01232	0.185	0.00155
NAHCO3	NAHCO3	YDL093W	PMT5		0.86167	0.053	0.91642	0.062	-0.04835	0.053	6e-05
NAHCO3	NAHCO3	YDL091C	UBX3		1.18273	0.134	1.08973	0.029	0.09323	0.134	0.0004
NAHCO3	NAHCO3	YDL125C	HNT1		1.01016	0.051	1.02226	0.025	-0.01541	0.051	4e-05
NAHCO3	NAHCO3	YDL124W	YDL124W		1.23865	0.08	0.9547	0.006	0.28738	0.08	7e-05
NAHCO3	NAHCO3	YDL123W	SNA4		1.37726	0.074	1.05932	0.021	0.31702	0.074	4e-05
NAHCO3	NAHCO3	YDL122W	UBP1		1.14405	0.038	1.0298	0.029	0.11466	0.038	1e-05
NAHCO3	NAHCO3	YDL121C	YDL121C		1.00825	0.007	0.97315	0.004	0.03491	0.007	2e-05
NAHCO3	NAHCO3	YDL119C	YDL119C		0.82486	0.011	1.15065	0.044	-0.33805	0.011	0
NAHCO3	NAHCO3	YDL118W	YDL118W		0.90852	0.03	0.94282	0.043	-0.04233	0.03	1e-05
NAHCO3	NAHCO3	YDL117W	CYK3		0.79998	0.04	0.92539	0.051	-0.11058	0.04	0.00082
NAHCO3	NAHCO3	YDL114W	YDL114W		1.07354	0.106	1.02491	0.022	0.04694	0.106	0.00026
NAHCO3	NAHCO3	YDL113C	ATG20		1.24006	0.033	1.09045	0.013	0.14904	0.033	1e-05
NAHCO3	NAHCO3	YDL112W	TRM3		1.22811	0.052	0.97604	0.056	0.2452	0.052	2e-05
NAHCO3	NAHCO3	YDL135C	RDI1		1.16482	0.054	1.0797	0.036	0.07608	0.054	3e-05
NAHCO3	NAHCO3	YDL134C	PPH21		1.31387	0.058	1.09093	0.02	0.22411	0.058	2e-05
NAHCO3	NAHCO3	YDL133W	SRF1		1.04327	0.005	1.02143	0.032	0.02392	0.005	1e-05
NAHCO3	NAHCO3	YDL133C-A	RPL41B		0.94876	0.072	0.95656	0.026	-0.01185	0.072	0.00012
NAHCO3	NAHCO3	YDL131W	LYS21		1.02844	0.071	0.97317	0.023	0.05335	0.071	9e-05
NAHCO3	NAHCO3	YDL130W-A	STF1		0.74112	0.047	1.03074	0.045	-0.29341	0.047	0.00132
NAHCO3	NAHCO3	YDL130W	RPP1B		1.19264	0.017	1.10586	0.05	0.10461	0.017	0
NAHCO3	NAHCO3	YDL129W	YDL129W		1.09054	0.003	1.07262	0.021	0.01146	0.003	0
NAHCO3	NAHCO3	YDL128W	VCX1		1.0656	0.045	1.00685	0.048	0.05388	0.045	2e-05
NAHCO3	NAHCO3	YDL127W	PCL2		0.93686	0.034	0.94802	0.013	-0.00884	0.034	1e-05
NAHCO3	NAHCO3	YDL157C	YDL157C		0.90275	0.024	1.01339	0.061	-0.12564	0.024	0
NAHCO3	NAHCO3	YDL156W	CMR1		1.27754	0.074	1.01782	0.043	0.25202	0.074	5e-05
NAHCO3	NAHCO3	YDL155W	CLB3		1.09966	0.076	1.02298	0.035	0.08222	0.076	9e-05
NAHCO3	NAHCO3	YDL154W	MSH5		1.00709	0.222	1.08001	0.015	-0.07676	0.222	0.00283
NAHCO3	NAHCO3	YDL149W	ATG9		0.90316	0.013	1.02409	0.015	-0.12303	0.013	0
NAHCO3	NAHCO3	YDL146W	LDB17		1.22834	0.006	1.05646	0.007	0.16903	0.006	1e-05
NAHCO3	NAHCO3	YDL144C	YDL144C		1.22626	0.032	1.03171	0.02	0.19633	0.032	0
NAHCO3	NAHCO3	YDL142C	CRD1		0.93559	0.031	1.01208	0.016	-0.07326	0.031	1e-05
NAHCO3	NAHCO3	YDL138W	RGT2		0.90085	0.037	0.98785	0.02	-0.08844	0.037	2e-05
NAHCO3	NAHCO3	YDL137W	ARF2		1.00495	0.061	0.97161	0.009	0.03322	0.061	6e-05
NAHCO3	NAHCO3	YDL136W	RPL35B		1.05204	0.063	0.91608	0.044	0.13865	0.063	6e-05
NAHCO3	NAHCO3	YDL173W	PAR32		1.02129	0.011	0.89435	0.031	0.12107	0.011	0
NAHCO3	NAHCO3	YDL172C	YDL172C		1.03053	0.033	1.00596	0.039	0.02275	0.033	1e-05
NAHCO3	NAHCO3	YDL171C	GLT1		1.24395	0.022	1.04033	0.039	0.19488	0.022	0
NAHCO3	NAHCO3	YDL170W	UGA3		1.0823	0.052	1.06415	0.024	0.01727	0.052	3e-05
NAHCO3	NAHCO3	YDL169C	UGX2		1.25048	0.037	1.04947	0.036	0.20114	0.037	1e-05
NAHCO3	NAHCO3	YDL168W	SFA1		1.22785	0.062	1.00847	0.003	0.21815	0.062	3e-05
NAHCO3	NAHCO3	YDL167C	NRP1		1.24236	0.004	1.01232	0.021	0.23272	0.004	0
NAHCO3	NAHCO3	YDL162C	YDL162C		1.14267	0.05	0.98868	0.016	0.15292	0.05	2e-05
NAHCO3	NAHCO3	YDL161W	ENT1		1.10275	0.065	0.96794	0.004	0.13645	0.065	6e-05
NAHCO3	NAHCO3	YDL184C	RPL41A		1.02314	0.051	0.99452	0.011	0.02854	0.051	3e-05
NAHCO3	NAHCO3	YDL183C	YDL183C		0.75084	0.051	0.92941	0.037	-0.18384	0.051	9e-05
NAHCO3	NAHCO3	YDL182W	LYS20		1.1295	0.116	0.9762	0.085	0.15952	0.116	0.00029
NAHCO3	NAHCO3	YDL181W	INH1		0.8475	0.078	0.87094	0.034	-0.02788	0.078	0.00021
NAHCO3	NAHCO3	YDL180W	YDL180W		0.84168	0.03	0.88874	0.013	-0.04896	0.03	1e-05
NAHCO3	NAHCO3	YDL179W	PCL9		1.3644	0.062	1.05538	0.02	0.30886	0.062	3e-05
NAHCO3	NAHCO3	YDL178W	DLD2		1.25127	0.022	1.03596	0.014	0.21526	0.022	0
NAHCO3	NAHCO3	YDL177C	YDL177C		0.93962	0.011	1.09336	0.039	-0.15103	0.011	5e-05
NAHCO3	NAHCO3	YDL176W	YDL176W		0.98962	0.116	1.07438	0.007	-0.0868	0.116	0.00044
NAHCO3	NAHCO3	YDL175C	AIR2		1.12897	0.023	1.06498	0.044	0.05332	0.023	0.00014
NAHCO3	NAHCO3	YDL174C	DLD1		1.37717	0.127	1.05306	0.019	0.32817	0.127	0.00022
NAHCO3	NAHCO3	YOR202W	HIS3		1.00478	0.144	1.00623	0.115	0.02069	0.144	0
NAHCO3	NAHCO3	YDR249C	YDR249C		0.99042	0.052	0.97995	0.022	0.0111	0.052	4e-05
NAHCO3	NAHCO3	YDR248C	YDR248C		0.88893	0.038	0.62744	0.048	0.26008	0.038	2e-05
NAHCO3	NAHCO3	YDR247W	VHS1		0.97726	0.047	1.03844	0.046	-0.0617	0.047	3e-05
NAHCO3	NAHCO3	YDR245W	MNN10		0.39897	0.021	0.93221	0.069	-0.51543	0.021	0.00096
NAHCO3	NAHCO3	YDR244W	PEX5		1.09987	0.033	1.02397	0.011	0.0807	0.033	1e-05
NAHCO3	NAHCO3	YDR239C	YDR239C		1.16046	0.014	1.00799	0.016	0.15495	0.014	0
NAHCO3	NAHCO3	YDR263C	DIN7		0.90897	0.041	0.8723	0.014	0.03284	0.041	3e-05
NAHCO3	NAHCO3	YDR262W	YDR262W		1.10749	0.049	1.01911	0.037	0.09498	0.049	2e-05
NAHCO3	NAHCO3	YDR261C	EXG2		0.90179	0.014	1.10073	0.019	-0.19831	0.014	8e-05
NAHCO3	NAHCO3	YDR260C	SWM1		0.7889	0.012	0.82105	0.038	-0.03398	0.012	8e-05
NAHCO3	NAHCO3	YDR259C	YAP6		1.00973	0.067	1.05397	0.02	-0.04624	0.067	8e-05
NAHCO3	NAHCO3	YDR258C	HSP78		1.15404	0.021	0.89994	0.022	0.25738	0.021	0.00011
NAHCO3	NAHCO3	YDR257C	RKM4		1.10376	0.051	1.07448	0.035	0.032	0.051	3e-05
NAHCO3	NAHCO3	YDR256C	CTA1		1.00795	0.045	0.97414	0.075	0.04323	0.045	3e-05
NAHCO3	NAHCO3	YDR255C	RMD5		0.89118	0.031	0.97599	0.024	-0.0863	0.031	1e-05
NAHCO3	NAHCO3	YDR254W	CHL4		1.03963	0.028	1.02587	0.013	0.01017	0.028	1e-05
NAHCO3	NAHCO3	YDR253C	MET32		1.33739	0.064	1.06442	0.053	0.2643	0.064	3e-05
NAHCO3	NAHCO3	YDR279W	RNH202		1.20601	0.085	0.90679	0.015	0.2979	0.085	9e-05
NAHCO3	NAHCO3	YDR278C	YDR278C		0.75919	0.06	0.98511	0.05	-0.23008	0.061	0.00014
NAHCO3	NAHCO3	YDR277C	MTH1		1.03617	0.004	0.91541	0.005	0.12148	0.004	0
NAHCO3	NAHCO3	YDR276C	PMP3		0	0	0	0	0	0	#NUM!
NAHCO3	NAHCO3	YDR275W	BSC2		0.86654	0.033	1.07148	0.037	-0.20834	0.033	2e-05
NAHCO3	NAHCO3	YDR274C	YDR274C		0.97627	0.03	1.04045	0.06	-0.04921	0.03	1e-05
NAHCO3	NAHCO3	YDR273W	DON1		1.21619	0.038	1.07228	0.007	0.14408	0.038	1e-05
NAHCO3	NAHCO3	YDR272W	GLO2		1.28021	0.013	1.08847	0.032	0.1947	0.013	0
NAHCO3	NAHCO3	YDR270W	CCC2		1.1265	0.055	1.08298	0.024	0.03778	0.055	3e-05
NAHCO3	NAHCO3	YDR266C	HEL2		0.94198	0.033	0.97801	0.041	-0.03779	0.033	1e-05
NAHCO3	NAHCO3	YDR265W	PEX10		1.29153	0.042	0.9469	0.03	0.32914	0.042	1e-05
NAHCO3	NAHCO3	YDR297W	SUR2		1.07684	0.046	1.21046	0.107	-0.1195	0.046	2e-05
NAHCO3	NAHCO3	YDR294C	DPL1		1.07243	0.016	1.0861	0.069	-0.01424	0.016	7e-05
NAHCO3	NAHCO3	YDR291W	HRQ1		0.91303	0.02	0.90723	0.045	0.00523	0.02	0.00015
NAHCO3	NAHCO3	YDR289C	RTT103		0.58399	0.046	0.72751	0.033	-0.13842	0.046	0.00013
NAHCO3	NAHCO3	YDR287W	INM2		0.86929	0.084	0.90594	0.049	-0.03603	0.084	0.00025
NAHCO3	NAHCO3	YDR286C	YDR286C		1.04306	0.01	0.93367	0.012	0.111	0.01	3e-05
NAHCO3	NAHCO3	YDR285W	ZIP1		0.88286	0.06	0.92893	0.02	-0.04912	0.06	9e-05
NAHCO3	NAHCO3	YDR284C	DPP1		0.92625	0.07	0.96499	0.022	-0.0412	0.07	0.00012
NAHCO3	NAHCO3	YDR282C	YDR282C		1.14606	0.022	0.98234	0.027	0.15985	0.022	0
NAHCO3	NAHCO3	YDR281C	PHM6		1.23608	0.014	1.14712	0.055	0.07982	0.014	4e-05
NAHCO3	NAHCO3	YDR316W	OMS1		0.87802	0.032	0.97526	0.072	-0.11364	0.032	1e-05
NAHCO3	NAHCO3	YDR315C	IPK1		1.01406	0.042	0.9778	0.066	0.05726	0.042	2e-05
NAHCO3	NAHCO3	YDR314C	RAD34		0.94306	0.021	0.89963	0.026	0.04521	0.021	0
NAHCO3	NAHCO3	YDR313C	PIB1		0.92842	0.03	0.90138	0.033	0.0261	0.03	1e-05
NAHCO3	NAHCO3	YDR312W	SSF2		1.17836	0.028	0.84407	0.062	0.33175	0.028	0
NAHCO3	NAHCO3	YDR310C	SUM1		0.94061	0.029	1.00312	0.036	-0.06651	0.029	1e-05
NAHCO3	NAHCO3	YDR309C	GIC2		0.81442	0.074	0.93874	0.017	-0.11888	0.074	0.00021
NAHCO3	NAHCO3	YDR307W	PMT7		1.17819	0.024	1.06064	0.07	0.10289	0.024	0
NAHCO3	NAHCO3	YDR306C	YDR306C		0.92326	0.006	1.15371	0.05	-0.23907	0.006	2e-05
NAHCO3	NAHCO3	YDR305C	HNT2		1.10901	0.072	1.31692	0.116	-0.18422	0.072	8e-05
NAHCO3	NAHCO3	YDR304C	CPR5		0.98868	0.035	1.39233	0.048	-0.39495	0.035	0.00042
NAHCO3	NAHCO3	YDR335W	MSN5		0.92607	0.032	0.94881	0.03	-0.02591	0.032	1e-05
NAHCO3	NAHCO3	YDR334W	SWR1		0.8248	0.066	0.85685	0.007	-0.02972	0.066	0.00014
NAHCO3	NAHCO3	YDR333C	YDR333C		1.21285	0.067	1.03839	0.022	0.17493	0.067	5e-05
NAHCO3	NAHCO3	YDR332W	IRC3		0.67353	0.01	0.61289	0.025	0.0649	0.01	7e-05
NAHCO3	NAHCO3	YDR330W	UBX5		0.93964	0.038	1.0089	0.088	-0.06026	0.038	0.00056
NAHCO3	NAHCO3	YDR329C	PEX3		0.89938	0.032	0.9091	0.036	-0.00474	0.032	1e-05
NAHCO3	NAHCO3	YDR321W	ASP1		1.16873	0.068	1.01489	0.028	0.15067	0.068	5e-05
NAHCO3	NAHCO3	YDR320C	SWA2		0.81141	0.024	0.84631	0.025	-0.03449	0.024	1e-05
NAHCO3	NAHCO3	YDR319C	YFT2		1.25792	0.013	1.03992	0.019	0.21664	0.013	4e-05
NAHCO3	NAHCO3	YDR318W	MCM21		0.9271	0.128	1.01203	0.051	-0.07791	0.128	0.00071
NAHCO3	NAHCO3	YDR317W	HIM1		1.08586	0.07	1.04095	0.046	0.04591	0.07	7e-05
NAHCO3	NAHCO3	YDR354W	TRP4		1.08098	0.033	1.06255	0.029	0.0209	0.033	1e-05
NAHCO3	NAHCO3	YDR352W	YPQ2		0.99078	0.045	0.99561	0.032	-0.00631	0.045	3e-05
NAHCO3	NAHCO3	YDR351W	SBE2		1.19466	0.009	1.03796	0.011	0.15971	0.009	2e-05
NAHCO3	NAHCO3	YDR349C	YPS7		0.98949	0.004	0.97575	0.028	0.01874	0.004	1e-05
NAHCO3	NAHCO3	YDR348C	PAL1		1.02831	0.036	1.02412	0.03	0.01306	0.036	1e-05
NAHCO3	NAHCO3	YDR346C	SVF1		0.67991	0.015	0.97159	0.026	-0.28734	0.015	0
NAHCO3	NAHCO3	YDR345C	HXT3		1.03171	0.029	1.0141	0.009	0.018	0.029	1e-05
NAHCO3	NAHCO3	YDR344C	YDR344C		0.82549	0.026	1.00566	0.033	-0.17547	0.026	1e-05
NAHCO3	NAHCO3	YDR340W	YDR340W		1.12803	0.035	1.01583	0.01	0.11609	0.035	1e-05
NAHCO3	NAHCO3	YDR338C	YDR338C		1.10676	0.075	0.99774	0.062	0.12071	0.075	9e-05
NAHCO3	NAHCO3	YDR336W	YDR336W		0.9648	0.139	0.97514	0.063	-0.0018	0.139	0.00081
NAHCO3	NAHCO3	YDR372C	VPS74		0.74278	0.05	0.90599	0.007	-0.16237	0.05	8e-05
NAHCO3	NAHCO3	YDR371W	CTS2		0.99569	0.03	1.01211	0.024	-0.0114	0.03	1e-05
NAHCO3	NAHCO3	YDR370C	YDR370C		1.29169	0.055	1.01288	0.035	0.28749	0.055	2e-05
NAHCO3	NAHCO3	YDR369C	XRS2		0.97277	0.035	0.97984	0.066	0.00749	0.035	1e-05
NAHCO3	NAHCO3	YDR368W	YPR1		0.96797	0.021	1.08058	0.034	-0.11485	0.021	0
NAHCO3	NAHCO3	YDR363W-A	SEM1		0.93991	0.024	0.92018	0.032	0.02238	0.024	0
NAHCO3	NAHCO3	YDR363W	ESC2		1.00273	0.025	0.98264	0.024	0.02304	0.025	0
NAHCO3	NAHCO3	YDR360W	YDR360W		1.09571	0.013	1.07461	0.027	0.02971	0.013	0
NAHCO3	NAHCO3	YDR359C	EAF1		0.27575	0.004	0.63232	0.054	-0.35165	0.004	7e-05
NAHCO3	NAHCO3	YDR358W	GGA1		0.61697	0.004	0.58112	0.023	0.04343	0.004	1e-05
NAHCO3	NAHCO3	YDR357C	CNL1		1.25109	0.052	1.05674	0.036	0.19658	0.052	2e-05
NAHCO3	NAHCO3	YDR387C	YDR387C		1.22702	0.093	0.94839	0.017	0.27951	0.093	0.00012
NAHCO3	NAHCO3	YDR386W	MUS81		0.88967	0.017	1.09164	0.032	-0.20919	0.017	0
NAHCO3	NAHCO3	YDR385W	EFT2		0.82844	0.037	0.99867	0.012	-0.17545	0.037	3e-05
NAHCO3	NAHCO3	YDR384C	ATO3		1.32288	0.01	1.07998	0.024	0.24742	0.01	2e-05
NAHCO3	NAHCO3	YDR383C	NKP1		0.91746	0.02	1.04478	0.039	-0.12311	0.02	0.00016
NAHCO3	NAHCO3	YDR382W	RPP2B		0.85102	0.015	0.729	0.021	0.1295	0.015	0.0001
NAHCO3	NAHCO3	YDR380W	ARO10		1.07638	0.034	1.04374	0.006	0.03212	0.034	1e-05
NAHCO3	NAHCO3	YDR379W	RGA2		0.97671	0.034	1.06695	0.016	-0.0916	0.034	1e-05
NAHCO3	NAHCO3	YDR378C	LSM6		0.86043	0.02	0.62614	0.084	0.25936	0.02	0.00019
NAHCO3	NAHCO3	YDR375C	BCS1		0.71758	0.043	0.69411	0.027	0.0285	0.043	0.00117
NAHCO3	NAHCO3	YDR374C	YDR374C		1.07046	0.027	0.89518	0.112	0.17267	0.027	0
NAHCO3	NAHCO3	YDR403W	DIT1		0.86221	0.014	0.94895	0.014	-0.08337	0.014	0
NAHCO3	NAHCO3	YDR402C	DIT2		0.82074	0.023	0.94115	0.016	-0.11715	0.023	0.00026
NAHCO3	NAHCO3	YDR401W	YDR401W		0.90441	0.054	1.076	0.012	-0.17253	0.054	6e-05
NAHCO3	NAHCO3	YDR400W	URH1		1.10783	0.058	1.07385	0.062	0.04748	0.058	4e-05
NAHCO3	NAHCO3	YDR399W	HPT1		0.92933	0.117	0.9855	0.046	-0.04933	0.117	0.00054
NAHCO3	NAHCO3	YDR395W	SXM1		1.12665	0.028	0.99509	0.018	0.12763	0.028	0
NAHCO3	NAHCO3	YDR393W	SHE9		0.64986	0.006	0.91889	0.01	-0.26878	0.006	3e-05
NAHCO3	NAHCO3	YDR391C	YDR391C		0.97986	0.039	1.02587	0.007	-0.04311	0.039	2e-05
NAHCO3	NAHCO3	YDR389W	SAC7		1.18182	0.01	1.14426	0.057	0.0323	0.01	3e-05
NAHCO3	NAHCO3	YDR388W	RVS167		0.97607	0.03	0.90395	0.028	0.06854	0.03	1e-05
NAHCO3	NAHCO3	YDR422C	SIP1		0.8921	0.04	1.08725	0.019	-0.19203	0.04	3e-05
NAHCO3	NAHCO3	YDR421W	ARO80		0.96471	0.17	1.03592	0.048	-0.084	0.17	0.00147
NAHCO3	NAHCO3	YDR420W	HKR1		1.22215	0.055	1.0525	0.011	0.17458	0.055	3e-05
NAHCO3	NAHCO3	YDR419W	RAD30		0.98821	0.064	0.99498	0.082	-0.00465	0.064	7e-05
NAHCO3	NAHCO3	YDR415C	YDR415C		0.96982	0.035	0.98653	0.008	-0.02014	0.035	1e-05
NAHCO3	NAHCO3	YDR414C	ERD1		0.82483	0.047	1.03121	0.027	-0.21178	0.047	5e-05
NAHCO3	NAHCO3	YDR411C	DFM1		1.30542	0.076	1.03812	0.014	0.26569	0.076	5e-05
NAHCO3	NAHCO3	YDR409W	SIZ1		0.85707	0.041	0.92375	0.044	-0.07904	0.041	0.00077
NAHCO3	NAHCO3	YDR408C	ADE8		1.16625	0.082	0.96462	0.013	0.20692	0.082	0.0001
NAHCO3	NAHCO3	YDR406W	PDR15		1.06379	0.02	1.13891	0.109	-0.06445	0.02	0.00012
NAHCO3	NAHCO3	YDL199C	YDL199C		1.26664	0.047	1.12112	0.041	0.14612	0.047	1e-05
NAHCO3	NAHCO3	YDL197C	ASF2		1.11461	0.025	1.00507	0.008	0.10886	0.025	0
NAHCO3	NAHCO3	YDL194W	SNF3		1.10635	0.016	1.02615	0.008	0.08169	0.016	0
NAHCO3	NAHCO3	YDL191W	RPL35A		0.90153	0.005	0.85224	0.028	0.04663	0.005	0
NAHCO3	NAHCO3	YDL190C	UFD2		1.21172	0.01	1.02847	0.02	0.18648	0.01	0
NAHCO3	NAHCO3	YDL189W	RBS1		1.16427	0.034	1.01428	0.023	0.14679	0.034	1e-05
NAHCO3	NAHCO3	YDL188C	PPH22		1.12808	0.002	1.0208	0.018	0.10381	0.002	0
NAHCO3	NAHCO3	YDL187C	YDL187C		0.74521	0.101	0.93258	0.032	-0.18908	0.101	0.00067
NAHCO3	NAHCO3	YDL186W	YDL186W		0.76247	0.112	0.96835	0.02	-0.20541	0.112	0.00086
NAHCO3	NAHCO3	YDL216C	RRI1		1.01922	0.013	0.98305	0.017	0.04131	0.013	0
NAHCO3	NAHCO3	YDL215C	GDH2		0.87852	0.124	0.962	0.006	-0.08298	0.124	0.00077
NAHCO3	NAHCO3	YDL214C	PRR2		1.17227	0.023	1.004	0.008	0.16693	0.023	0
NAHCO3	NAHCO3	YDL213C	NOP6		1.27787	0.034	0.99813	0.048	0.29024	0.034	1e-05
NAHCO3	NAHCO3	YDL211C	YDL211C		1.02555	0.027	1.06723	0.064	-0.05308	0.027	1e-05
NAHCO3	NAHCO3	YDL210W	UGA4		0.82993	0.035	0.96639	0.036	-0.12824	0.036	2e-05
NAHCO3	NAHCO3	YDL206W	YDL206W		1.04749	0.017	0.97827	0.008	0.0696	0.017	9e-05
NAHCO3	NAHCO3	YDL204W	RTN2		1.08935	0.027	0.94246	0.011	0.15308	0.027	0
NAHCO3	NAHCO3	YDL203C	ACK1		0.96149	0.021	0.8688	0.004	0.09239	0.021	0
NAHCO3	NAHCO3	YDL201W	TRM8		1.09027	0.069	1.02144	0.017	0.07114	0.069	7e-05
NAHCO3	NAHCO3	YDL200C	MGT1		0.73667	0.018	0.86125	0.062	-0.1328	0.018	0.00019
NAHCO3	NAHCO3	YDL232W	OST4		0.74522	0.007	0.71687	0.032	0.0274	0.007	3e-05
NAHCO3	NAHCO3	YDL231C	BRE4		0.92327	0.039	0.90816	0.054	0.01209	0.039	2e-05
NAHCO3	NAHCO3	YDL230W	PTP1		0.98429	0.052	0.92064	0.019	0.06522	0.052	4e-05
NAHCO3	NAHCO3	YDL229W	SSB1		1.01081	0.034	0.97055	0.021	0.0451	0.034	1e-05
NAHCO3	NAHCO3	YDL226C	GCS1		1.22271	0.035	1.09208	0.002	0.13103	0.035	1e-05
NAHCO3	NAHCO3	YDL224C	WHI4		0.97975	0.043	1.17849	0.041	-0.19088	0.043	2e-05
NAHCO3	NAHCO3	YDL223C	HBT1		0.77395	0.152	0.57752	0.175	0.23949	0.152	0.002
NAHCO3	NAHCO3	YDL222C	FMP45		1.31751	0.032	1.06724	0.011	0.25305	0.032	0
NAHCO3	NAHCO3	YDL219W	DTD1		1.2128	0.025	0.99238	0.066	0.22696	0.025	0
NAHCO3	NAHCO3	YDL218W	YDL218W		0.83298	0.01	0.95243	0.056	-0.1217	0.01	4e-05
NAHCO3	NAHCO3	YDR001C	NTH1		0.9646	0.075	0.87805	0.01	0.08735	0.075	0.00013
NAHCO3	NAHCO3	YDL243C	AAD4		0.77125	0.075	0.62789	0.013	0.14235	0.075	0.00025
NAHCO3	NAHCO3	YDL242W	YDL242W		1.17952	0.067	1.07039	0.018	0.1126	0.067	5e-05
NAHCO3	NAHCO3	YDL241W	YDL241W		1.27868	0.011	1.02871	0.006	0.25359	0.011	3e-05
NAHCO3	NAHCO3	YDL240W	LRG1		0.94966	0.019	1.04377	0.024	-0.09125	0.019	0
NAHCO3	NAHCO3	YDL239C	ADY3		1.02888	0.161	1.0739	0.056	-0.03501	0.161	0.00103
NAHCO3	NAHCO3	YDL238C	GUD1		1.07981	0.054	1.01694	0.054	0.06063	0.054	3e-05
NAHCO3	NAHCO3	YDL237W	AIM6		0.79137	0.015	0.98222	0.008	-0.18858	0.015	0.00012
NAHCO3	NAHCO3	YDL236W	PHO13		1.21445	0.041	1.03512	0.007	0.17655	0.041	1e-05
NAHCO3	NAHCO3	YDL234C	GYP7		0.8313	0.031	1.05398	0.053	-0.22004	0.031	1e-05
NAHCO3	NAHCO3	YDL233W	MFG1		0.80241	0.031	0.92725	0.022	-0.12161	0.031	2e-05
NAHCO3	NAHCO3	YDR015C	YDR015C		0.89757	0.089	0.91566	0.006	-0.01916	0.089	0.00026
NAHCO3	NAHCO3	YDR014W	RAD61		0.99893	0.004	0.99956	0.037	-0.009	0.004	1e-05
NAHCO3	NAHCO3	YDR011W	SNQ2		1.02658	0.038	0.98507	0.037	0.04023	0.038	1e-05
NAHCO3	NAHCO3	YDR010C	YDR010C		0.93412	0.055	1.1573	0.014	-0.22514	0.055	6e-05
NAHCO3	NAHCO3	YDR009W	GAL3		1.16152	0.033	1.00776	0.045	0.14368	0.033	1e-05
NAHCO3	NAHCO3	YDR007W	TRP1		1.00143	0.028	1.09307	0.015	-0.09913	0.028	1e-05
NAHCO3	NAHCO3	YDR006C	SOK1		0.70275	0.007	0.96312	0.014	-0.26281	0.007	3e-05
NAHCO3	NAHCO3	YDR005C	MAF1		0.74626	0.022	0.85244	0.016	-0.11145	0.022	1e-05
NAHCO3	NAHCO3	YDR004W	RAD57		1.00299	0.011	1.00738	0.058	-0.00157	0.011	0
NAHCO3	NAHCO3	YDR003W	RCR2		1.10955	0.049	0.85322	0.085	0.27083	0.049	2e-05
NAHCO3	NAHCO3	YDR056C	YDR056C		1.26872	0.095	1.01364	0.048	0.25761	0.095	0.00012
NAHCO3	NAHCO3	YDR055W	PST1		1.05201	0.038	1.05684	0.025	-0.00595	0.038	1e-05
NAHCO3	NAHCO3	YDR051C	DET1		0.93825	0.057	1.05541	0.03	-0.11535	0.057	6e-05
NAHCO3	NAHCO3	YDR049W	VMS1		0.8307	0.039	1.04771	0.053	-0.22728	0.039	3e-05
NAHCO3	NAHCO3	YDR048C	YDR048C		1.02046	0.093	0.90874	0.005	0.11237	0.094	0.00021
NAHCO3	NAHCO3	YDR024W	YDR024W		0.99002	0.06	0.85785	0.022	0.1347	0.06	6e-05
NAHCO3	NAHCO3	YDR022C	ATG31		0.83767	0.068	0.98233	0.033	-0.13953	0.068	0.00015
NAHCO3	NAHCO3	YDR020C	DAS2		1.06651	0.055	0.99282	0.037	0.07423	0.055	4e-05
NAHCO3	NAHCO3	YDR019C	GCV1		0.79422	0.065	1.01046	0.046	-0.21415	0.065	0.00015
NAHCO3	NAHCO3	YDR018C	YDR018C		0.91703	0.011	1.03342	0.05	-0.11506	0.011	5e-05
NAHCO3	NAHCO3	YDR072C	IPT1		1.26617	0.011	1.3506	0.114	-0.05361	0.011	2e-05
NAHCO3	NAHCO3	YDR071C	PAA1		1.18786	0.004	1.17871	0.028	0.01971	0.004	0
NAHCO3	NAHCO3	YDR070C	FMP16		0.99807	0.002	1.08292	0.023	-0.08645	0.002	0
NAHCO3	NAHCO3	YDR068W	DOS2		1.37588	0.057	1.02192	0.02	0.3507	0.057	2e-05
NAHCO3	NAHCO3	YDR067C	OCA6		1.02722	0.081	1.07851	0.06	-0.03099	0.081	0.00013
NAHCO3	NAHCO3	YDR066C	RTR2		0.79005	0.077	0.96117	0.015	-0.16933	0.077	0.00025
NAHCO3	NAHCO3	YDR063W	AIM7		0.84739	0.072	0.90746	0.045	-0.06788	0.072	0.00017
NAHCO3	NAHCO3	YDR061W	YDR061W		1.00028	0.004	1.01004	0.041	-0.0002	0.004	0
NAHCO3	NAHCO3	YDR059C	UBC5		1.19117	0.011	1.0061	0.008	0.18094	0.011	3e-05
NAHCO3	NAHCO3	YDR058C	TGL2		1.23866	0.068	1.04502	0.039	0.19834	0.068	5e-05
NAHCO3	NAHCO3	YDR057W	YOS9		0.90561	0.051	1.11548	0.111	-0.20935	0.051	5e-05
NAHCO3	NAHCO3	YDR090C	YDR090C		1.04285	0.015	1.06216	0.017	-0.01425	0.015	7e-05
NAHCO3	NAHCO3	YDR089W	YDR089W		0.8694	0.005	0.92504	0.02	-0.05565	0.005	1e-05
NAHCO3	NAHCO3	YDR085C	AFR1		0.89105	0.002	0.97705	0.031	-0.07657	0.002	0
NAHCO3	NAHCO3	YDR084C	TVP23		0.87855	0.021	0.96005	0.045	-0.07304	0.021	0
NAHCO3	NAHCO3	YDR083W	RRP8		1.23336	0.062	0.791	0.028	0.45275	0.062	4e-05
NAHCO3	NAHCO3	YDR080W	VPS41		0.92534	0.019	1.09444	0.032	-0.16444	0.019	0.00015
NAHCO3	NAHCO3	YDR077W	SED1		1.06033	0.039	1.07722	0.01	-0.01458	0.039	1e-05
NAHCO3	NAHCO3	YDR076W	RAD55		1.05962	0.031	0.93482	0.039	0.12921	0.031	1e-05
NAHCO3	NAHCO3	YDR075W	PPH3		0.72197	0.042	0.90167	0.029	-0.17942	0.042	5e-05
NAHCO3	NAHCO3	YDR074W	TPS2		1.04826	0.039	0.93686	0.026	0.11249	0.039	1e-05
NAHCO3	NAHCO3	YDR073W	SNF11		1.19991	0.035	1.13082	0.019	0.07841	0.035	1e-05
NAHCO3	NAHCO3	YDR102C	YDR102C		0.89699	0.038	1.08446	0.011	-0.19146	0.038	2e-05
NAHCO3	NAHCO3	YDR101C	ARX1		1.17718	0.022	0.98418	0.071	0.19316	0.022	0.00012
NAHCO3	NAHCO3	YDR100W	TVP15		0.92512	0.027	1.07629	0.014	-0.14278	0.027	1e-05
NAHCO3	NAHCO3	YDR099W	BMH2		1.25438	0.048	1.06856	0.02	0.18829	0.048	2e-05
NAHCO3	NAHCO3	YDR098C	GRX3		0.98431	0.029	1.05832	0.037	-0.07282	0.029	1e-05
NAHCO3	NAHCO3	YDR097C	MSH6		1.16919	0.017	1.05923	0.05	0.10864	0.017	0
NAHCO3	NAHCO3	YDR096W	GIS1		0.92843	0.035	1.05731	0.02	-0.1302	0.035	1e-05
NAHCO3	NAHCO3	YDR095C	YDR095C		0.92573	0.012	1.05203	0.004	-0.12617	0.012	0
NAHCO3	NAHCO3	YDR094W	YDR094W		1.04933	0.052	0.96679	0.023	0.09039	0.052	3e-05
NAHCO3	NAHCO3	YDR093W	DNF2		0.80752	0.033	0.92811	0.002	-0.11927	0.033	2e-05
NAHCO3	NAHCO3	YDR092W	UBC13		1.0203	0.021	0.99044	0.007	0.033	0.021	0
NAHCO3	NAHCO3	YDR117C	TMA64		1.30702	0.047	1.07233	0.012	0.23676	0.047	1e-05
NAHCO3	NAHCO3	YDR116C	MRPL1		0.71622	0.022	0.82164	0.051	-0.10658	0.022	1e-05
NAHCO3	NAHCO3	YDR112W	YDR112W		0.92637	0.091	0.95117	0.01	-0.02442	0.091	0.00026
NAHCO3	NAHCO3	YDR111C	ALT2		1.10164	0.009	1.01801	0.025	0.08338	0.009	2e-05
NAHCO3	NAHCO3	YDR110W	FOB1		0.86339	0.032	0.99366	0.034	-0.12665	0.032	1e-05
NAHCO3	NAHCO3	YDR109C	YDR109C		1.14399	0.006	1.05144	0.027	0.09086	0.006	1e-05
NAHCO3	NAHCO3	YDR108W	TRS85		0.68653	0.002	0.94175	0.018	-0.257	0.002	0
NAHCO3	NAHCO3	YDR107C	TMN2		1.03962	0.038	1.05807	0.047	-0.00692	0.038	1e-05
NAHCO3	NAHCO3	YDR105C	TMS1		0.97934	0.11	1.11178	0.029	-0.12494	0.11	0.00038
NAHCO3	NAHCO3	YDR104C	SPO71		0.99139	0.034	0.99902	0.054	0.00967	0.034	1e-05
NAHCO3	NAHCO3	YDR130C	FIN1		0.81506	0.005	0.8583	0.005	-0.04084	0.005	1e-05
NAHCO3	NAHCO3	YDR128W	MTC5		1.19417	0.039	1.01332	0.051	0.19327	0.039	1e-05
NAHCO3	NAHCO3	YDR127W	ARO1		0.99786	0.016	1.00974	0.014	-0.01843	0.016	0
NAHCO3	NAHCO3	YDR126W	SWF1		0.60155	0.013	0.76462	0.033	-0.14398	0.013	0.00016
NAHCO3	NAHCO3	YDR125C	ECM18		0.87444	0.054	1.00938	0.054	-0.13036	0.054	7e-05
NAHCO3	NAHCO3	YDR124W	YDR124W		1.12576	0.014	1.08112	0.017	0.03964	0.014	0
NAHCO3	NAHCO3	YDR123C	INO2		1.04083	0.054	0.98517	0.023	0.04976	0.054	4e-05
NAHCO3	NAHCO3	YDR122W	KIN1		1.19256	0.006	1.00509	0.034	0.19896	0.006	1e-05
NAHCO3	NAHCO3	YDR121W	DPB4		1.2173	0.041	1.06175	0.039	0.14848	0.041	1e-05
NAHCO3	NAHCO3	YDR120C	TRM1		1.22949	0.033	1.00196	0.037	0.22126	0.033	1e-05
NAHCO3	NAHCO3	YDR119W	VBA4		0.96383	0.032	0.93283	0.043	0.03912	0.032	1e-05
NAHCO3	NAHCO3	YDR147W	EKI1		0.95668	0.039	0.92614	0.045	0.02453	0.039	2e-05
NAHCO3	NAHCO3	YDR146C	SWI5		1.04849	0.022	1.03055	0.039	0.01856	0.022	0
NAHCO3	NAHCO3	YDR144C	MKC7		1.07198	0.068	1.0329	0.027	0.03964	0.068	7e-05
NAHCO3	NAHCO3	YDR143C	SAN1		1.18933	0.026	1.02871	0.052	0.15712	0.026	0
NAHCO3	NAHCO3	YDR142C	PEX7		1.17532	0.02	1.03506	0.009	0.13964	0.02	0
NAHCO3	NAHCO3	YDR139C	RUB1		0.8218	0.04	0.94274	0.038	-0.12232	0.04	3e-05
NAHCO3	NAHCO3	YDR135C	YCF1		1.09718	0.002	0.97119	0.04	0.12888	0.002	0
NAHCO3	NAHCO3	YDR134C	YDR134C		1.27425	0.01	1.05265	0.029	0.22943	0.01	0
NAHCO3	NAHCO3	YDR133C	YDR133C		0.9519	0.075	1.0564	0.02	-0.10763	0.075	0.00013
NAHCO3	NAHCO3	YDR132C	YDR132C		1.15974	0.048	1.03267	0.067	0.14233	0.049	2e-05
NAHCO3	NAHCO3	YDR131C	YDR131C		0.8886	0.038	0.94013	0.031	-0.05033	0.038	2e-05
NAHCO3	NAHCO3	YDR158W	HOM2		0.88049	0.02	1.024	0.017	-0.14397	0.02	0
NAHCO3	NAHCO3	YDR157W	YDR157W		1.24437	0.059	1.06149	0.035	0.19068	0.059	3e-05
NAHCO3	NAHCO3	YDR156W	RPA14		1.30858	0.079	1.01585	0.064	0.31756	0.079	6e-05
NAHCO3	NAHCO3	YDR155C	CPR1		1.17962	0.051	1.00315	0.01	0.1787	0.051	2e-05
NAHCO3	NAHCO3	YDR154C	YDR154C		1.03391	0.067	1.01559	0.042	0.02121	0.067	8e-05
NAHCO3	NAHCO3	YDR153C	ENT5		1.25877	0.035	1.0403	0.019	0.22221	0.035	1e-05
NAHCO3	NAHCO3	YDR152W	GIR2		0.86207	0.024	0.97861	0.045	-0.11354	0.024	1e-05
NAHCO3	NAHCO3	YDR151C	CTH1		1.24934	0.118	1.0228	0.015	0.23304	0.118	0.00023
NAHCO3	NAHCO3	YDR150W	NUM1		1.05877	0.193	0.93529	0.099	0.1445	0.193	0.00162
NAHCO3	NAHCO3	YDR149C	YDR149C		0.75416	0.017	0.95571	0.032	-0.19602	0.017	0
NAHCO3	NAHCO3	YDR148C	KGD2		0.87953	0.064	0.93291	0.055	-0.06358	0.064	0.00011
NAHCO3	NAHCO3	YDR179C	CSN9		1.15847	0.04	1.30143	0.157	-0.15978	0.04	1e-05
NAHCO3	NAHCO3	YDR178W	SDH4		1.14005	0.055	1.07639	0.036	0.06711	0.055	3e-05
NAHCO3	NAHCO3	YDR171W	HSP42		0.87381	0.038	0.9521	0.041	-0.08079	0.038	2e-05
NAHCO3	NAHCO3	YDR169C	STB3		1.23435	0.005	1.01047	0.01	0.22469	0.005	0
NAHCO3	NAHCO3	YDR165W	TRM82		0.68252	0.031	0.90216	0.056	-0.21544	0.031	0.0007
NAHCO3	NAHCO3	YDR163W	CWC15		0.74616	0.029	0.91997	0.024	-0.16758	0.029	2e-05
NAHCO3	NAHCO3	YDR162C	NBP2		1.09872	0.062	0.94107	0.012	0.16465	0.062	5e-05
NAHCO3	NAHCO3	YDR161W	YDR161W		0.85749	0.102	0.91928	0.025	-0.05454	0.102	0.00046
NAHCO3	NAHCO3	YDR159W	SAC3		0.66694	0.017	1.00621	0.067	-0.34753	0.017	0
NAHCO3	NAHCO3	YDR199W	YDR199W		1.07895	0.044	1.23237	0.064	-0.14288	0.044	2e-05
NAHCO3	NAHCO3	YDR198C	RKM2		1.04719	0.028	1.0459	0.026	0.00345	0.028	1e-05
NAHCO3	NAHCO3	YDR193W	YDR193W		1.14236	0.025	0.95292	0.048	0.18907	0.025	0
NAHCO3	NAHCO3	YDR192C	NUP42		0.90078	0.052	0.90285	0.007	0.00085	0.052	5e-05
NAHCO3	NAHCO3	YDR191W	HST4		1.04262	0.056	0.90682	0.07	0.14171	0.056	4e-05
NAHCO3	NAHCO3	YDR186C	YDR186C		0.97358	0.063	0.87263	0.023	0.1006	0.063	0.00139
NAHCO3	NAHCO3	YDR185C	UPS3		0.95917	0.016	1.03139	0.041	-0.06601	0.016	9e-05
NAHCO3	NAHCO3	YDR184C	ATC1		0.92262	0.075	1.01973	0.039	-0.10347	0.075	0.00015
NAHCO3	NAHCO3	YDR183W	PLP1		1.17523	0.01	1.03487	0.085	0.13074	0.01	2e-05
NAHCO3	NAHCO3	YDR181C	SAS4		1.09281	0.053	1.1306	0.071	-0.01537	0.053	3e-05
NAHCO3	NAHCO3	YDR179W-A	YDR179W-A		0.95894	0.026	1.33393	0.11	-0.35149	0.026	1e-05
NAHCO3	NAHCO3	YDR216W	ADR1		0.93047	0.044	0.99608	0.066	-0.05369	0.044	3e-05
NAHCO3	NAHCO3	YDR215C	YDR215C		1.2064	0.014	1.07926	0.053	0.12029	0.014	5e-05
NAHCO3	NAHCO3	YDR214W	AHA1		0.84197	0.036	0.93151	0.007	-0.09249	0.036	2e-05
NAHCO3	NAHCO3	YDR213W	UPC2		1.02119	0.027	1.05718	0.03	-0.0335	0.027	0
NAHCO3	NAHCO3	YDR210W	YDR210W		0.98437	0.038	1.03339	0.016	-0.04999	0.038	2e-05
NAHCO3	NAHCO3	YDR209C	YDR209C		0.9867	0.011	1.09444	0.045	-0.09749	0.011	4e-05
NAHCO3	NAHCO3	YDR207C	UME6		0.72971	0.019	0.84133	0.026	-0.11257	0.019	0
NAHCO3	NAHCO3	YDR206W	EBS1		1.08544	0.023	1.02562	0.004	0.05848	0.023	0
NAHCO3	NAHCO3	YDR205W	MSC2		1.19843	0.066	1.08956	0.033	0.1191	0.066	5e-05
NAHCO3	NAHCO3	YDR203W	YDR203W		0.94586	0.099	1.02326	0.039	-0.07088	0.099	0.00032
NAHCO3	NAHCO3	YDR202C	RAV2		1.02236	0.01	0.98094	0.025	0.03811	0.01	3e-05
NAHCO3	NAHCO3	YDR233C	RTN1		0.7301	0.066	0.97018	0.038	-0.23346	0.066	0.0002
NAHCO3	NAHCO3	YDR229W	IVY1		1.19803	0.043	1.02389	0.01	0.1796	0.043	1e-05
NAHCO3	NAHCO3	YDR225W	HTA1		0.96296	0.038	1.01457	0.014	-0.05123	0.038	2e-05
NAHCO3	NAHCO3	YDR223W	CRF1		0.88096	0.023	1.00535	0.003	-0.12512	0.023	0
NAHCO3	NAHCO3	YDR222W	YDR222W		1.20124	0.015	0.98335	0.029	0.21705	0.015	5e-05
NAHCO3	NAHCO3	YDR221W	GTB1		1.12155	0.035	1.01327	0.021	0.11348	0.035	1e-05
NAHCO3	NAHCO3	YDR220C	YDR220C		1.13237	0.034	1.05636	0.048	0.07849	0.034	1e-05
NAHCO3	NAHCO3	YDR219C	MFB1		0.74947	0.047	0.98031	0.037	-0.22146	0.047	7e-05
NAHCO3	NAHCO3	YDR218C	SPR28		0.84418	0.04	1.0028	0.005	-0.15858	0.04	0.00073
NAHCO3	NAHCO3	YDR217C	RAD9		1.0886	0.047	0.95335	0.021	0.1363	0.047	2e-05
NAHCO3	NAHCO3	YDR252W	BTT1		1.00626	0.143	0.96737	0.006	0.0362	0.143	0.00078
NAHCO3	NAHCO3	YDR251W	PAM1		1.16028	0.05	0.96464	0.031	0.20261	0.05	2e-05
NAHCO3	NAHCO3	YDR250C	YDR250C		0.97121	0.063	0.97544	0.039	0.00655	0.063	8e-05
NAHCO3	NAHCO3	YOR202W	HIS3		1.00427	0.157	1.00133	0.1	0.02007	0.157	0
NAHCO3	NAHCO3	YDR438W	THI74		0.81609	0.044	0.9616	0.026	-0.14397	0.044	4e-05
NAHCO3	NAHCO3	YDR436W	PPZ2		1.30204	0.039	1.05272	0.005	0.24995	0.039	1e-05
NAHCO3	NAHCO3	YDR435C	PPM1		0.53431	0.029	0.96629	0.043	-0.4195	0.029	4e-05
NAHCO3	NAHCO3	YDR431W	YDR431W		1.05884	0.027	0.86479	0.009	0.19183	0.027	0
NAHCO3	NAHCO3	YDR430C	CYM1		0.86752	0.107	0.98169	0.029	-0.11896	0.107	0.00051
NAHCO3	NAHCO3	YDR428C	BNA7		1.31032	0.053	1.00973	0.007	0.30766	0.053	2e-05
NAHCO3	NAHCO3	YDR426C	YDR426C		0.95871	0.006	0.95928	0.041	0.00255	0.006	1e-05
NAHCO3	NAHCO3	YDR425W	SNX41		1.15739	0.012	0.92678	0.005	0.23453	0.012	0
NAHCO3	NAHCO3	YDR424C	DYN2		0.83454	0.04	1.04271	0.006	-0.20475	0.04	3e-05
NAHCO3	NAHCO3	YDR423C	CAD1		1.34649	0.19	1.13266	0.088	0.22144	0.19	0.00076
NAHCO3	NAHCO3	YDR459C	PFA5		1.16145	0.058	1.08171	0.011	0.07766	0.058	3e-05
NAHCO3	NAHCO3	YDR458C	HEH2		0.84529	0.048	1.04538	0.026	-0.19905	0.048	5e-05
NAHCO3	NAHCO3	YDR455C	YDR455C		0.9377	0.014	0.82705	0.073	0.12748	0.014	7e-05
NAHCO3	NAHCO3	YDR453C	TSA2		0.77815	0.051	1.01885	0.018	-0.24175	0.051	8e-05
NAHCO3	NAHCO3	YDR452W	PPN1		0.88814	0.038	1.04201	0.043	-0.15488	0.038	2e-05
NAHCO3	NAHCO3	YDR451C	YHP1		1.20282	0.05	1.0543	0.004	0.15237	0.05	2e-05
NAHCO3	NAHCO3	YDR447C	RPS17B		1.02682	0.059	0.95372	0.014	0.06892	0.059	5e-05
NAHCO3	NAHCO3	YDR446W	ECM11		0.87227	0.086	0.94759	0.027	-0.06507	0.086	0.00026
NAHCO3	NAHCO3	YDR445C	YDR445C		1.1498	0.04	0.97569	0.018	0.17511	0.04	1e-05
NAHCO3	NAHCO3	YDR441C	APT2		1.11683	0.077	1.07581	0.03	0.03674	0.077	9e-05
NAHCO3	NAHCO3	YDR440W	DOT1		0.66676	0.034	0.77195	0.046	-0.09177	0.034	4e-05
NAHCO3	NAHCO3	YDR480W	DIG2		0.89464	0.074	1.04677	0.025	-0.14312	0.074	0.00016
NAHCO3	NAHCO3	YDR479C	PEX29		1.09586	0.041	1.03279	0.022	0.06825	0.041	1e-05
NAHCO3	NAHCO3	YDR476C	YDR476C		0.95586	0.033	0.99974	0.024	-0.04533	0.033	1e-05
NAHCO3	NAHCO3	YDR475C	JIP4		0.99166	0.034	0.93471	0.047	0.05947	0.034	1e-05
NAHCO3	NAHCO3	YDR474C	YDR474C		1.23525	0.003	0.952	0.006	0.28921	0.003	0
NAHCO3	NAHCO3	YDR471W	RPL27B		0.78162	0.013	0.87353	0.019	-0.08551	0.013	0
NAHCO3	NAHCO3	YDR469W	SDC1		0.98375	0.044	1.05004	0.055	-0.06115	0.044	3e-05
NAHCO3	NAHCO3	YDR467C	YDR467C		1.09625	0.035	1.10079	0.025	-0.00684	0.035	1e-05
NAHCO3	NAHCO3	YDR466W	PKH3		0.90493	0.049	1.03804	0.038	-0.13775	0.049	4e-05
NAHCO3	NAHCO3	YDR465C	RMT2		0.85114	0.053	0.8702	0.007	-0.01868	0.053	7e-05
NAHCO3	NAHCO3	YDR463W	STP1		0.87374	0.083	1.01672	0.06	-0.14028	0.083	0.003
NAHCO3	NAHCO3	YDR496C	PUF6		1.03413	0.012	0.98678	0.023	0.05188	0.012	4e-05
NAHCO3	NAHCO3	YDR494W	RSM28		1.02876	0.067	0.8737	0.01	0.15357	0.067	7e-05
NAHCO3	NAHCO3	YDR492W	IZH1		0.91257	0.047	1.00208	0.089	-0.11575	0.047	4e-05
NAHCO3	NAHCO3	YDR491C	YDR491C		0.78883	0.04	0.89947	0.008	-0.11167	0.04	4e-05
NAHCO3	NAHCO3	YDR490C	PKH1		1.11422	0.227	1.03282	0.06	0.09271	0.227	0.00225
NAHCO3	NAHCO3	YDR488C	PAC11		0.86526	0.036	0.9402	0.044	-0.07032	0.036	2e-05
NAHCO3	NAHCO3	YDR486C	VPS60		1.25907	0.071	1.16712	0.006	0.09644	0.071	5e-05
NAHCO3	NAHCO3	YDR485C	VPS72		0.82412	0.156	0.98983	0.087	-0.14307	0.156	0.00181
NAHCO3	NAHCO3	YDR482C	CWC21		0.98086	0.063	1.07762	0.029	-0.09449	0.063	7e-05
NAHCO3	NAHCO3	YDR481C	PHO8		0.77469	0.029	0.9863	0.018	-0.21092	0.029	1e-05
NAHCO3	NAHCO3	YDR511W	ACN9		1.00059	0.016	1.08475	0.058	-0.07992	0.016	8e-05
NAHCO3	NAHCO3	YDR509W	YDR509W		1.06333	0.036	1.01612	0.018	0.0444	0.036	0.00039
NAHCO3	NAHCO3	YDR508C	GNP1		1.06499	0.136	1.05635	0.062	0.0274	0.136	0.00057
NAHCO3	NAHCO3	YDR506C	GMC1		1.2835	0.106	1.08762	0.046	0.19766	0.106	0.00015
NAHCO3	NAHCO3	YDR505C	PSP1		1.21373	0.046	1.03307	0.017	0.18291	0.046	1e-05
NAHCO3	NAHCO3	YDR504C	SPG3		1.00862	0.022	1.05527	0.028	-0.04846	0.022	0
NAHCO3	NAHCO3	YDR503C	LPP1		0.73859	0.006	1.00678	0.016	-0.26669	0.006	2e-05
NAHCO3	NAHCO3	YDR501W	PLM2		1.04748	0.007	0.95423	0.013	0.09579	0.007	2e-05
NAHCO3	NAHCO3	YDR497C	ITR1		0.92764	0.168	0.94038	0	-0.01008	0.168	0.0016
NAHCO3	NAHCO3	YDR528W	HLR1		0.98596	0.035	0.99432	0.043	-0.00711	0.035	0.00043
NAHCO3	NAHCO3	YDR525W-A	SNA2		1.29505	0.034	0.99767	0.021	0.299	0.034	0
NAHCO3	NAHCO3	YDR525W	YDR525W		0.81792	0.022	0.9716	0.023	-0.14814	0.022	0.00025
NAHCO3	NAHCO3	YDR524C	AGE1		0.84388	0.009	0.99724	0.013	-0.14737	0.009	4e-05
NAHCO3	NAHCO3	YDR522C	SPS2		1.11963	0.047	1.03695	0.039	0.09601	0.047	2e-05
NAHCO3	NAHCO3	YDR520C	URC2		1.015	0.064	1.01129	0.009	0.0082	0.064	7e-05
NAHCO3	NAHCO3	YDR519W	FPR2		0.90974	0.029	1.02145	0.008	-0.11259	0.029	1e-05
NAHCO3	NAHCO3	YDR517W	GRH1		1.03639	0.089	0.98764	0.011	0.05106	0.089	0.00017
NAHCO3	NAHCO3	YDR516C	EMI2		1.00123	0.073	1.03919	0.019	-0.03708	0.073	0.0001
NAHCO3	NAHCO3	YDR514C	YDR514C		1.37592	0.017	1.03355	0.042	0.35204	0.017	5e-05
NAHCO3	NAHCO3	YDR513W	GRX2		1.2801	0.074	1.03474	0.027	0.24187	0.074	5e-05
NAHCO3	NAHCO3	YDR541C	YDR541C		0.90827	0.03	1.15693	0.075	-0.26672	0.03	1e-05
NAHCO3	NAHCO3	YDR540C	IRC4		0.90135	0.008	1.0845	0.063	-0.17854	0.008	3e-05
NAHCO3	NAHCO3	YDR539W	FDC1		1.01213	0.068	0.95808	0.035	0.05453	0.068	8e-05
NAHCO3	NAHCO3	YDR538W	PAD1		1.09766	0.05	0.95709	0.017	0.141	0.05	3e-05
NAHCO3	NAHCO3	YDR537C	YDR537C		1.14235	0.07	0.90091	0.017	0.23837	0.07	6e-05
NAHCO3	NAHCO3	YDR536W	STL1		1.17445	0.063	1.09304	0.029	0.08819	0.063	4e-05
NAHCO3	NAHCO3	YDR535C	YDR535C		0.85058	0.103	1.01678	0.04	-0.16327	0.103	0.00048
NAHCO3	NAHCO3	YDR534C	FIT1		0.76219	0.072	0.97971	0.039	-0.21066	0.072	0.00023
NAHCO3	NAHCO3	YDR533C	HSP31		1.22293	0.021	0.99824	0.03	0.22569	0.021	0.0001
NAHCO3	NAHCO3	YDR532C	KRE28		0.83407	0.032	0.81421	0.004	0.02136	0.032	2e-05
NAHCO3	NAHCO3	YDR530C	APA2		1.22099	0.036	1.22561	0.048	-0.00251	0.036	1e-05
NAHCO3	NAHCO3	YEL013W	VAC8		1.07539	0.02	1.06328	0.042	0.0181	0.02	0.00012
NAHCO3	NAHCO3	YEL012W	UBC8		0.82483	0.02	0.93249	0.026	-0.09873	0.02	0.0002
NAHCO3	NAHCO3	YEL011W	GLC3		1.02513	0.058	1.05203	0.047	-0.01985	0.058	5e-05
NAHCO3	NAHCO3	YEL010W	YEL010W		0.94841	0.042	1.02621	0.017	-0.07573	0.042	2e-05
NAHCO3	NAHCO3	YEL008W	YEL008W		1.26507	0.033	1.00489	0.034	0.26792	0.033	1e-05
NAHCO3	NAHCO3	YEL006W	YEA6		0.79771	0.046	1.01629	0.049	-0.20816	0.046	5e-05
NAHCO3	NAHCO3	YEL005C	VAB2		0.88363	0.081	1.03374	0.033	-0.15629	0.081	0.00021
NAHCO3	NAHCO3	YEL004W	YEA4		1.26116	0.075	1.03422	0.025	0.2309	0.075	6e-05
NAHCO3	NAHCO3	YEL003W	GIM4		0.77042	0.045	1.01608	0.015	-0.25032	0.045	6e-05
NAHCO3	NAHCO3	YEL001C	IRC22		1.02528	0.033	1.1863	0.119	-0.14781	0.033	0.00034
NAHCO3	NAHCO3	YEL031W	SPF1		0.78619	0.033	0.8647	0.047	-0.07186	0.033	2e-05
NAHCO3	NAHCO3	YEL030W	ECM10		0.981	0.044	0.99656	0.01	-0.01798	0.044	3e-05
NAHCO3	NAHCO3	YEL028W	YEL028W		0.9981	0.064	1.04108	0.048	-0.04385	0.064	7e-05
NAHCO3	NAHCO3	YEL025C	YEL025C		1.05461	0.013	1.07896	0.024	-0.01729	0.013	0
NAHCO3	NAHCO3	YEL023C	YEL023C		1.09385	0.018	1.0771	0.038	0.01178	0.018	0
NAHCO3	NAHCO3	YEL020C	YEL020C		0.83907	0.011	0.98449	0.014	-0.14093	0.011	0
NAHCO3	NAHCO3	YEL017W	GTT3		1.17165	0.024	0.99305	0.01	0.17959	0.024	0
NAHCO3	NAHCO3	YEL017C-A	PMP2		1.29487	0.064	0.98696	0.017	0.3126	0.064	3e-05
NAHCO3	NAHCO3	YEL016C	NPP2		1.2132	0.016	0.97115	0.025	0.23935	0.016	6e-05
NAHCO3	NAHCO3	YEL015W	EDC3		0.96197	0.015	1.02796	0.01	-0.06719	0.015	8e-05
NAHCO3	NAHCO3	YEL014C	YEL014C		1.17447	0.032	0.90468	0.022	0.27196	0.032	1e-05
NAHCO3	NAHCO3	YEL049W	PAU2		1.33552	0.045	1.00333	0.009	0.33522	0.045	1e-05
NAHCO3	NAHCO3	YEL048C	TCA17		1.02472	0.039	1.00978	0.013	0.01749	0.039	2e-05
NAHCO3	NAHCO3	YEL047C	FRD1		0.92275	0.041	0.93972	0.02	-0.0141	0.041	2e-05
NAHCO3	NAHCO3	YEL043W	YEL043W		1.18402	0.036	1.0418	0.018	0.14631	0.036	1e-05
NAHCO3	NAHCO3	YEL042W	GDA1		1.18479	0.048	0.97375	0.014	0.21384	0.048	2e-05
NAHCO3	NAHCO3	YEL041W	YEF1		1.29645	0.069	1.012	0.04	0.29316	0.069	4e-05
NAHCO3	NAHCO3	YEL040W	UTR2		0.74322	0.022	1.0339	0.014	-0.28719	0.022	1e-05
NAHCO3	NAHCO3	YEL039C	CYC7		0.96095	0.12	1.07341	0.05	-0.11637	0.12	0.00053
NAHCO3	NAHCO3	YEL038W	UTR4		0.8757	0.097	1.01674	0.02	-0.14194	0.097	0.00037
NAHCO3	NAHCO3	YEL037C	RAD23		1.18184	0.027	1.00351	0.009	0.18047	0.027	0
NAHCO3	NAHCO3	YEL033W	MTC7		0.65449	0.044	0.87285	0.059	-0.20103	0.044	9e-05
NAHCO3	NAHCO3	YEL059W	YEL059W		1.26685	0.015	0.9739	0.012	0.29266	0.015	5e-05
NAHCO3	NAHCO3	YEL057C	YEL057C		0.979	0.061	0.96512	0.014	0.02438	0.061	0.0013
NAHCO3	NAHCO3	YEL056W	HAT2		0.77584	0.089	1.0392	0.047	-0.26834	0.089	0.00041
NAHCO3	NAHCO3	YEL053C	MAK10		1.20108	0.042	0.93531	0.017	0.26771	0.042	1e-05
NAHCO3	NAHCO3	YEL052W	AFG1		1.17116	0.024	0.95125	0.029	0.21666	0.024	0
NAHCO3	NAHCO3	YER010C	YER010C		0.8627	0.034	1.04159	0.036	-0.17653	0.034	2e-05
NAHCO3	NAHCO3	YER007W	PAC2		1.05379	0.007	1.13818	0.009	-0.07994	0.007	1e-05
NAHCO3	NAHCO3	YER007C-A	TMA20		0.90195	0.048	1.01806	0.028	-0.11173	0.048	4e-05
NAHCO3	NAHCO3	YER005W	YND1		1.03195	0.048	0.99563	0.027	0.03833	0.048	3e-05
NAHCO3	NAHCO3	YER004W	FMP52		0.79736	0.029	0.92823	0.018	-0.11886	0.029	1e-05
NAHCO3	NAHCO3	YER002W	NOP16		1.13209	0.155	0.96284	0.006	0.16948	0.155	0.0007
NAHCO3	NAHCO3	YER001W	MNN1		0.7401	0.018	1.00121	0.003	-0.25816	0.018	0
NAHCO3	NAHCO3	YEL071W	DLD3		1.1609	0.02	1.04185	0.012	0.12208	0.02	0.0001
NAHCO3	NAHCO3	YEL068C	YEL068C		1.15829	0.107	0.95177	0.018	0.20893	0.107	0.00022
NAHCO3	NAHCO3	YEL067C	YEL067C		1.28109	0.04	0.96895	0.02	0.31997	0.04	1e-05
NAHCO3	NAHCO3	YEL066W	HPA3		1.22236	0.028	0.94071	0.038	0.27674	0.028	0
NAHCO3	NAHCO3	YER032W	FIR1		0.88335	0.05	0.99335	0.05	-0.10359	0.05	5e-05
NAHCO3	NAHCO3	YER031C	YPT31		1.03333	0.029	0.97745	0.014	0.05532	0.029	1e-05
NAHCO3	NAHCO3	YER030W	CHZ1		1.1949	0.007	1.0277	0.04	0.17827	0.007	1e-05
NAHCO3	NAHCO3	YER028C	MIG3		1.17368	0.022	0.97682	0.001	0.20004	0.022	0
NAHCO3	NAHCO3	YER027C	GAL83		0.89829	0.041	0.97434	0.036	-0.07917	0.041	3e-05
NAHCO3	NAHCO3	YER024W	YAT2		0.83051	0.046	0.99969	0.012	-0.16437	0.046	5e-05
NAHCO3	NAHCO3	YER020W	GPA2		1.17497	0.013	1.01554	0.024	0.16058	0.013	4e-05
NAHCO3	NAHCO3	YER019W	ISC1		0.54836	0.005	0.7015	0.056	-0.15901	0.005	3e-05
NAHCO3	NAHCO3	YER019C-A	SBH2		0.83354	0.036	0.98473	0.035	-0.15277	0.036	2e-05
NAHCO3	NAHCO3	YER016W	BIM1		0.63544	0.031	0.83318	0.038	-0.19236	0.031	3e-05
NAHCO3	NAHCO3	YER011W	TIR1		1.11229	0.021	1.08237	0.074	0.01001	0.021	0
NAHCO3	NAHCO3	YER046W	SPO73		1.15248	0.034	1.21577	0.03	-0.0591	0.034	1e-05
NAHCO3	NAHCO3	YER045C	ACA1		1.10919	0.003	0.97077	0.009	0.14437	0.003	0
NAHCO3	NAHCO3	YER044C-A	MEI4		0.86756	0.019	0.96502	0.035	-0.08957	0.019	0.00016
NAHCO3	NAHCO3	YER042W	MXR1		1.10914	0.013	0.90816	0.014	0.20483	0.013	4e-05
NAHCO3	NAHCO3	YER039C-A	YER039C-A		0.87326	0.069	1.01862	0.016	-0.1442	0.069	0.00013
NAHCO3	NAHCO3	YER041W	YEN1		1.21229	0.063	0.97069	0.036	0.25288	0.063	4e-05
NAHCO3	NAHCO3	YER039C	HVG1		0.71859	0.039	0.97028	0.021	-0.24315	0.039	4e-05
NAHCO3	NAHCO3	YER038W-A	YER038W-A		0.79269	0.079	0.94581	0.019	-0.14454	0.079	0.00027
NAHCO3	NAHCO3	YER035W	EDC2		1.22889	0.033	1.03293	0.032	0.20705	0.033	1e-05
NAHCO3	NAHCO3	YER034W	YER034W		0.8266	0.058	1.0921	0.008	-0.26369	0.058	9e-05
NAHCO3	NAHCO3	YER033C	ZRG8		1.15699	0.022	1.33321	0.065	-0.17008	0.022	0
NAHCO3	NAHCO3	YER056C	FCY2		1.20585	0.051	0.99051	0.074	0.22936	0.051	2e-05
NAHCO3	NAHCO3	YER054C	GIP2		1.14546	0.117	1.07987	0.031	0.06423	0.117	0.00029
NAHCO3	NAHCO3	YER053C	PIC2		0.89351	0.05	1.03781	0.011	-0.14184	0.05	5e-05
NAHCO3	NAHCO3	YER052C	HOM3		0.93478	0.049	0.9832	0.035	-0.03534	0.049	4e-05
NAHCO3	NAHCO3	YER051W	JHD1		1.16252	0.07	0.95106	0.031	0.21232	0.07	6e-05
NAHCO3	NAHCO3	YER049W	TPA1		1.01778	0.043	0.94708	0.028	0.06621	0.043	2e-05
NAHCO3	NAHCO3	YER048C	CAJ1		1.01286	0.048	1.01036	0.014	0.00782	0.048	3e-05
NAHCO3	NAHCO3	YER047C	SAP1		1.10496	0.065	1.11365	0.043	-0.01092	0.065	6e-05
NAHCO3	NAHCO3	YER046W-A	YER046W-A		1.07183	0.05	1.24597	0.078	-0.17556	0.05	3e-05
NAHCO3	NAHCO3	YER066W	RRT13		1.03091	0.014	0.90161	0.017	0.1412	0.014	6e-05
NAHCO3	NAHCO3	YER066C-A	YER066C-A		1.14113	0.026	1.0116	0.021	0.1341	0.026	0
NAHCO3	NAHCO3	YER065C	ICL1		0.87611	0.043	1.05379	0.065	-0.17097	0.043	0.0008
NAHCO3	NAHCO3	YER064C	VHR2		1.10764	0.028	1.0672	0.036	0.04552	0.028	0
NAHCO3	NAHCO3	YER063W	THO1		0.79184	0.043	1.02823	0.007	-0.23462	0.043	4e-05
NAHCO3	NAHCO3	YER062C	HOR2		0.70356	0.007	0.97043	0.051	-0.25863	0.007	3e-05
NAHCO3	NAHCO3	YER061C	CEM1		0.75531	0.003	0.7487	0.083	0.01954	0.003	1e-05
NAHCO3	NAHCO3	YER060W	FCY21		0.94534	0.05	0.97983	0.041	-0.02934	0.05	4e-05
NAHCO3	NAHCO3	YER059W	PCL6		0.87082	0.031	0.9914	0.033	-0.1177	0.031	1e-05
NAHCO3	NAHCO3	YER079W	YER079W		0.87416	0.093	1.06635	0.1	-0.16753	0.093	0.00033
NAHCO3	NAHCO3	YER078C	ICP55		0.8615	0.048	0.85261	0.039	0.01537	0.048	5e-05
NAHCO3	NAHCO3	YER075C	PTP3		1.24852	0.029	1.01048	0.004	0.24253	0.029	0
NAHCO3	NAHCO3	YER074W	RPS24A		0.99502	0.046	1.02392	0.014	-0.02801	0.046	3e-05
NAHCO3	NAHCO3	YER073W	ALD5		0.75231	0.042	1.03759	0.019	-0.28376	0.042	0.00105
NAHCO3	NAHCO3	YER072W	VTC1		1.27002	0.042	0.9907	0.028	0.27406	0.042	1e-05
NAHCO3	NAHCO3	YER071C	TDA2		0.76104	0.013	1.01843	0.034	-0.25294	0.013	0
NAHCO3	NAHCO3	YER067W	RGI1		0.88116	0.043	1.0329	0.029	-0.15243	0.043	3e-05
NAHCO3	NAHCO3	YER067C-A	YER067C-A		0.80935	0.033	0.95825	0.037	-0.15289	0.033	2e-05
NAHCO3	NAHCO3	YER092W	IES5		1.06588	0.079	1.08184	0.015	-0.00994	0.079	0.00011
NAHCO3	NAHCO3	YER091C-A	YER091C-A		0.85728	0.022	0.97035	0.031	-0.11839	0.022	0
NAHCO3	NAHCO3	YER091C	MET6		0.87295	0.008	0.91025	0.032	-0.03468	0.008	3e-05
NAHCO3	NAHCO3	YER090W	TRP2		1.11089	0.053	1.05295	0.038	0.07064	0.053	3e-05
NAHCO3	NAHCO3	YER088C	DOT6		0.8782	0.05	1.02024	0.022	-0.13437	0.05	5e-05
NAHCO3	NAHCO3	YER087C-A	YER087C-A		1.29629	0.026	0.97178	0.011	0.32802	0.026	0
NAHCO3	NAHCO3	YER085C	YER085C		0.83698	0.02	1.01259	0.026	-0.16982	0.02	0
NAHCO3	NAHCO3	YER084W	YER084W		0.96705	0.074	1.02393	0.028	-0.05546	0.074	0.00012
NAHCO3	NAHCO3	YER083C	GET2		0.47098	0.018	0.66599	0.067	-0.19394	0.018	1e-05
NAHCO3	NAHCO3	YER081W	SER3		0.88309	0.041	1.01338	0.003	-0.12746	0.041	3e-05
NAHCO3	NAHCO3	YER080W	AIM9		1.14122	0.047	1.03454	0.008	0.11366	0.047	2e-05
NAHCO3	NAHCO3	YER113C	TMN3		1.28946	0.04	1.05528	0.027	0.23782	0.04	1e-05
NAHCO3	NAHCO3	YER111C	SWI4		0.66356	0.005	1.03371	0.016	-0.3583	0.005	2e-05
NAHCO3	NAHCO3	YER109C	FLO8		1.18271	0.025	1.14185	0.035	0.04516	0.025	0
NAHCO3	NAHCO3	YER108C	YER108C		0.81129	0.025	1.03017	0.017	-0.21188	0.025	1e-05
NAHCO3	NAHCO3	YER106W	MAM1		1.15876	0.03	0.96389	0.028	0.19494	0.03	0
NAHCO3	NAHCO3	YER101C	AST2		1.05456	0.008	1.05811	0.031	0.00171	0.008	2e-05
NAHCO3	NAHCO3	YER098W	UBP9		0.97273	0.047	1.02248	0.046	-0.03887	0.047	3e-05
NAHCO3	NAHCO3	YER097W	YER097W		0.81622	0.039	0.97567	0.031	-0.15294	0.039	3e-05
NAHCO3	NAHCO3	YER096W	SHC1		0.94423	0.008	1.02784	0.032	-0.07507	0.008	2e-05
NAHCO3	NAHCO3	YER095W	RAD51		1.01565	0.053	0.90269	0.017	0.11102	0.053	4e-05
NAHCO3	NAHCO3	YER093C-A	AIM11		0.72317	0.075	0.91917	0.037	-0.19507	0.075	0.0003
NAHCO3	NAHCO3	YER124C	DSE1		1.28851	0.098	0.95574	0.012	0.34009	0.098	0.00012
NAHCO3	NAHCO3	YER123W	YCK3		0.81037	0.019	0.98902	0.016	-0.17155	0.019	0
NAHCO3	NAHCO3	YER121W	YER121W		1.18285	0.063	1.02549	0.055	0.15979	0.063	4e-05
NAHCO3	NAHCO3	YER120W	SCS2		0.8012	0.03	1.02219	0.047	-0.22214	0.03	1e-05
NAHCO3	NAHCO3	YER119C-A	YER119C-A		0.57418	0.064	0.83402	0.049	-0.24858	0.064	0.00038
NAHCO3	NAHCO3	YER119C	AVT6		1.12196	0.034	1.00374	0.007	0.11799	0.034	1e-05
NAHCO3	NAHCO3	YER118C	SHO1		1.0015	0.051	1.0011	0.041	0.01182	0.051	4e-05
NAHCO3	NAHCO3	YER116C	SLX8		1.03876	0.044	0.92946	0.029	0.11415	0.044	2e-05
NAHCO3	NAHCO3	YER115C	SPR6		1.01422	0.091	1.07786	0.01	-0.05902	0.091	0.0002
NAHCO3	NAHCO3	YER114C	BOI2		0.75501	0.004	1.01514	0.008	-0.26116	0.004	1e-05
NAHCO3	NAHCO3	YER142C	MAG1		0.89775	0.029	1.0645	0.029	-0.16174	0.029	1e-05
NAHCO3	NAHCO3	YER140W	YER140W		1.22821	0.095	1.01433	0.059	0.22758	0.095	0.00013
NAHCO3	NAHCO3	YER139C	RTR1		0.69315	0.033	0.95204	0.028	-0.26264	0.033	3e-05
NAHCO3	NAHCO3	YER137C	YER137C		1.11964	0.057	0.98139	0.026	0.13622	0.057	4e-05
NAHCO3	NAHCO3	YER135C	YER135C		0.82709	0.019	1.01638	0.005	-0.18372	0.019	0
NAHCO3	NAHCO3	YER134C	YER134C		1.13897	0.016	1.03242	0.031	0.10515	0.016	0
NAHCO3	NAHCO3	YER132C	PMD1		0.72647	0.008	0.95926	0.007	-0.23082	0.008	5e-05
NAHCO3	NAHCO3	YER131W	RPS26B		1.23082	0.012	0.93545	0.015	0.29936	0.012	3e-05
NAHCO3	NAHCO3	YER130C	YER130C		0.80121	0.008	0.98477	0.006	-0.18034	0.008	3e-05
NAHCO3	NAHCO3	YER129W	SAK1		1.06503	0.01	0.96792	0.009	0.09929	0.01	0
NAHCO3	NAHCO3	YER128W	VFA1		0.66762	0.041	1.04729	0.067	-0.38666	0.041	6e-05
NAHCO3	NAHCO3	YER158C	YER158C		0.89099	0.071	0.99866	0.048	-0.10874	0.071	0.00014
NAHCO3	NAHCO3	YER156C	YER156C		1.10311	0.006	0.92142	0.02	0.17826	0.006	1e-05
NAHCO3	NAHCO3	YER155C	BEM2		0.8554	0.053	1.09317	0.059	-0.24353	0.053	7e-05
NAHCO3	NAHCO3	YER153C	PET122		0.69715	0.03	0.78313	0.022	-0.077	0.03	2e-05
NAHCO3	NAHCO3	YER152C	YER152C		0.93872	0.031	0.98601	0.035	-0.04098	0.031	1e-05
NAHCO3	NAHCO3	YER151C	UBP3		1.08052	0.016	1.07786	0.007	0.00471	0.016	7e-05
NAHCO3	NAHCO3	YER150W	SPI1		1.09445	0.007	1.00103	0.05	0.09129	0.007	1e-05
NAHCO3	NAHCO3	YER149C	PEA2		0.94884	0.014	0.94444	0.038	0.00824	0.014	0
NAHCO3	NAHCO3	YER145C	FTR1		0.84194	0.064	1.00666	0.034	-0.17008	0.064	0.00012
NAHCO3	NAHCO3	YER144C	UBP5		0.87181	0.026	1.17286	0.085	-0.30057	0.026	0.00029
NAHCO3	NAHCO3	YER143W	DDI1		1.02028	0.043	1.35404	0.034	-0.33735	0.043	2e-05
NAHCO3	NAHCO3	YER176W	ECM32		1.07621	0.013	0.95072	0.033	0.12329	0.013	0
NAHCO3	NAHCO3	YER175C	TMT1		0.87061	0.058	1.07051	0.044	-0.1967	0.058	8e-05
NAHCO3	NAHCO3	YER174C	GRX4		0.95024	0.017	1.02927	0.053	-0.07235	0.017	0
NAHCO3	NAHCO3	YER173W	RAD24		1.1492	0.06	0.99341	0.01	0.15981	0.06	4e-05
NAHCO3	NAHCO3	YER170W	ADK2		1.15165	0.039	1.00325	0.024	0.1548	0.039	1e-05
NAHCO3	NAHCO3	YER167W	BCK2		1.23954	0.026	1.03784	0.033	0.20321	0.026	0
NAHCO3	NAHCO3	YER166W	DNF1		1.17945	0.006	0.95959	0.04	0.23221	0.006	1e-05
NAHCO3	NAHCO3	YER164W	CHD1		0.88811	0.045	0.95083	0.035	-0.06859	0.045	4e-05
NAHCO3	NAHCO3	YER163C	GCG1		1.07674	0.028	1.09339	0.057	-0.00122	0.028	1e-05
NAHCO3	NAHCO3	YER162C	RAD4		1.02335	0.013	0.97255	0.029	0.05233	0.013	6e-05
NAHCO3	NAHCO3	YER161C	SPT2		1.17819	0.188	1.00499	0.021	0.17578	0.188	0.0011
NAHCO3	NAHCO3	YER187W	YER187W		1.12399	0.024	1.06913	0.006	0.0611	0.024	0
NAHCO3	NAHCO3	YER186C	YER186C		1.05498	0.052	1.04049	0.03	0.02135	0.052	3e-05
NAHCO3	NAHCO3	YER185W	PUG1		1.21952	0.024	1.00713	0.009	0.21439	0.024	0
NAHCO3	NAHCO3	YER184C	YER184C		0.79367	0.019	0.95003	0.043	-0.14393	0.019	0.00018
NAHCO3	NAHCO3	YER183C	FAU1		1.07927	0.039	0.95523	0.037	0.12713	0.039	1e-05
NAHCO3	NAHCO3	YER182W	FMP10		0.94028	0.012	1.10743	0.016	-0.16066	0.012	6e-05
NAHCO3	NAHCO3	YER181C	YER181C		1.14553	0.056	1.03733	0.002	0.11102	0.056	3e-05
NAHCO3	NAHCO3	YER180C	ISC10		1.22644	0.048	1.02445	0.034	0.1959	0.048	2e-05
NAHCO3	NAHCO3	YER179W	DMC1		1.29043	0.085	1.00541	0.057	0.29728	0.085	8e-05
NAHCO3	NAHCO3	YER178W	PDA1		1.25028	0.042	0.84392	0.032	0.41955	0.042	1e-05
NAHCO3	NAHCO3	YER177W	BMH1		0.89571	0.026	0.88998	0.022	0.01378	0.026	1e-05
NAHCO3	NAHCO3	YFL023W	BUD27		0.635	0.025	0.84412	0.051	-0.22127	0.025	0.00052
NAHCO3	NAHCO3	YFL021W	GAT1		1.25647	0.066	1.03559	0.025	0.22011	0.066	4e-05
NAHCO3	NAHCO3	YFL020C	PAU5		1.24686	0.005	0.97112	0.024	0.28067	0.005	1e-05
NAHCO3	NAHCO3	YFL019C	YFL019C		0.92905	0.053	0.96239	0.005	-0.02786	0.053	5e-05
NAHCO3	NAHCO3	YFL018C	LPD1		0.76024	0.04	0.93339	0.036	-0.18236	0.04	4e-05
NAHCO3	NAHCO3	YFL015C	YFL015C		0.90488	0.025	0.98695	0.008	-0.08365	0.025	1e-05
NAHCO3	NAHCO3	YFL014W	HSP12		1.13184	0.041	1.01414	0.016	0.12359	0.041	1e-05
NAHCO3	NAHCO3	YFL013W-A	YFL013W-A		1.02134	0.011	1.04166	0.019	-0.02049	0.011	0
NAHCO3	NAHCO3	YFL011W	HXT10		1.2496	0.064	1.07054	0.009	0.18244	0.064	4e-05
NAHCO3	NAHCO3	YFL006W	YFL006W		1.20434	0.06	0.99295	0.007	0.21664	0.06	3e-05
NAHCO3	NAHCO3	YER188W	YER188W		1.01981	0.028	0.9568	0.037	0.06067	0.028	1e-05
NAHCO3	NAHCO3	YFL036W	RPO41		0.51275	0.013	0.6541	0.014	-0.14552	0.013	0.0002
NAHCO3	NAHCO3	YFL034W	YFL034W		1.21386	0.017	0.99095	0.013	0.22223	0.017	7e-05
NAHCO3	NAHCO3	YFL034C-A	RPL22B		1.21869	0.036	1.07889	0.02	0.13333	0.036	1e-05
NAHCO3	NAHCO3	YFL032W	YFL032W		1.13888	0.013	1.00561	0.027	0.13966	0.013	0
NAHCO3	NAHCO3	YFL031W	HAC1		0.88005	0.028	0.97061	0.018	-0.08506	0.028	1e-05
NAHCO3	NAHCO3	YFL030W	AGX1		1.07233	0.037	0.97972	0.028	0.08964	0.037	1e-05
NAHCO3	NAHCO3	YFL028C	CAF16		1.06526	0.056	1.02149	0.003	0.04774	0.056	4e-05
NAHCO3	NAHCO3	YFL027C	GYP8		0.97466	0.047	0.97573	0.014	0.00088	0.047	3e-05
NAHCO3	NAHCO3	YFL025C	BST1		0.72943	0.022	0.87737	0.004	-0.14428	0.022	1e-05
NAHCO3	NAHCO3	YFL051C	YFL051C		1.21914	0.118	0.96364	0.036	0.25359	0.118	0.00025
NAHCO3	NAHCO3	YFL050C	ALR2		0.95624	0.022	1.05154	0.007	-0.09547	0.022	0
NAHCO3	NAHCO3	YFL049W	SWP82		1.07665	0.005	0.94841	0.093	0.11995	0.005	1e-05
NAHCO3	NAHCO3	YFL048C	EMP47		0.8874	0.043	1.0617	0.033	-0.17627	0.043	3e-05
NAHCO3	NAHCO3	YFL047W	RGD2		1.01477	0.032	1.02639	0.009	-0.01307	0.032	1e-05
NAHCO3	NAHCO3	YFL046W	FMP32		0.73942	0.039	0.88106	0.039	-0.14143	0.039	4e-05
NAHCO3	NAHCO3	YFL044C	OTU1		1.10913	0.008	1.02372	0.011	0.08815	0.008	2e-05
NAHCO3	NAHCO3	YFL043C	YFL043C		1.23883	0.068	1.05207	0.036	0.19056	0.068	5e-05
NAHCO3	NAHCO3	YFL042C	YFL042C		1.1886	0.083	0.98814	0.025	0.19924	0.083	9e-05
NAHCO3	NAHCO3	YFL041W	FET5		0.89077	0.043	1.04578	0.021	-0.15404	0.043	3e-05
NAHCO3	NAHCO3	YFL040W	YFL040W		1.03327	0.04	1.1207	0.143	-0.06975	0.04	2e-05
NAHCO3	NAHCO3	YFR011C	AIM13		1.16971	0.057	1.02961	0.026	0.13445	0.057	3e-05
NAHCO3	NAHCO3	YFR010W	UBP6		0.87981	0.088	0.87439	0.045	0.0174	0.088	0.00027
NAHCO3	NAHCO3	YFR009W	GCN20		1.1942	0.082	1.01592	0.03	0.18057	0.082	9e-05
NAHCO3	NAHCO3	YFR008W	FAR7		1.17898	0.064	0.96888	0.056	0.21603	0.064	4e-05
NAHCO3	NAHCO3	YFR007W	YFH7		1.14509	0.041	1.00329	0.023	0.13979	0.041	1e-05
NAHCO3	NAHCO3	YFR006W	YFR006W		1.22048	0.035	1.04152	0.008	0.18327	0.035	1e-05
NAHCO3	NAHCO3	YFL056C	AAD6		1.04279	0.039	1.01211	0.017	0.03307	0.039	1e-05
NAHCO3	NAHCO3	YFL055W	AGP3		0.8536	0.012	0.97105	0.049	-0.10803	0.012	0
NAHCO3	NAHCO3	YFL054C	YFL054C		0.76289	0.191	0.97745	0.075	-0.2481	0.191	0.00412
NAHCO3	NAHCO3	YFL053W	DAK2		0.98425	0.025	1.06423	0.016	-0.06984	0.025	0
NAHCO3	NAHCO3	YFL052W	YFL052W		1.01856	0.004	1.18948	0.02	-0.16264	0.004	1e-05
NAHCO3	NAHCO3	YOR202W	HIS3		0.9862	0.147	1.03947	0.152	-0.00972	0.147	0
NAHCO3	NAHCO3	YFR022W	ROG3		1.04295	0.007	1.00328	0.015	0.04738	0.007	2e-05
NAHCO3	NAHCO3	YFR021W	ATG18		0.75808	0.002	1.05853	0.042	-0.30067	0.002	0
NAHCO3	NAHCO3	YFR020W	YFR020W		1.07381	0.035	0.97167	0.007	0.10517	0.035	1e-05
NAHCO3	NAHCO3	YFR019W	FAB1		0.66031	0.057	1.13442	0.044	-0.48358	0.057	0.00017
NAHCO3	NAHCO3	YFR018C	YFR018C		1.06507	0.072	0.99123	0.004	0.07193	0.072	9e-05
NAHCO3	NAHCO3	YFR017C	IGD1		1.14835	0.03	1.02521	0.03	0.12375	0.03	0
NAHCO3	NAHCO3	YFR016C	YFR016C		1.10954	0.027	1.0272	0.019	0.0839	0.027	0
NAHCO3	NAHCO3	YFR015C	GSY1		1.18767	0.03	0.98854	0.046	0.19765	0.03	0
NAHCO3	NAHCO3	YFR014C	CMK1		1.04916	0.027	0.99137	0.044	0.05225	0.027	0
NAHCO3	NAHCO3	YFR013W	IOC3		1.18276	0.05	1.08108	0.035	0.09525	0.05	2e-05
NAHCO3	NAHCO3	YFR012W	DCV1		1.12497	0.024	1.11748	0.069	0.00227	0.024	0
NAHCO3	NAHCO3	YFR034C	PHO4		0.68683	0.044	0.86052	0.018	-0.17536	0.044	7e-05
NAHCO3	NAHCO3	YFR033C	QCR6		0.79373	0.027	0.89426	0.038	-0.09003	0.027	1e-05
NAHCO3	NAHCO3	YFR032C-A	RPL29		1.21306	0.017	0.99414	0.04	0.21661	0.017	7e-05
NAHCO3	NAHCO3	YFR032C	RRT5		0.89419	0.026	1.06059	0.028	-0.16561	0.026	1e-05
NAHCO3	NAHCO3	YFR031C-A	RPL2A		0.76111	0.045	0.92321	0.012	-0.16109	0.045	6e-05
NAHCO3	NAHCO3	YFR030W	MET10		1.13855	0.046	1.06141	0.01	0.08009	0.046	2e-05
NAHCO3	NAHCO3	YFR026C	ULI1		0.89042	0.019	1.08079	0.026	-0.18826	0.019	0
NAHCO3	NAHCO3	YFR024C-A	LSB3		1.22443	0.08	1.13011	0.04	0.10026	0.08	8e-05
NAHCO3	NAHCO3	YFR024C	YFR024C		0.94259	0.03	1.02542	0.06	-0.08968	0.03	0.00035
NAHCO3	NAHCO3	YFR023W	PES4		0.95747	0.059	0.94092	0.028	0.01641	0.059	6e-05
NAHCO3	NAHCO3	YFR048W	RMD8		1.06164	0.086	0.92714	0.043	0.12902	0.086	0.00014
NAHCO3	NAHCO3	YFR047C	BNA6		1.07031	0.047	1.01065	0.027	0.06006	0.047	2e-05
NAHCO3	NAHCO3	YFR046C	CNN1		1.16811	0.043	0.98894	0.005	0.1805	0.043	1e-05
NAHCO3	NAHCO3	YFR045W	YFR045W		1.13658	0.03	1.02999	0.016	0.10821	0.03	1e-05
NAHCO3	NAHCO3	YFR044C	DUG1		1.07288	0.055	1.0943	0.023	-0.01976	0.055	4e-05
NAHCO3	NAHCO3	YFR041C	ERJ5		0.77527	0.016	0.9481	0.019	-0.17338	0.016	0.00014
NAHCO3	NAHCO3	YFR040W	SAP155		1.2112	0.044	1.02236	0.053	0.20652	0.044	1e-05
NAHCO3	NAHCO3	YFR039C	YFR039C		1.19209	0.027	1.10545	0.031	0.08942	0.027	0
NAHCO3	NAHCO3	YFR038W	IRC5		0.84852	0.017	0.97635	0.061	-0.12749	0.017	0.00013
NAHCO3	NAHCO3	YFR035C	YFR035C		0.7608	0.023	0.943	0.058	-0.1807	0.023	1e-05
NAHCO3	NAHCO3	YGL007W	YGL007W		0.98834	0.003	0.93593	0.023	0.04985	0.003	0
NAHCO3	NAHCO3	YGL006W	PMC1		0.98803	0.052	0.98734	0.013	0	0.052	4e-05
NAHCO3	NAHCO3	YGL005C	COG7		1.24073	0.026	1.06022	0.055	0.17543	0.026	0
NAHCO3	NAHCO3	YGL004C	RPN14		1.26334	0.054	1.03173	0.052	0.2269	0.054	2e-05
NAHCO3	NAHCO3	YGL002W	ERP6		1.28561	0.042	1.02091	0.007	0.26096	0.042	1e-05
NAHCO3	NAHCO3	YFR057W	YFR057W		0.8681	0.019	1.03994	0.014	-0.17267	0.019	0
NAHCO3	NAHCO3	YFR056C	YFR056C		0.88596	0.054	1.01806	0.017	-0.13448	0.054	6e-05
NAHCO3	NAHCO3	YFR055W	IRC7		1.19984	0.119	1.04053	0.025	0.15252	0.119	0.00026
NAHCO3	NAHCO3	YFR054C	YFR054C		1.24622	0.036	0.9607	0.018	0.28791	0.036	1e-05
NAHCO3	NAHCO3	YFR053C	HXK1		1.15404	0.064	0.97877	0.039	0.17955	0.064	5e-05
NAHCO3	NAHCO3	YFR049W	YMR31		1.01708	0.046	0.94654	0.027	0.06918	0.046	2e-05
NAHCO3	NAHCO3	YGL023C	PIB2		0.85981	0.034	0.97627	0.052	-0.12415	0.034	0.00051
NAHCO3	NAHCO3	YGL021W	ALK1		0.95302	0.053	1.05779	0.032	-0.10045	0.053	5e-05
NAHCO3	NAHCO3	YGL020C	GET1		0.48607	0.028	0.81388	0.06	-0.31523	0.028	5e-05
NAHCO3	NAHCO3	YGL019W	CKB1		0.76636	0.024	0.88625	0.025	-0.11857	0.024	1e-05
NAHCO3	NAHCO3	YGL017W	ATE1		0.82655	0.027	1.01226	0.02	-0.19285	0.027	1e-05
NAHCO3	NAHCO3	YGL016W	KAP122		1.19488	0.009	0.96222	0.031	0.2368	0.009	0
NAHCO3	NAHCO3	YGL015C	YGL015C		1.26589	0.071	1.02993	0.017	0.2325	0.071	5e-05
NAHCO3	NAHCO3	YGL014W	PUF4		1.06852	0.012	0.9936	0.044	0.07352	0.012	4e-05
NAHCO3	NAHCO3	YGL013C	PDR1		1.28637	0.026	1.07926	0.014	0.20477	0.026	0
NAHCO3	NAHCO3	YGL010W	YGL010W		0.77886	0.011	0.93192	0.033	-0.1586	0.011	7e-05
NAHCO3	NAHCO3	YGL009C	LEU1		1.0471	0.024	1.008	0.015	0.03912	0.024	0
NAHCO3	NAHCO3	YGL041C	YGL041C		0.86216	0.033	1.00217	0.006	-0.13921	0.033	0.00048
NAHCO3	NAHCO3	YGL039W	YGL039W		1.35172	0.094	1.02107	0.027	0.32614	0.094	9e-05
NAHCO3	NAHCO3	YGL036W	YGL036W		0.92313	0.08	1.09841	0.027	-0.17918	0.08	0.00018
NAHCO3	NAHCO3	YGL035C	MIG1		1.18446	0.08	0.91804	0.023	0.27044	0.08	8e-05
NAHCO3	NAHCO3	YGL034C	YGL034C		1.04292	0.048	1.09823	0.024	-0.05244	0.048	3e-05
NAHCO3	NAHCO3	YGL032C	AGA2		1.21211	0.046	1.03537	0.009	0.17538	0.046	2e-05
NAHCO3	NAHCO3	YGL031C	RPL24A		0.75985	0.123	0.91414	0.063	-0.15377	0.123	0.00115
NAHCO3	NAHCO3	YGL028C	SCW11		1.07848	0.15	1.12435	0.012	-0.05158	0.15	0.00072
NAHCO3	NAHCO3	YGL027C	CWH41		1.01878	0.005	1.0317	0.012	-0.00986	0.005	1e-05
NAHCO3	NAHCO3	YGL024W	YGL024W		0.70889	0.043	0.73061	0.039	-0.01932	0.043	6e-05
NAHCO3	NAHCO3	YGL059W	PKP2		1.34105	0.05	#NUM!	#NUM!	#NUM!	#NUM!	0.00046
NAHCO3	NAHCO3	YGL057C	GEP7		0.98282	0.072	1.17467	0.161	-0.20692	0.072	0.00011
NAHCO3	NAHCO3	YGL056C	SDS23		1.1449	0.041	1.2048	0.09	-0.0544	0.041	1e-05
NAHCO3	NAHCO3	YGL054C	ERV14		0.85596	0.067	1.08659	0.051	-0.22209	0.067	0.00013
NAHCO3	NAHCO3	YGL053W	PRM8		0.8932	0.051	1.02683	0.04	-0.1232	0.051	5e-05
NAHCO3	NAHCO3	YGL051W	MST27		1.15388	0.005	0.96538	0.037	0.18442	0.005	1e-05
NAHCO3	NAHCO3	YGL050W	TYW3		0.59681	0.044	0.80143	0.017	-0.20105	0.044	0.00011
NAHCO3	NAHCO3	YGL046W	YGL046W		0.89197	0.025	0.92724	0.012	-0.02951	0.025	1e-05
NAHCO3	NAHCO3	YGL045W	RIM8		0.78216	0.033	0.88717	0.045	-0.11577	0.033	2e-05
NAHCO3	NAHCO3	YGL043W	DST1		1.18617	0.099	0.95146	0.039	0.22924	0.099	0.00016
NAHCO3	NAHCO3	YGL083W	SCY1		0.98024	0.051	0.96813	0.046	-0.00075	0.051	4e-05
NAHCO3	NAHCO3	YGL082W	YGL082W		0.99265	0.073	0.94936	0.023	0.04053	0.073	0.00011
NAHCO3	NAHCO3	YGL081W	YGL081W		0.63949	0.058	0.60412	0.032	0.03698	0.058	0.00021
NAHCO3	NAHCO3	YGL080W	FMP37		1.12787	0.085	0.94676	0.01	0.17625	0.085	0.00012
NAHCO3	NAHCO3	YGL079W	KXD1		0.88011	0.098	0.93398	0.007	-0.05803	0.098	0.00038
NAHCO3	NAHCO3	YGL078C	DBP3		0.73193	0.044	0.7806	0.041	-0.05221	0.044	6e-05
NAHCO3	NAHCO3	YGL077C	HNM1		0.75824	0.017	0.94241	0.02	-0.18286	0.017	0
NAHCO3	NAHCO3	YGL067W	NPY1		1.09933	0.009	1.07811	0.027	0.01955	0.009	0
NAHCO3	NAHCO3	YGL066W	SGF73		1.06927	0.065	0.83167	0.044	0.22781	0.065	6e-05
NAHCO3	NAHCO3	YGL062W	PYC1		0.73152	0.028	0.9655	0.094	-0.21866	0.028	2e-05
NAHCO3	NAHCO3	YGL060W	YBP2		1.18135	0.073	1.20589	0.06	-0.02457	0.073	6e-05
NAHCO3	NAHCO3	YGL109W	YGL109W		0.89224	0.066	0.86185	0.034	0.02718	0.066	0.00011
NAHCO3	NAHCO3	YGL108C	YGL108C		1.19031	0.04	0.99673	0.035	0.19942	0.04	1e-05
NAHCO3	NAHCO3	YGL105W	ARC1		0.64277	0.006	0.78838	0.013	-0.14564	0.006	3e-05
NAHCO3	NAHCO3	YGL104C	VPS73		1.10716	0.052	1.0699	0.034	0.03923	0.052	3e-05
NAHCO3	NAHCO3	YGL101W	YGL101W		1.13327	0.008	0.95871	0.03	0.17625	0.008	2e-05
NAHCO3	NAHCO3	YGL090W	LIF1		0.97232	0.084	1.06431	0.015	-0.09043	0.084	0.00018
NAHCO3	NAHCO3	YGL089C	MF(ALPHA)2		1.1738	0.04	1.04866	0.005	0.12482	0.04	1e-05
NAHCO3	NAHCO3	YGL087C	MMS2		1.03142	0.065	1.09521	0.052	-0.06011	0.065	7e-05
NAHCO3	NAHCO3	YGL086W	MAD1		0.84258	0.053	1.06195	0.096	-0.19768	0.053	0.00132
NAHCO3	NAHCO3	YGL085W	LCL3		1.12385	0.038	0.99684	0.043	0.13164	0.038	1e-05
NAHCO3	NAHCO3	YGL084C	GUP1		0.74568	0.081	0.73331	0.041	0.01643	0.081	0.00034
NAHCO3	NAHCO3	YGL131C	SNT2		1.04489	0.066	1.01963	0.029	0.0252	0.066	7e-05
NAHCO3	NAHCO3	YGL126W	SCS3		1.12313	0.032	0.96212	0.01	0.15896	0.032	1e-05
NAHCO3	NAHCO3	YGL125W	MET13		0.83026	0.032	0.95868	0.03	-0.12794	0.032	0.00049
NAHCO3	NAHCO3	YGL124C	MON1		0.793	0.047	1.01774	0.023	-0.22569	0.047	6e-05
NAHCO3	NAHCO3	YGL121C	GPG1		1.29591	0.066	1.01926	0.003	0.27589	0.066	4e-05
NAHCO3	NAHCO3	YGL118C	YGL118C		1.30202	0.047	1.07127	0.037	0.2298	0.047	1e-05
NAHCO3	NAHCO3	YGL117W	YGL117W		0.88596	0.041	1.1046	0.029	-0.21468	0.041	3e-05
NAHCO3	NAHCO3	YGL115W	SNF4		0.53873	0.009	0.79175	0.07	-0.2543	0.009	9e-05
NAHCO3	NAHCO3	YGL114W	YGL114W		1.12577	0.039	1.01627	0.043	0.10135	0.039	1e-05
NAHCO3	NAHCO3	YGL110C	CUE3		0.72249	0.008	0.67457	0.006	0.04569	0.008	4e-05
NAHCO3	NAHCO3	YGL148W	ARO2		0.69593	0.028	0.72822	0.016	-0.02539	0.028	2e-05
NAHCO3	NAHCO3	YGL147C	RPL9A		0.60921	0.029	0.74462	0.036	-0.13481	0.029	3e-05
NAHCO3	NAHCO3	YGL146C	RRT6		0.65643	0.02	0.87291	0.027	-0.20891	0.02	1e-05
NAHCO3	NAHCO3	YGL144C	ROG1		0.88322	0.027	1.01437	0.029	-0.13037	0.027	1e-05
NAHCO3	NAHCO3	YGL141W	HUL5		0.90914	0.028	1.04361	0.019	-0.13594	0.028	1e-05
NAHCO3	NAHCO3	YGL140C	YGL140C		1.33289	0.035	1.0846	0.024	0.24563	0.035	0
NAHCO3	NAHCO3	YGL139W	FLC3		0.99433	0.014	1.0259	0.064	-0.04646	0.014	7e-05
NAHCO3	NAHCO3	YGL138C	YGL138C		0.82012	0.063	1.05387	0.028	-0.23666	0.063	0.00013
NAHCO3	NAHCO3	YGL136C	MRM2		0.65725	0.022	1.18596	0.021	-0.53128	0.022	1e-05
NAHCO3	NAHCO3	YGL133W	ITC1		1.09602	0.036	0.93871	0.004	0.15694	0.036	1e-05
NAHCO3	NAHCO3	YGL132W	YGL132W		1.05812	0.039	0.95361	0.015	0.10098	0.039	1e-05
NAHCO3	NAHCO3	YGL161C	YIP5		0.84476	0.063	1.01499	0.038	-0.18007	0.063	0.00185
NAHCO3	NAHCO3	YGL160W	AIM14		0.96284	0.06	1.0683	0.089	-0.082	0.06	7e-05
NAHCO3	NAHCO3	YGL159W	YGL159W		1.30142	0.042	1.04584	0.05	0.25536	0.042	1e-05
NAHCO3	NAHCO3	YGL158W	RCK1		1.27039	0.044	1.03411	0.016	0.23243	0.044	1e-05
NAHCO3	NAHCO3	YGL157W	ARI1		0.89959	0.014	1.00156	0.038	-0.09839	0.014	9e-05
NAHCO3	NAHCO3	YGL156W	AMS1		1.00912	0.009	1.06747	0.005	-0.05956	0.009	3e-05
NAHCO3	NAHCO3	YGL153W	PEX14		0.8694	0.075	0.93851	0.035	-0.06361	0.075	0.00017
NAHCO3	NAHCO3	YGL152C	YGL152C		0.99461	0.031	1.02435	0.122	-0.02694	0.031	0.00032
NAHCO3	NAHCO3	YGL151W	NUT1		1.12266	0.046	1.09473	0.102	0.06024	0.046	2e-05
NAHCO3	NAHCO3	YGL149W	YGL149W		0.64824	0.024	0.86699	0.038	-0.22588	0.024	0.00044
NAHCO3	NAHCO3	YGL175C	SAE2		1.00983	0.097	1.07254	0.023	-0.06853	0.097	0.00024
NAHCO3	NAHCO3	YGL174W	BUD13		0.57964	0.049	0.81868	0.019	-0.23856	0.049	0.00016
NAHCO3	NAHCO3	YGL173C	XRN1		0.64798	0.017	0.80668	0.047	-0.15923	0.017	0.00024
NAHCO3	NAHCO3	YGL170C	SPO74		1.18055	0.05	1.03902	0.009	0.13605	0.05	2e-05
NAHCO3	NAHCO3	YGL168W	HUR1		0.80343	0.006	0.83679	0.007	-0.03289	0.006	2e-05
NAHCO3	NAHCO3	YGL167C	PMR1		0.6726	0.05	0.83381	0.023	-0.16321	0.05	0.00011
NAHCO3	NAHCO3	YGL166W	CUP2		1.07919	0.041	1.10459	0.024	-0.0289	0.041	0.00049
NAHCO3	NAHCO3	YGL165C	YGL165C		0.97908	0.042	0.96137	0.008	0.01395	0.042	2e-05
NAHCO3	NAHCO3	YGL164C	YRB30		1.0289	0.052	1.02497	0.06	-0.01469	0.052	4e-05
NAHCO3	NAHCO3	YGL163C	RAD54		1.03698	0.032	0.97986	0.037	0.04656	0.032	1e-05
NAHCO3	NAHCO3	YGL162W	SUT1		1.2404	0.023	0.98719	0.059	0.2492	0.023	0
NAHCO3	NAHCO3	YGL199C	YGL199C		1.34131	0.054	1.3426	0.069	-0.018	0.054	2e-05
NAHCO3	NAHCO3	YGL198W	YIP4		0.78023	0.043	1.15256	0.057	-0.3758	0.043	5e-05
NAHCO3	NAHCO3	YGL197W	MDS3		1.23348	0.036	1.13985	0.102	0.08721	0.036	1e-05
NAHCO3	NAHCO3	YGL196W	DSD1		0.83657	0.041	0.87141	0.074	-0.04294	0.041	3e-05
NAHCO3	NAHCO3	YGL195W	GCN1		1.29064	0.066	1.15144	0.013	0.13178	0.066	4e-05
NAHCO3	NAHCO3	YGL194C	HOS2		0.72497	0.069	0.87336	0.017	-0.1419	0.069	0.00024
NAHCO3	NAHCO3	YGL181W	GTS1		0.89663	0.057	0.92388	0.044	-0.03068	0.057	7e-05
NAHCO3	NAHCO3	YGL180W	ATG1		0.95597	0.219	0.97552	0.015	-0.02233	0.219	0.00314
NAHCO3	NAHCO3	YGL179C	TOS3		0.99935	0.065	0.9975	0.066	-0.01356	0.065	8e-05
NAHCO3	NAHCO3	YGL177W	YGL177W		1.23502	0.03	1.0855	0.045	0.14816	0.03	0
NAHCO3	NAHCO3	YGL176C	YGL176C		0.99961	0.067	1.05093	0.05	-0.05625	0.067	8e-05
NAHCO3	NAHCO3	YGL215W	CLG1		0.99	0.113	1.04053	0.012	-0.05026	0.113	0.00041
NAHCO3	NAHCO3	YGL214W	YGL214W		0.88236	0.106	1.00685	0.027	-0.12328	0.106	0.00047
NAHCO3	NAHCO3	YGL213C	SKI8		1.03029	0.011	0.93729	0.013	0.0938	0.011	4e-05
NAHCO3	NAHCO3	YGL212W	VAM7		1.00537	0.03	0.99272	0.033	0.01152	0.03	1e-05
NAHCO3	NAHCO3	YGL211W	NCS6		0.92087	0.06	0.86955	0.044	0.04787	0.06	7e-05
NAHCO3	NAHCO3	YGL210W	YPT32		1.05552	0.033	1.07039	0.026	-0.01131	0.033	1e-05
NAHCO3	NAHCO3	YGL209W	MIG2		1.15845	0.044	1.05656	0.007	0.09921	0.044	1e-05
NAHCO3	NAHCO3	YGL208W	SIP2		1.15538	0.057	0.97758	0.048	0.19162	0.057	3e-05
NAHCO3	NAHCO3	YGL205W	POX1		1.13573	0.063	0.96269	0.046	0.17049	0.063	5e-05
NAHCO3	NAHCO3	YGL203C	KEX1		0.95342	0.057	1.0999	0.056	-0.15572	0.057	6e-05
NAHCO3	NAHCO3	YGL202W	ARO8		1.06671	0.038	1.30973	0.098	-0.24115	0.038	1e-05
NAHCO3	NAHCO3	YGL228W	SHE10		1.01916	0.048	0.97432	0.042	0.03726	0.048	3e-05
NAHCO3	NAHCO3	YGL227W	VID30		1.09986	0.003	0.93255	0.019	0.16216	0.003	0
NAHCO3	NAHCO3	YGL226W	MTC3		0.97145	0.026	0.98044	0.026	-0.00576	0.026	1e-05
NAHCO3	NAHCO3	YGL226C-A	OST5		0.77233	0.043	0.99806	0.014	-0.22383	0.043	5e-05
NAHCO3	NAHCO3	YGL224C	SDT1		1.02527	0.041	0.97111	0.037	0.06172	0.041	2e-05
NAHCO3	NAHCO3	YGL222C	EDC1		1.0389	0.055	1.04143	0.042	0.00326	0.055	4e-05
NAHCO3	NAHCO3	YGL221C	NIF3		1.04272	0.01	1.03641	0.018	0.0032	0.01	0
NAHCO3	NAHCO3	YGL219C	MDM34		0.58969	0.01	0.91799	0.02	-0.33095	0.01	0
NAHCO3	NAHCO3	YGL217C	YGL217C		1.07934	0.086	1.10394	0.064	-0.03103	0.086	0.00014
NAHCO3	NAHCO3	YGL216W	KIP3		1.02684	0.058	0.97509	0.038	0.05823	0.058	5e-05
NAHCO3	NAHCO3	YGL243W	TAD1		0.95516	0.065	1.02811	0.029	-0.06537	0.065	9e-05
NAHCO3	NAHCO3	YGL242C	YGL242C		0.86455	0.023	1.13057	0.086	-0.28423	0.023	0
NAHCO3	NAHCO3	YGL241W	KAP114		1.02672	0.021	1.03778	0.047	-0.00256	0.021	0
NAHCO3	NAHCO3	YGL237C	HAP2		0.63817	0.025	0.80276	0.031	-0.16667	0.025	2e-05
NAHCO3	NAHCO3	YGL236C	MTO1		0.68975	0.023	0.90489	0.05	-0.20108	0.023	1e-05
NAHCO3	NAHCO3	YGL235W	YGL235W		0.97841	0.038	0.80793	0.005	0.17047	0.038	2e-05
NAHCO3	NAHCO3	YGL234W	ADE5		0.9539	0.008	0.98243	0.006	-0.02723	0.008	0
NAHCO3	NAHCO3	YGL232W	TAN1		0.80103	0.016	0.99195	0.026	-0.19809	0.016	0
NAHCO3	NAHCO3	YGL231C	EMC4		1.01199	0.039	1.09822	0.033	-0.08021	0.039	0.00048
NAHCO3	NAHCO3	YGL230C	YGL230C		1.13785	0.029	1.03434	0.018	0.10008	0.029	0
NAHCO3	NAHCO3	YGL229C	SAP4		0.85789	0.076	1.14171	0.014	-0.28779	0.076	0.00019
NAHCO3	NAHCO3	YGL257C	MNT2		1.01684	0.018	1.07476	0.055	-0.04553	0.018	0.00011
NAHCO3	NAHCO3	YGL256W	ADH4		0.78499	0.084	0.81092	0.044	-0.01552	0.084	0.00034
NAHCO3	NAHCO3	YGL254W	FZF1		1.08902	0.028	1.02309	0.036	0.06551	0.028	0
NAHCO3	NAHCO3	YGL253W	HXK2		1.25929	0.076	0.95275	0.02	0.30546	0.076	6e-05
NAHCO3	NAHCO3	YGL252C	RTG2		0.96436	0.025	0.98039	0.008	-0.01357	0.025	0
NAHCO3	NAHCO3	YGL251C	HFM1		0.99409	0.12	1.06596	0.022	-0.07419	0.12	0.00048
NAHCO3	NAHCO3	YGL250W	RMR1		0.81189	0.054	1.00285	0.004	-0.19003	0.054	8e-05
NAHCO3	NAHCO3	YGL249W	ZIP2		0.77602	0.004	0.97753	0.016	-0.20202	0.004	1e-05
NAHCO3	NAHCO3	YGL248W	PDE1		0.69279	0.036	1.00685	0.039	-0.30582	0.036	4e-05
NAHCO3	NAHCO3	YGL244W	RTF1		0.29454	0.025	0.59032	0.035	-0.2905	0.025	0.00017
NAHCO3	NAHCO3	YGR008C	STF2		1.13913	0.013	1.04921	0.031	0.09572	0.013	4e-05
NAHCO3	NAHCO3	YGR007W	ECT1		1.43002	0.016	1.06224	0.038	0.36782	0.016	4e-05
NAHCO3	NAHCO3	YGR004W	PEX31		0.77147	0.059	1.06583	0.033	-0.31309	0.059	0.00012
NAHCO3	NAHCO3	YGR003W	CUL3		0.91227	0.029	0.99904	0.027	-0.0874	0.029	1e-05
NAHCO3	NAHCO3	YGR001C	YGR001C		0.94283	0.024	1.01059	0.01	-0.06741	0.024	0
NAHCO3	NAHCO3	YGL263W	COS12		0.92464	0.038	0.98715	0.022	-0.06736	0.038	2e-05
NAHCO3	NAHCO3	YGL262W	YGL262W		1.25204	0.052	0.98633	0.04	0.2673	0.052	2e-05
NAHCO3	NAHCO3	YGL261C	PAU11		1.26322	0.025	1.01521	0.044	0.24532	0.025	0
NAHCO3	NAHCO3	YGL260W	YGL260W		0.85348	0.031	0.99421	0.041	-0.14359	0.031	1e-05
NAHCO3	NAHCO3	YGL259W	YPS5		0.7743	0.058	0.9417	0.05	-0.16096	0.058	0.00012
NAHCO3	NAHCO3	YGL258W	VEL1		0.7553	0.013	0.99086	0.025	-0.23033	0.013	0
NAHCO3	NAHCO3	YGR022C	YGR022C		1.18778	0.036	1.03489	0.057	0.13791	0.036	1e-05
NAHCO3	NAHCO3	YGR021W	YGR021W		1.09894	0.011	1.04406	0.016	0.0502	0.011	3e-05
NAHCO3	NAHCO3	YGR019W	UGA1		1.05495	0.05	0.93949	0.013	0.11874	0.05	3e-05
NAHCO3	NAHCO3	YGR018C	YGR018C		1.08152	0.037	0.96292	0.05	0.11597	0.037	1e-05
NAHCO3	NAHCO3	YGR017W	YGR017W		1.24184	0.1	0.99047	0.009	0.24684	0.1	0.00014
NAHCO3	NAHCO3	YGR016W	YGR016W		1.19418	0.041	1.01785	0.003	0.17727	0.041	1e-05
NAHCO3	NAHCO3	YGR015C	YGR015C		1.03732	0.006	1.00093	0.027	0.03324	0.006	1e-05
NAHCO3	NAHCO3	YGR014W	MSB2		0.86771	0.061	1.08361	0.018	-0.21976	0.061	0.0001
NAHCO3	NAHCO3	YGR012W	YGR012W		0.92286	0.005	1.00366	0.047	-0.07376	0.005	1e-05
NAHCO3	NAHCO3	YGR011W	YGR011W		1.26596	0.008	1.04896	0.052	0.22541	0.008	0
NAHCO3	NAHCO3	YGR010W	NMA2		1.03499	0.023	0.98482	0.039	0.04171	0.023	0
NAHCO3	NAHCO3	YGR037C	ACB1		0.67958	0.069	1.15538	0.131	-0.47133	0.069	0.00028
NAHCO3	NAHCO3	YGR035C	YGR035C		1.09704	0.019	1.04788	0.013	0.04847	0.019	0.0001
NAHCO3	NAHCO3	YGR034W	RPL26B		1.00963	0.012	1.02991	0.077	-0.0172	0.012	5e-05
NAHCO3	NAHCO3	YGR033C	TIM21		1.17534	0.013	1.00895	0.047	0.16858	0.013	4e-05
NAHCO3	NAHCO3	YGR032W	GSC2		1.39888	0.039	1.03938	0.019	0.36321	0.039	1e-05
NAHCO3	NAHCO3	YGR031W	IMO32		0.83978	0.055	0.95509	0.033	-0.11802	0.055	8e-05
NAHCO3	NAHCO3	YGR028W	MSP1		1.18649	0.055	0.97447	0.026	0.21646	0.055	3e-05
NAHCO3	NAHCO3	YGR027C	RPS25A		1.11461	0.042	0.92469	0.039	0.18441	0.042	1e-05
NAHCO3	NAHCO3	YGR026W	YGR026W		1.20725	0.023	0.98968	0.052	0.22754	0.023	0
NAHCO3	NAHCO3	YGR025W	YGR025W		1.15967	0.051	0.97509	0.027	0.17644	0.051	2e-05
NAHCO3	NAHCO3	YGR023W	MTL1		1.0885	0.043	1.01841	0.035	0.07189	0.043	2e-05
NAHCO3	NAHCO3	YGR051C	YGR051C		1.26137	0.011	1.1269	0.042	0.12896	0.011	3e-05
NAHCO3	NAHCO3	YGR050C	YGR050C		1.09867	0.042	0.98595	0.033	0.11897	0.042	1e-05
NAHCO3	NAHCO3	YGR049W	SCM4		0.80635	0.017	0.92158	0.029	-0.10965	0.017	0.00015
NAHCO3	NAHCO3	YGR045C	YGR045C		0.97803	0.061	0.96183	0.013	0.0231	0.061	7e-05
NAHCO3	NAHCO3	YGR044C	RME1		0.82436	0.029	0.95947	0.008	-0.1364	0.029	1e-05
NAHCO3	NAHCO3	YGR043C	NQM1		0.73873	0.005	1.01114	0.042	-0.27791	0.005	1e-05
NAHCO3	NAHCO3	YGR042W	YGR042W		0.95823	0.045	0.98263	0.014	-0.02187	0.045	3e-05
NAHCO3	NAHCO3	YGR041W	BUD9		0.84073	0.036	0.93989	0.013	-0.09827	0.036	2e-05
NAHCO3	NAHCO3	YGR040W	KSS1		1.27121	0.077	1.01566	0.039	0.26502	0.077	6e-05
NAHCO3	NAHCO3	YGR039W	YGR039W		0.90831	0.085	1.17691	0.011	-0.26865	0.085	0.00023
NAHCO3	NAHCO3	YGR038W	ORM1		1.24788	0.098	1.37761	0.018	-0.12299	0.098	0.00013
NAHCO3	NAHCO3	YGR077C	PEX8		1.2522	0.015	0.91723	0.026	0.3427	0.015	0
NAHCO3	NAHCO3	YGR072W	UPF3		1.10647	0.054	0.97238	0.023	0.12948	0.054	3e-05
NAHCO3	NAHCO3	YGR071C	ENV11		1.13647	0.064	1.07148	0.068	0.08253	0.064	5e-05
NAHCO3	NAHCO3	YGR070W	ROM1		1.10294	0.019	0.9924	0.018	0.1139	0.019	0
NAHCO3	NAHCO3	YGR069W	YGR069W		0.70914	0.059	1.0036	0.009	-0.29708	0.059	0.00016
NAHCO3	NAHCO3	YGR066C	YGR066C		1.05624	0.027	1.05554	0.02	-0.00379	0.027	0
NAHCO3	NAHCO3	YGR059W	SPR3		1.1086	0.025	1.05754	0.033	0.05278	0.025	0
NAHCO3	NAHCO3	YGR058W	PEF1		0.65385	0.008	0.9789	0.005	-0.32749	0.008	6e-05
NAHCO3	NAHCO3	YGR054W	YGR054W		0.33904	0.053	0.63463	0.032	-0.29665	0.053	0.00105
NAHCO3	NAHCO3	YGR053C	YGR053C		1.00648	0.041	0.99476	0.033	0.01091	0.041	2e-05
NAHCO3	NAHCO3	YGR052W	FMP48		1.16251	0.07	1.08221	0.029	0.08081	0.07	6e-05
NAHCO3	NAHCO3	YGR092W	DBF2		0.61241	0.043	0.76661	0.038	-0.1608	0.043	9e-05
NAHCO3	NAHCO3	YGR089W	NNF2		1.17647	0.088	1.15118	0.061	0.02708	0.088	0.00011
NAHCO3	NAHCO3	YGR088W	CTT1		1.16334	0.083	1.02618	0.044	0.14325	0.083	0.0001
NAHCO3	NAHCO3	YGR087C	PDC6		1.12591	0.019	1.00823	0.017	0.11945	0.019	0
NAHCO3	NAHCO3	YGR086C	PIL1		1.23421	0.031	1.03672	0.012	0.19692	0.031	0
NAHCO3	NAHCO3	YGR085C	RPL11B		1.06062	0.017	0.92021	0.037	0.13582	0.017	0
NAHCO3	NAHCO3	YGR084C	MRP13		1.07138	0.04	1.01023	0.018	0.05889	0.04	1e-05
NAHCO3	NAHCO3	YGR081C	SLX9		1.067	0.013	0.95389	0.043	0.10929	0.013	0
NAHCO3	NAHCO3	YGR080W	TWF1		1.17957	0.05	1.08887	0.043	0.09052	0.05	2e-05
NAHCO3	NAHCO3	YGR079W	YGR079W		1.05527	0.046	0.96801	0.052	0.08914	0.046	2e-05
NAHCO3	NAHCO3	YGR078C	PAC10		0.86857	0.062	0.92659	0.027	-0.06133	0.062	0.0001
NAHCO3	NAHCO3	YGR110W	CLD1		1.39825	0.097	1.04918	0.006	0.34771	0.097	9e-05
NAHCO3	NAHCO3	YGR109C	CLB6		0.80813	0.066	0.9012	0.019	-0.09545	0.066	0.00015
NAHCO3	NAHCO3	YGR108W	CLB1		0.82181	0.035	1.00052	0.055	-0.1768	0.035	2e-05
NAHCO3	NAHCO3	YGR107W	YGR107W		1.16777	0.022	0.98781	0.002	0.17872	0.022	0
NAHCO3	NAHCO3	YGR106C	VOA1		0.99983	0.074	0.98643	0.007	0.01071	0.074	0.00011
NAHCO3	NAHCO3	YGR105W	VMA21		0.45156	0.003	0.80586	0.012	-0.35239	0.003	1e-05
NAHCO3	NAHCO3	YGR100W	MDR1		1.2429	0.011	1.03634	0.041	0.19753	0.011	0
NAHCO3	NAHCO3	YGR097W	ASK10		1.20727	0.037	1.06438	0.026	0.13655	0.037	1e-05
NAHCO3	NAHCO3	YGR096W	TPC1		1.17357	0.035	1.07878	0.037	0.10422	0.035	1e-05
NAHCO3	NAHCO3	YGR093W	YGR093W		1.22197	0.095	1.03824	0.041	0.18661	0.095	0.00013
NAHCO3	NAHCO3	YGR130C	YGR130C		0.85274	0.044	0.93037	0.038	-0.08607	0.044	4e-05
NAHCO3	NAHCO3	YGR129W	SYF2		1.16682	0.055	1.12392	0.036	0.04213	0.055	3e-05
NAHCO3	NAHCO3	YGR127W	YGR127W		1.01292	0.013	1.0027	0.01	0.00502	0.013	5e-05
NAHCO3	NAHCO3	YGR126W	YGR126W		0.87008	0.045	1.03591	0.02	-0.16626	0.045	4e-05
NAHCO3	NAHCO3	YGR124W	ASN2		1.02183	0.003	1.1032	0.039	-0.07534	0.003	0
NAHCO3	NAHCO3	YGR123C	PPT1		0.88267	0.023	0.98499	0.053	-0.08859	0.023	1e-05
NAHCO3	NAHCO3	YGR121C	MEP1		0.92512	0.043	0.9547	0.025	-0.02407	0.043	3e-05
NAHCO3	NAHCO3	YGR118W	RPS23A		1.27545	0.046	0.84271	0.04	0.42809	0.046	1e-05
NAHCO3	NAHCO3	YGR117C	YGR117C		0.94273	0.011	1.03197	0.012	-0.08952	0.011	4e-05
NAHCO3	NAHCO3	YGR111W	YGR111W		1.06055	0.04	0.87709	0.039	0.18872	0.04	1e-05
NAHCO3	NAHCO3	YGR142W	BTN2		0.74792	0.109	1.04579	0.034	-0.30483	0.109	0.00083
NAHCO3	NAHCO3	YGR141W	VPS62		1.16264	0.009	1.00431	0.006	0.15515	0.009	2e-05
NAHCO3	NAHCO3	YGR139W	YGR139W		0.91177	0.015	1.05587	0.027	-0.14874	0.015	0.0001
NAHCO3	NAHCO3	YGR138C	TPO2		0.83002	0.004	1.02848	0.004	-0.19798	0.004	1e-05
NAHCO3	NAHCO3	YGR137W	YGR137W		0.81186	0.007	0.96541	0.026	-0.15272	0.007	2e-05
NAHCO3	NAHCO3	YGR136W	LSB1		0.9435	0.007	1.01167	0.023	-0.06891	0.007	2e-05
NAHCO3	NAHCO3	YGR135W	PRE9		0.80328	0.027	0.80678	0.005	-0.00487	0.027	1e-05
NAHCO3	NAHCO3	YGR134W	CAF130		1.27701	0.045	0.96844	0.015	0.31326	0.045	1e-05
NAHCO3	NAHCO3	YGR133W	PEX4		0.85921	0.018	1.03041	0.028	-0.17639	0.018	0.00015
NAHCO3	NAHCO3	YGR132C	PHB1		0.55944	0.053	0.93363	0.018	-0.37266	0.053	0.00023
NAHCO3	NAHCO3	YGR131W	FHN1		1.03009	0.026	0.96084	0.038	0.07639	0.026	0
NAHCO3	NAHCO3	YGR161C	RTS3		0.70816	0.036	1.12346	0.101	-0.41882	0.036	0.00086
NAHCO3	NAHCO3	YGR157W	CHO2		0.8409	0.019	1.03862	0.07	-0.19708	0.019	0.00017
NAHCO3	NAHCO3	YGR154C	GTO1		0.96143	0.017	1.16767	0.083	-0.18024	0.017	0
NAHCO3	NAHCO3	YGR153W	YGR153W		0.83851	0.033	1.12144	0.011	-0.28619	0.033	2e-05
NAHCO3	NAHCO3	YGR152C	RSR1		0.89314	0.067	0.97765	0.009	-0.08427	0.067	0.00012
NAHCO3	NAHCO3	YGR151C	YGR151C		1.23055	0.038	0.96945	0.015	0.2616	0.038	1e-05
NAHCO3	NAHCO3	YGR149W	YGR149W		0.82754	0.021	0.97871	0.037	-0.14067	0.021	0
NAHCO3	NAHCO3	YGR148C	RPL24B		0.94235	0.057	0.89051	0.04	0.04759	0.057	6e-05
NAHCO3	NAHCO3	YGR146C	ECL1		0.76419	0.072	0.92337	0.055	-0.15286	0.072	0.00023
NAHCO3	NAHCO3	YGR144W	THI4		1.01978	0.018	0.97826	0.015	0.04087	0.018	0
NAHCO3	NAHCO3	YGR143W	SKN1		0.83102	0.071	1.00419	0.012	-0.17158	0.071	0.00017
NAHCO3	NAHCO3	YOR202W	HIS3		0.98629	0.175	1.01404	0.145	-0.00157	0.175	0
NAHCO3	NAHCO3	YGR178C	PBP1		0.83837	0.047	0.8515	0.025	-0.01189	0.047	5e-05
NAHCO3	NAHCO3	YGR177C	ATF2		0.84374	0.032	1.04114	0.036	-0.19792	0.032	0.00047
NAHCO3	NAHCO3	YGR176W	YGR176W		0.78108	0.087	0.99247	0.009	-0.20741	0.087	0.00038
NAHCO3	NAHCO3	YGR174C	CBP4		0.73319	0.016	0.93342	0.026	-0.20005	0.016	0.00016
NAHCO3	NAHCO3	YGR173W	RBG2		0.87759	0.004	1.01108	0.029	-0.13589	0.004	1e-05
NAHCO3	NAHCO3	YGR170W	PSD2		0.99887	0.03	1.00557	0.027	0.00138	0.03	0.0003
NAHCO3	NAHCO3	YGR169C	PUS6		1.35105	0.006	1.03247	0.016	0.32173	0.006	0
NAHCO3	NAHCO3	YGR166W	TRS65		1.04159	0.063	0.97794	0.064	0.0627	0.063	6e-05
NAHCO3	NAHCO3	YGR164W	YGR164W		0.78823	0.019	1.00856	0.056	-0.22474	0.019	0.0002
NAHCO3	NAHCO3	YGR163W	GTR2		0.82648	0.048	1.04116	0.107	-0.21854	0.048	5e-05
NAHCO3	NAHCO3	YGR196C	FYV8		0.66566	0.043	0.93364	0.066	-0.25484	0.043	8e-05
NAHCO3	NAHCO3	YGR194C	XKS1		0.6983	0.024	1.06053	0.006	-0.36358	0.024	0.0004
NAHCO3	NAHCO3	YGR193C	PDX1		0.6695	0.048	0.96168	0.001	-0.29189	0.047	0.0001
NAHCO3	NAHCO3	YGR192C	TDH3		0.76268	0.055	0.91185	0.042	-0.1473	0.055	0.0001
NAHCO3	NAHCO3	YGR189C	CRH1		1.0395	0.036	0.95173	0.005	0.08641	0.036	1e-05
NAHCO3	NAHCO3	YGR188C	BUB1		0.60182	0.013	0.64677	0.024	-0.04772	0.013	0
NAHCO3	NAHCO3	YGR187C	HGH1		1.22921	0.043	1.00772	0.011	0.22203	0.043	1e-05
NAHCO3	NAHCO3	YGR184C	UBR1		0.55077	0.006	0.95928	0.032	-0.4068	0.006	4e-05
NAHCO3	NAHCO3	YGR183C	QCR9		0.71998	0.046	0.97057	0.03	-0.25	0.046	7e-05
NAHCO3	NAHCO3	YGR182C	YGR182C		1.15044	0.008	1.01092	0.045	0.15263	0.008	2e-05
NAHCO3	NAHCO3	YGR181W	TIM13		1.06147	0.019	1.02666	0.011	0.03142	0.019	0
NAHCO3	NAHCO3	YGR209C	TRX2		1.12747	0.053	0.99834	0.024	0.12263	0.053	3e-05
NAHCO3	NAHCO3	YGR208W	SER2		0.73808	0.024	0.9607	0.067	-0.22178	0.024	1e-05
NAHCO3	NAHCO3	YGR207C	CIR1		1.13748	0.012	0.99819	0.024	0.13695	0.012	0
NAHCO3	NAHCO3	YGR206W	MVB12		0.86644	0.018	1.03276	0.005	-0.16797	0.018	0
NAHCO3	NAHCO3	YGR205W	TDA10		0.79612	0.036	0.92606	0.04	-0.12552	0.036	3e-05
NAHCO3	NAHCO3	YGR203W	YCH1		1.00546	0.029	1.06378	0.012	-0.0599	0.029	1e-05
NAHCO3	NAHCO3	YGR202C	PCT1		0.89313	0.061	1.06156	0.05	-0.15321	0.061	9e-05
NAHCO3	NAHCO3	YGR201C	YGR201C		1.07132	0.086	1.06617	0.099	0.0052	0.086	0.00014
NAHCO3	NAHCO3	YGR200C	ELP2		0.72457	0.026	0.75523	0.043	-0.03468	0.026	1e-05
NAHCO3	NAHCO3	YGR199W	PMT6		0.90512	0.072	0.97826	0.051	-0.05691	0.072	0.00014
NAHCO3	NAHCO3	YGR197C	SNG1		0.68255	0.007	0.90243	0.069	-0.21978	0.007	4e-05
NAHCO3	NAHCO3	YGR227W	DIE2		0.73928	0.018	0.9855	0.064	-0.25436	0.018	0.00019
NAHCO3	NAHCO3	YGR226C	YGR226C		1.02893	0.009	1.04035	0.05	-0.02411	0.009	3e-05
NAHCO3	NAHCO3	YGR225W	AMA1		1.06026	0.035	0.93213	0.025	0.12795	0.035	1e-05
NAHCO3	NAHCO3	YGR224W	AZR1		1.04983	0.035	0.99725	0.037	0.04508	0.035	1e-05
NAHCO3	NAHCO3	YGR223C	HSV2		1.04517	0.049	1.05221	0.018	-0.00682	0.049	3e-05
NAHCO3	NAHCO3	YGR221C	TOS2		1.13147	0.036	1.03189	0.022	0.09884	0.036	1e-05
NAHCO3	NAHCO3	YGR217W	CCH1		0.64043	0.013	0.92233	0.032	-0.28661	0.013	0
NAHCO3	NAHCO3	YGR214W	RPS0A		0.97481	0.033	0.86731	0.023	0.1073	0.033	1e-05
NAHCO3	NAHCO3	YGR213C	RTA1		1.04776	0.031	1.01956	0.038	0.03238	0.031	1e-05
NAHCO3	NAHCO3	YGR212W	SLI1		0.72263	0.026	1.01258	0.009	-0.29384	0.026	1e-05
NAHCO3	NAHCO3	YGR210C	YGR210C		0.80688	0.026	0.93238	0.004	-0.12395	0.026	1e-05
NAHCO3	NAHCO3	YGR238C	KEL2		1.16794	0.08	1.04673	0.073	0.11255	0.08	9e-05
NAHCO3	NAHCO3	YGR237C	YGR237C		0.9721	0.079	1.00739	0.023	-0.0378	0.079	0.00015
NAHCO3	NAHCO3	YGR236C	SPG1		1.0088	0.164	1.09962	0.051	-0.10172	0.164	0.00116
NAHCO3	NAHCO3	YGR235C	MOS2		0.87085	0.053	1.0663	0.025	-0.19748	0.053	6e-05
NAHCO3	NAHCO3	YGR234W	YHB1		0.85184	0.06	1.03547	0.039	-0.1756	0.06	0.0001
NAHCO3	NAHCO3	YGR233C	PHO81		0.42021	0.006	1.00961	0.031	-0.58694	0.006	0
NAHCO3	NAHCO3	YGR231C	PHB2		1.09702	0.041	0.99813	0.028	0.10451	0.041	1e-05
NAHCO3	NAHCO3	YGR232W	NAS6		0.74361	0.02	0.97733	0.008	-0.23211	0.02	0.00024
NAHCO3	NAHCO3	YGR230W	BNS1		0.67545	0.019	1.01753	0.028	-0.33318	0.019	0.00025
NAHCO3	NAHCO3	YGR229C	SMI1		0.98061	0.007	0.89995	0.011	0.08003	0.007	2e-05
NAHCO3	NAHCO3	YGR228W	YGR228W		0.66527	0.03	0.91166	0.018	-0.24179	0.03	3e-05
NAHCO3	NAHCO3	YGR259C	YGR259C		0.77786	0.06	0.96349	0.003	-0.1847	0.06	0.00013
NAHCO3	NAHCO3	YGR256W	GND2		0.99178	0.024	0.97544	0.025	0.01025	0.024	0
NAHCO3	NAHCO3	YGR250C	YGR250C		1.09281	0.095	0.98042	0.005	0.11189	0.095	0.00018
NAHCO3	NAHCO3	YGR249W	MGA1		0.90929	0.046	0.99506	0.035	-0.09185	0.046	4e-05
NAHCO3	NAHCO3	YGR248W	SOL4		1.10893	0.022	0.97787	0.013	0.12468	0.022	0
NAHCO3	NAHCO3	YGR247W	CPD1		1.06053	0.074	1.0011	0.044	0.07479	0.074	9e-05
NAHCO3	NAHCO3	YGR244C	LSC2		0.98465	0.014	1.05223	0.042	-0.07928	0.014	0
NAHCO3	NAHCO3	YGR243W	FMP43		0.7121	0.036	0.9709	0.041	-0.25389	0.036	4e-05
NAHCO3	NAHCO3	YGR242W	YGR242W		1.05839	0.021	0.99326	0.019	0.07087	0.021	0
NAHCO3	NAHCO3	YGR241C	YAP1802		1.01399	0.041	1.0322	0.026	-0.02571	0.041	2e-05
NAHCO3	NAHCO3	YGR239C	PEX21		1.11241	0.103	0.99595	0.031	0.11531	0.103	0.00022
NAHCO3	NAHCO3	YGR282C	BGL2		1.04946	0.148	1.39957	0.13	-0.32064	0.148	0.00077
NAHCO3	NAHCO3	YGR281W	YOR1		1.01032	0.07	1.05582	0.079	-0.05018	0.07	9e-05
NAHCO3	NAHCO3	YGR279C	SCW4		0.90681	0.095	0.89385	0.001	0.01339	0.095	0.00031
NAHCO3	NAHCO3	YGR275W	RTT102		0.83965	0.04	0.95268	0.004	-0.11084	0.04	3e-05
NAHCO3	NAHCO3	YGR270W	YTA7		1.15876	0.009	0.97464	0.001	0.18359	0.009	2e-05
NAHCO3	NAHCO3	YGR269W	YGR269W		1.06431	0.093	0.99307	0.024	0.0731	0.093	0.00018
NAHCO3	NAHCO3	YGR268C	HUA1		0.94001	0.097	0.95522	0.026	-0.01822	0.096	0.0003
NAHCO3	NAHCO3	YGR266W	YGR266W		0.77253	0.062	0.97005	0.044	-0.18732	0.062	0.00014
NAHCO3	NAHCO3	YGR263C	SAY1		0.95891	0.056	1.04378	0.02	-0.08104	0.056	6e-05
NAHCO3	NAHCO3	YGR261C	APL6		0.84055	0.073	1.03746	0.009	-0.19878	0.073	0.00018
NAHCO3	NAHCO3	YGR260W	TNA1		1.13863	0.094	1.17329	0.043	-0.04427	0.094	0.00015
NAHCO3	NAHCO3	YHL006C	SHU1		1.10671	0.079	0.98503	0.027	0.11793	0.079	0.0001
NAHCO3	NAHCO3	YHL002W	HSE1		0.64856	0.031	0.98333	0.016	-0.33594	0.031	3e-05
NAHCO3	NAHCO3	YGR290W	YGR290W		0.87232	0.063	0.97006	0.068	-0.08578	0.063	0.00011
NAHCO3	NAHCO3	YGR288W	MAL13		1.03731	0.028	1.00521	0.014	0.03376	0.028	1e-05
NAHCO3	NAHCO3	YGR287C	IMA1		1.25633	0.013	1.04011	0.006	0.21456	0.013	0
NAHCO3	NAHCO3	YGR286C	BIO2		1.37908	0.025	1.12652	0.044	0.24665	0.025	0
NAHCO3	NAHCO3	YGR284C	ERV29		1.17582	0.006	1.12286	0.071	0.06661	0.006	1e-05
NAHCO3	NAHCO3	YGR283C	YGR283C		0.95266	0.08	1.19636	0.085	-0.23775	0.08	0.00016
NAHCO3	NAHCO3	YHL020C	OPI1		1.08562	0.044	0.95558	0.018	0.12923	0.044	2e-05
NAHCO3	NAHCO3	YHL019C	APM2		0.98491	0.035	0.99173	0.038	-0.01834	0.035	0.00042
NAHCO3	NAHCO3	YHL017W	YHL017W		1.05109	0.068	0.98973	0.013	0.06014	0.068	8e-05
NAHCO3	NAHCO3	YHL016C	DUR3		0.94157	0.047	1.03918	0.011	-0.10043	0.047	3e-05
NAHCO3	NAHCO3	YHL014C	YLF2		1.11595	0.039	0.98809	0.002	0.12769	0.039	1e-05
NAHCO3	NAHCO3	YHL013C	OTU2		1.24419	0.017	1.08518	0.055	0.16441	0.017	6e-05
NAHCO3	NAHCO3	YHL012W	YHL012W		1.34708	0.029	1.06828	0.009	0.27649	0.029	0
NAHCO3	NAHCO3	YHL010C	ETP1		1.21813	0.031	1.02961	0.036	0.18609	0.031	0
NAHCO3	NAHCO3	YHL009C	YAP3		1.176	0.011	1.04143	0.031	0.13368	0.011	3e-05
NAHCO3	NAHCO3	YHL008C	YHL008C		1.02776	0.05	1.0132	0.044	0.01359	0.05	3e-05
NAHCO3	NAHCO3	YHL031C	GOS1		0.89323	0.031	0.92061	0.02	-0.03012	0.031	1e-05
NAHCO3	NAHCO3	YHL029C	OCA5		1.30506	0.005	1.23996	0.036	0.07394	0.005	0
NAHCO3	NAHCO3	YHL028W	WSC4		1.10289	0.019	1.0314	0.011	0.06963	0.019	0
NAHCO3	NAHCO3	YHL026C	YHL026C		1.37802	0.023	1.07087	0.024	0.30905	0.023	0
NAHCO3	NAHCO3	YHL025W	SNF6		0.55812	0.022	0.60322	0.023	-0.04948	0.022	2e-05
NAHCO3	NAHCO3	YHL024W	RIM4		1.34973	0.038	1.07548	0.053	0.28529	0.038	1e-05
NAHCO3	NAHCO3	YHL023C	NPR3		1.07206	0.051	0.883	0.041	0.18903	0.051	3e-05
NAHCO3	NAHCO3	YHL022C	SPO11		1.2475	0.062	1.08633	0.043	0.16312	0.062	3e-05
NAHCO3	NAHCO3	YHL021C	AIM17		1.24806	0.063	0.95563	0.077	0.26865	0.063	4e-05
NAHCO3	NAHCO3	YHL043W	ECM34		1.01593	0.067	1.04462	0.004	-0.02819	0.067	8e-05
NAHCO3	NAHCO3	YHL042W	YHL042W		0.97055	0.038	1.05906	0.061	-0.08258	0.038	2e-05
NAHCO3	NAHCO3	YHL041W	YHL041W		1.05001	0.041	1.13303	0.054	-0.07863	0.041	2e-05
NAHCO3	NAHCO3	YHL040C	ARN1		0.99104	0.026	0.98935	0.02	0.00202	0.026	0
NAHCO3	NAHCO3	YHL039W	EFM1		0.92655	0.008	1.00452	0.009	-0.07384	0.008	0
NAHCO3	NAHCO3	YHL037C	YHL037C		1.0676	0.036	1.08639	0.002	-0.01928	0.036	1e-05
NAHCO3	NAHCO3	YHL036W	MUP3		1.21354	0.049	1.07878	0.052	0.14105	0.049	2e-05
NAHCO3	NAHCO3	YHL035C	VMR1		1.01469	0.026	1.00061	0.028	0.01	0.026	0
NAHCO3	NAHCO3	YHL034C	SBP1		1.10103	0.046	1.01399	0.018	0.08695	0.046	2e-05
NAHCO3	NAHCO3	YHL033C	RPL8A		1.0107	0.005	0.90619	0.006	0.10266	0.005	0
NAHCO3	NAHCO3	YHL032C	GUT1		1.03756	0.04	0.939	0.054	0.10366	0.04	2e-05
NAHCO3	NAHCO3	YHR012W	VPS29		1.06488	0.025	1.03655	0.037	0.02946	0.025	0
NAHCO3	NAHCO3	YHR009C	TDA3		1.07934	0.009	0.9595	0.001	0.11967	0.009	2e-05
NAHCO3	NAHCO3	YHR006W	STP2		0.74566	0.05	0.83535	0.026	-0.09266	0.05	8e-05
NAHCO3	NAHCO3	YHR004C	NEM1		1.03855	0.013	0.91238	0.019	0.12858	0.013	0
NAHCO3	NAHCO3	YHR003C	YHR003C		0.75879	0.034	0.92079	0.035	-0.16389	0.034	3e-05
NAHCO3	NAHCO3	YHR001W-A	QCR10		1.25402	0.02	1.125	0.028	0.13102	0.02	8e-05
NAHCO3	NAHCO3	YHL047C	ARN2		1.0302	0.017	1.02947	0.029	0.00087	0.017	9e-05
NAHCO3	NAHCO3	YHL046C	PAU13		1.19531	0.035	0.99185	0.029	0.20768	0.035	1e-05
NAHCO3	NAHCO3	YHL045W	YHL045W		1.10974	0.036	1.02318	0.014	0.09009	0.036	1e-05
NAHCO3	NAHCO3	YHL044W	YHL044W		1.21831	0.03	1.00294	0.006	0.21346	0.03	0
NAHCO3	NAHCO3	YHR029C	YHI9		1.14315	0.059	1.01612	0.007	0.12688	0.059	4e-05
NAHCO3	NAHCO3	YHR028C	DAP2		1.03601	0.051	1.01232	0.026	0.0229	0.051	3e-05
NAHCO3	NAHCO3	YHR022C	YHR022C		1.09825	0.074	1.04151	0.02	0.05884	0.074	8e-05
NAHCO3	NAHCO3	YHR021W-A	ECM12		1.02216	0.003	1.01811	0.027	0.00191	0.003	0
NAHCO3	NAHCO3	YHR021C	RPS27B		0.84516	0.006	0.80397	0.038	0.04341	0.006	2e-05
NAHCO3	NAHCO3	YHR017W	YSC83		0.69256	0.032	0.88355	0.045	-0.1979	0.032	3e-05
NAHCO3	NAHCO3	YHR016C	YSC84		0.98494	0.004	1.00014	0.031	-0.01272	0.004	0
NAHCO3	NAHCO3	YHR015W	MIP6		1.0267	0.045	0.99463	0.034	0.02435	0.045	2e-05
NAHCO3	NAHCO3	YHR014W	SPO13		0.78289	0.031	1.04552	0.059	-0.26189	0.031	2e-05
NAHCO3	NAHCO3	YHR044C	DOG1		1.41012	0.108	1.31134	0.084	0.11556	0.108	0.00012
NAHCO3	NAHCO3	YHR043C	DOG2		1.17457	0.013	1.06463	0.017	0.11343	0.013	4e-05
NAHCO3	NAHCO3	YHR041C	SRB2		1.00896	0.133	0.79498	0.003	0.21332	0.133	0.00063
NAHCO3	NAHCO3	YHR039C	MSC7		1.10715	0.009	0.93841	0.01	0.17277	0.009	2e-05
NAHCO3	NAHCO3	YHR037W	PUT2		1.05718	0.027	1.04499	0.039	0.02191	0.027	0
NAHCO3	NAHCO3	YHR035W	YHR035W		0.68528	0.048	0.98608	0.043	-0.2923	0.048	0.00161
NAHCO3	NAHCO3	YHR034C	PIH1		0.63908	0.009	0.87803	0.007	-0.23879	0.009	6e-05
NAHCO3	NAHCO3	YHR033W	YHR033W		1.12809	0.058	1.01116	0.011	0.11458	0.058	4e-05
NAHCO3	NAHCO3	YHR032W	ERC1		0.79641	0.014	1.01687	0.035	-0.21809	0.014	0
NAHCO3	NAHCO3	YHR031C	RRM3		1.0002	0.006	1.11588	0.05	-0.10828	0.006	0
NAHCO3	NAHCO3	YHR030C	SLT2		0.45085	0.042	1.25275	0.068	-0.78787	0.042	0.00023
NAHCO3	NAHCO3	YHR066W	SSF1		0.90325	0.087	0.9144	0.011	-0.01487	0.087	0.00025
NAHCO3	NAHCO3	YHR061C	GIC1		1.07259	0.05	1.01766	0.003	0.05423	0.05	3e-05
NAHCO3	NAHCO3	YHR059W	FYV4		0.31164	0.003	0.72314	0.014	-0.41197	0.003	2e-05
NAHCO3	NAHCO3	YHR057C	CPR2		0.91972	0.034	0.97404	0.004	-0.05669	0.034	1e-05
NAHCO3	NAHCO3	YHR050W	SMF2		1.1861	0.025	0.97641	0.01	0.20805	0.025	0.00014
NAHCO3	NAHCO3	YHR049W	FSH1		0.79226	0.005	0.93417	0.042	-0.15341	0.005	1e-05
NAHCO3	NAHCO3	YHR049C-A	YHR049C-A		1.12779	0.068	1.04016	0.036	0.07949	0.068	6e-05
NAHCO3	NAHCO3	YHR048W	YHK8		0.88961	0.097	0.97899	0.024	-0.09309	0.097	0.00036
NAHCO3	NAHCO3	YHR047C	AAP1		0.98562	0.072	1.14662	0.009	-0.16328	0.072	0.00011
NAHCO3	NAHCO3	YHR046C	INM1		1.17504	0.017	1.19268	0.087	-0.03374	0.017	7e-05
NAHCO3	NAHCO3	YHR045W	YHR045W		1.09081	0.049	1.48675	0.078	-0.3739	0.049	0.00067
NAHCO3	NAHCO3	YHR082C	KSP1		0.65296	0.031	0.88273	0.013	-0.22486	0.031	0.00073
NAHCO3	NAHCO3	YHR081W	LRP1		0.70298	0.054	0.67269	0.042	0.02371	0.054	0.00012
NAHCO3	NAHCO3	YHR080C	YHR080C		1.13973	0.033	1.1103	0.021	0.02689	0.033	1e-05
NAHCO3	NAHCO3	YHR079C-B	YHR079C-B		0.80864	0.035	0.92598	0.033	-0.1134	0.035	2e-05
NAHCO3	NAHCO3	YHR079C	IRE1		1.29506	0.059	1.07784	0.021	0.21729	0.059	3e-05
NAHCO3	NAHCO3	YHR078W	YHR078W		1.37465	0.031	1.08027	0.035	0.29718	0.031	0
NAHCO3	NAHCO3	YHR077C	NMD2		0.82047	0.03	0.99695	0.029	-0.18162	0.03	1e-05
NAHCO3	NAHCO3	YHR076W	PTC7		1.40543	0.077	1.05669	0.05	0.34301	0.077	5e-05
NAHCO3	NAHCO3	YHR075C	PPE1		1.38785	0.094	1.09446	0.04	0.28658	0.094	9e-05
NAHCO3	NAHCO3	YHR073W	OSH3		0.74392	0.009	1.02627	0.066	-0.27646	0.009	4e-05
NAHCO3	NAHCO3	YHR067W	HTD2		0.71056	0.018	0.89993	0.045	-0.18082	0.018	0.00021
NAHCO3	NAHCO3	YHR105W	YPT35		1.19902	0.012	1.01479	0.054	0.17007	0.012	3e-05
NAHCO3	NAHCO3	YHR104W	GRE3		1.14441	0.004	0.98654	0.024	0.16268	0.004	0
NAHCO3	NAHCO3	YHR103W	SBE22		0.67204	0.034	0.95837	0.01	-0.28772	0.034	4e-05
NAHCO3	NAHCO3	YHR097C	YHR097C		1.14723	0.066	1.03926	0.042	0.11083	0.066	5e-05
NAHCO3	NAHCO3	YHR096C	HXT5		0.82491	0.033	1.05047	0.012	-0.22863	0.033	2e-05
NAHCO3	NAHCO3	YHR095W	YHR095W		0.83875	0.018	0.99712	0.036	-0.1549	0.018	0.00015
NAHCO3	NAHCO3	YHR094C	HXT1		0.87429	0.041	1.0787	0.073	-0.20825	0.041	3e-05
NAHCO3	NAHCO3	YHR093W	YHR093W		1.41198	0.123	1.09309	0.036	0.3229	0.123	0.00018
NAHCO3	NAHCO3	YHR092C	HXT4		0.77972	0.04	0.96044	0.05	-0.18193	0.04	4e-05
NAHCO3	NAHCO3	YHR087W	RTC3		0.99441	0.037	0.98915	0.037	0.01384	0.037	0.00046
NAHCO3	NAHCO3	YHR086W	NAM8		0.84564	0.018	0.93741	0.032	-0.08677	0.018	0.00016
NAHCO3	NAHCO3	YHR117W	TOM71		1.11009	0.077	1.0161	0.065	0.1123	0.077	9e-05
NAHCO3	NAHCO3	YHR116W	COX23		0.52803	0.052	0.81184	0.039	-0.28678	0.052	0.00026
NAHCO3	NAHCO3	YHR114W	BZZ1		0.81171	0.005	1.09802	0.032	-0.28612	0.005	1e-05
NAHCO3	NAHCO3	YHR113W	APE4		1.13292	0.054	1.0348	0.023	0.09596	0.054	3e-05
NAHCO3	NAHCO3	YHR112C	YHR112C		1.17634	0.021	1.01985	0.033	0.16533	0.021	0
NAHCO3	NAHCO3	YHR111W	UBA4		1.03626	0.036	0.90778	0.024	0.12805	0.036	1e-05
NAHCO3	NAHCO3	YHR110W	ERP5		1.15549	0.068	1.06747	0.041	0.093	0.068	6e-05
NAHCO3	NAHCO3	YHR109W	CTM1		1.15428	0.088	1.0283	0.057	0.11596	0.088	0.00012
NAHCO3	NAHCO3	YHR108W	GGA2		1.2467	0.026	1.02437	0.015	0.21766	0.026	0
NAHCO3	NAHCO3	YHR106W	TRR2		0.81997	0.012	0.96876	0.067	-0.14558	0.012	7e-05
NAHCO3	NAHCO3	YHR132W-A	IGO2		0.8369	0.037	0.92685	0.047	-0.09531	0.037	2e-05
NAHCO3	NAHCO3	YHR132C	ECM14		1.12338	0.02	1.01277	0.024	0.11502	0.02	0.00011
NAHCO3	NAHCO3	YHR131C	YHR131C		0.90412	0.09	1.00192	0.005	-0.09657	0.09	0.00027
NAHCO3	NAHCO3	YHR130C	YHR130C		1.1539	0.01	1.04124	0.043	0.11377	0.01	3e-05
NAHCO3	NAHCO3	YHR129C	ARP1		0.71377	0.015	0.90409	0.037	-0.19471	0.014	0
NAHCO3	NAHCO3	YHR127W	YHR127W		0.74799	0.05	1.02025	0.039	-0.26549	0.05	8e-05
NAHCO3	NAHCO3	YHR126C	ANS1		1.09573	0.01	1.0407	0.026	0.0585	0.01	3e-05
NAHCO3	NAHCO3	YHR125W	YHR125W		1.1027	0.071	1.07365	0.03	0.03315	0.071	7e-05
NAHCO3	NAHCO3	YHR124W	NDT80		1.0343	0.03	0.96872	0.012	0.06375	0.03	1e-05
NAHCO3	NAHCO3	YHR123W	EPT1		1.10556	0.041	0.98805	0.008	0.12043	0.04	1e-05
NAHCO3	NAHCO3	YHR121W	LSM12		1.11081	0.042	1.00115	0.014	0.11344	0.042	2e-05
NAHCO3	NAHCO3	YHR143W	DSE2		1.32014	0.107	1.04995	0.031	0.27828	0.107	0.00015
NAHCO3	NAHCO3	YHR142W	CHS7		0.93344	0.039	0.97862	0.03	-0.05011	0.039	2e-05
NAHCO3	NAHCO3	YHR140W	YHR140W		0.98085	0.056	1.1571	0.002	-0.17617	0.056	5e-05
NAHCO3	NAHCO3	YHR139C-A	YHR139C-A		1.22047	0.048	1.06795	0.035	0.14562	0.048	0.00052
NAHCO3	NAHCO3	YHR139C	SPS100		0.80178	0.004	1.00726	0.039	-0.21066	0.004	1e-05
NAHCO3	NAHCO3	YHR138C	YHR138C		0.94001	0.059	1.05085	0.05	-0.10821	0.059	7e-05
NAHCO3	NAHCO3	YHR137W	ARO9		1.09243	0.029	1.02645	0.021	0.06699	0.029	1e-05
NAHCO3	NAHCO3	YHR136C	SPL2		0.71285	0.022	1.04583	0.004	-0.33246	0.022	1e-05
NAHCO3	NAHCO3	YHR135C	YCK1		0.97467	0.038	0.97627	0.027	0.0011	0.038	2e-05
NAHCO3	NAHCO3	YHR134W	WSS1		0.81983	0.009	0.98929	0.038	-0.16979	0.009	4e-05
NAHCO3	NAHCO3	YHR133C	NSG1		1.16602	0.063	0.98942	0.036	0.17898	0.063	4e-05
NAHCO3	NAHCO3	YHR159W	TDA11		1.3627	0.169	1.20392	0.131	0.19099	0.169	0.00052
NAHCO3	NAHCO3	YHR158C	KEL1		0.89914	0.096	1.02587	0.033	-0.12377	0.095	0.00033
NAHCO3	NAHCO3	YHR157W	REC104		1.17285	0.102	0.98259	0.034	0.19445	0.102	0.00018
NAHCO3	NAHCO3	YHR156C	LIN1		1.26221	0.125	0.96177	0.033	0.29073	0.125	0.00027
NAHCO3	NAHCO3	YHR155W	YSP1		0.64435	0.019	0.89843	0.031	-0.26254	0.019	0.0003
NAHCO3	NAHCO3	YHR154W	RTT107		0.7232	0.005	0.89077	0.019	-0.17328	0.005	2e-05
NAHCO3	NAHCO3	YHR153C	SPO16		0.89532	0.004	0.98268	0.02	-0.0894	0.004	1e-05
NAHCO3	NAHCO3	YHR152W	SPO12		0.8672	0.02	1.03135	0.026	-0.16704	0.02	0.00018
NAHCO3	NAHCO3	YHR151C	MTC6		1.01655	0.051	1.03028	0.025	-0.01417	0.051	3e-05
NAHCO3	NAHCO3	YHR150W	PEX28		0.98398	0.053	0.97444	0.027	0.00901	0.053	4e-05
NAHCO3	NAHCO3	YHR146W	CRP1		1.05446	0.08	1.07298	0.089	-0.04401	0.08	0.00012
NAHCO3	NAHCO3	YHR181W	SVP26		1.15837	0.085	1.06423	0.026	0.094	0.085	0.00011
NAHCO3	NAHCO3	YHR180W	YHR180W		0.95284	0.046	1.0081	0.041	-0.05703	0.046	3e-05
NAHCO3	NAHCO3	YHR179W	OYE2		1.02964	0.003	0.95066	0.002	0.07952	0.003	0
NAHCO3	NAHCO3	YHR178W	STB5		1.0971	0.052	0.99005	0.024	0.10777	0.052	3e-05
NAHCO3	NAHCO3	YHR176W	FMO1		1.05373	0.034	0.96863	0.016	0.08526	0.034	1e-05
NAHCO3	NAHCO3	YHR171W	ATG7		1.04362	0.081	0.9919	0.024	0.05771	0.081	0.00013
NAHCO3	NAHCO3	YHR167W	THP2		0.83396	0.005	0.81844	0.002	0.01621	0.005	1e-05
NAHCO3	NAHCO3	YHR163W	SOL3		1.11782	0.053	0.98056	0.002	0.13596	0.053	3e-05
NAHCO3	NAHCO3	YHR162W	MPC2		0.79088	0.019	1.01759	0.019	-0.22557	0.019	0.0002
NAHCO3	NAHCO3	YHR161C	YAP1801		1.08363	0.071	1.24283	0.063	-0.15714	0.071	8e-05
NAHCO3	NAHCO3	YHR160C	PEX18		#NUM!	#NUM!	1.43396	0.065	#NUM!	#NUM!	#NUM!
NAHCO3	NAHCO3	YHR200W	RPN10		0.90502	0.016	0.93095	0.068	-0.01909	0.016	0
NAHCO3	NAHCO3	YHR199C	AIM46		1.16934	0.05	1.15153	0.017	0.01635	0.05	2e-05
NAHCO3	NAHCO3	YHR198C	AIM18		1.08162	0.052	0.9934	0.056	0.09159	0.052	3e-05
NAHCO3	NAHCO3	YHR195W	NVJ1		1.17999	0.017	1.0493	0.017	0.13229	0.017	0
NAHCO3	NAHCO3	YHR194W	MDM31		0.66604	0.004	0.7291	0.02	-0.06337	0.004	1e-05
NAHCO3	NAHCO3	YHR193C	EGD2		0.81683	0.068	0.88188	0.026	-0.06337	0.068	0.00016
NAHCO3	NAHCO3	YHR191C	CTF8		0.94086	0.026	0.97474	0.006	-0.03409	0.026	1e-05
NAHCO3	NAHCO3	YHR189W	PTH1		0.82257	0.015	0.86351	0.042	-0.05058	0.015	0.00012
NAHCO3	NAHCO3	YHR185C	PFS1		0.88147	0.024	0.94034	0.04	-0.06125	0.024	1e-05
NAHCO3	NAHCO3	YHR184W	SSP1		1.16532	0.05	1.0506	0.052	0.10915	0.05	2e-05
NAHCO3	NAHCO3	YHR182W	YHR182W		0.91741	0.082	1.01976	0.024	-0.10611	0.082	0.0002
NAHCO3	NAHCO3	YIL006W	YIA6		1.01831	0.047	0.95425	0.039	0.07407	0.047	3e-05
NAHCO3	NAHCO3	YIL005W	EPS1		1.01477	0.01	1.02485	0.031	-0.01421	0.01	0
NAHCO3	NAHCO3	YIL002C	INP51		1.16087	0.076	0.97313	0.033	0.19393	0.076	8e-05
NAHCO3	NAHCO3	YIL001W	YIL001W		0.98268	0.051	0.99292	0.04	-0.00578	0.051	4e-05
NAHCO3	NAHCO3	YHR210C	YHR210C		1.25523	0.03	1.03071	0.017	0.22676	0.03	0
NAHCO3	NAHCO3	YHR209W	CRG1		1.30491	0.012	1.03562	0.012	0.2747	0.012	0
NAHCO3	NAHCO3	YHR207C	SET5		0.92335	0.021	1.03381	0.07	-0.1285	0.021	0
NAHCO3	NAHCO3	YHR206W	SKN7		0.84861	0.046	1.01984	0.003	-0.17074	0.046	4e-05
NAHCO3	NAHCO3	YHR204W	MNL1		1.0272	0.139	1.03476	0.084	-0.01449	0.139	0.00067
NAHCO3	NAHCO3	YHR203C	RPS4B		0.76672	0.045	0.76642	0.024	0.00405	0.045	5e-05
NAHCO3	NAHCO3	YHR202W	YHR202W		0.75343	0.008	0.91968	0.021	-0.16207	0.008	4e-05
NAHCO3	NAHCO3	YIL016W	SNL1		1.04338	0.081	0.96498	0.029	0.07431	0.081	0.00013
NAHCO3	NAHCO3	YIL015W	BAR1		1.04724	0.027	1.00468	0.018	0.04575	0.027	0
NAHCO3	NAHCO3	YIL015C-A	YIL015C-A		0.94276	0.036	1.09643	0.038	-0.15391	0.036	2e-05
NAHCO3	NAHCO3	YIL014W	MNT3		1.04807	0.007	1.00004	0.009	0.0467	0.007	1e-05
NAHCO3	NAHCO3	YIL013C	PDR11		0.918	0.105	0.99251	0.026	-0.07722	0.105	0.00041
NAHCO3	NAHCO3	YIL012W	YIL012W		0.80988	0.031	0.96073	0.038	-0.14952	0.031	1e-05
NAHCO3	NAHCO3	YIL011W	TIR3		0.61425	0.061	0.98022	0.147	-0.33205	0.061	0.00326
NAHCO3	NAHCO3	YIL010W	DOT5		0.94557	0.077	1.01117	0.063	-0.07509	0.077	0.00015
NAHCO3	NAHCO3	YIL009C-A	EST3		0.71931	0.057	0.97786	0.042	-0.25498	0.057	0.00212
NAHCO3	NAHCO3	YIL008W	URM1		0.87202	0.005	0.74029	0.003	0.13019	0.005	1e-05
NAHCO3	NAHCO3	YIL007C	NAS2		1.13398	0.049	0.94842	0.031	0.18463	0.049	2e-05
NAHCO3	NAHCO3	YIL034C	CAP2		0.81095	0.046	1.02885	0.019	-0.21178	0.046	5e-05
NAHCO3	NAHCO3	YIL032C	YIL032C		1.11141	0.004	0.9603	0.016	0.15314	0.004	0
NAHCO3	NAHCO3	YIL030C	SSM4		0.81924	0.038	1.08248	0.017	-0.2631	0.038	3e-05
NAHCO3	NAHCO3	YIL029C	YIL029C		1.09616	0.054	1.02919	0.038	0.05598	0.054	3e-05
NAHCO3	NAHCO3	YIL028W	YIL028W		1.17195	0.013	1.05062	0.003	0.11982	0.013	4e-05
NAHCO3	NAHCO3	YIL027C	EMC5		1.0498	0.034	1.02817	0.04	0.01952	0.034	1e-05
NAHCO3	NAHCO3	YIL025C	YIL025C		0.73609	0.042	0.97531	0.028	-0.24345	0.042	5e-05
NAHCO3	NAHCO3	YIL024C	YIL024C		0.76411	0.076	1.00898	0.013	-0.24459	0.076	0.00026
NAHCO3	NAHCO3	YIL023C	YKE4		1.02302	0.013	1.04747	0.046	-0.02021	0.013	0
NAHCO3	NAHCO3	YIL017C	VID28		1.03964	0.085	0.91241	0.052	0.12977	0.085	0.00015
NAHCO3	NAHCO3	YIL045W	PIG2		0.79458	0.015	0.95998	0.025	-0.16322	0.015	0.00011
NAHCO3	NAHCO3	YIL044C	AGE2		1.0347	0.07	0.95831	0.037	0.0688	0.07	9e-05
NAHCO3	NAHCO3	YIL043C	CBR1		0.8919	0.009	0.95764	0.039	-0.07363	0.009	3e-05
NAHCO3	NAHCO3	YIL042C	PKP1		1.15784	0.02	1.01071	0.036	0.14686	0.02	0
NAHCO3	NAHCO3	YIL041W	GVP36		1.2677	0.043	1.00328	0.01	0.26238	0.043	1e-05
NAHCO3	NAHCO3	YIL039W	TED1		0.85652	0.023	0.86932	0.06	-0.01746	0.023	0.00023
NAHCO3	NAHCO3	YIL037C	PRM2		1.08037	0.033	1.05257	0.018	0.03214	0.033	1e-05
NAHCO3	NAHCO3	YIL036W	CST6		0.64818	0.034	0.9275	0.048	-0.27908	0.034	4e-05
NAHCO3	NAHCO3	YIL035C	CKA1		0.67909	0.121	0.99747	0.099	-0.31425	0.121	0.00153
NAHCO3	NAHCO3	YIL059C	YIL059C		0.99302	0.123	1.11317	0.018	-0.10999	0.123	0.00052
NAHCO3	NAHCO3	YIL058W	YIL058W		1.03017	0.064	1.03585	0.034	-0.00598	0.064	6e-05
NAHCO3	NAHCO3	YIL057C	RGI2		1.02707	0.086	0.99163	0.034	0.03401	0.086	0.00016
NAHCO3	NAHCO3	YIL056W	VHR1		0.73282	0.025	0.89279	0.028	-0.16735	0.025	1e-05
NAHCO3	NAHCO3	YIL055C	YIL055C		1.00671	0.014	0.99183	0.014	0.01532	0.014	7e-05
NAHCO3	NAHCO3	YIL054W	YIL054W		1.05112	0.008	1.01372	0.02	0.0344	0.008	2e-05
NAHCO3	NAHCO3	YIL053W	RHR2		1.08381	0.03	0.98255	0.029	0.09626	0.03	1e-05
NAHCO3	NAHCO3	YIL052C	RPL34B		0.88276	0.102	0.98633	0.009	-0.10673	0.101	0.00041
NAHCO3	NAHCO3	YIL050W	PCL7		0.96975	0.024	0.99976	0.015	-0.02673	0.024	0
NAHCO3	NAHCO3	YIL047C	SYG1		0.84731	0.014	1.04417	0.055	-0.19405	0.014	0.0001
NAHCO3	NAHCO3	YOR202W	HIS3		0.98721	0.181	1.00286	0.133	-0.00672	0.181	0
NAHCO3	NAHCO3	YIL074C	SER33		0.34064	0.016	0.98203	0.044	-0.64935	0.016	3e-05
NAHCO3	NAHCO3	YIL073C	SPO22		1.1384	0.015	1.09559	0.048	0.059	0.015	6e-05
NAHCO3	NAHCO3	YIL072W	HOP1		1.22123	0.026	1.08775	0.073	0.15231	0.026	0
NAHCO3	NAHCO3	YIL071C	PCI8		0.71788	0.025	0.93122	0.02	-0.21116	0.025	1e-05
NAHCO3	NAHCO3	YIL067C	YIL067C		1.12323	0.031	1.00542	0.005	0.11939	0.031	1e-05
NAHCO3	NAHCO3	YIL066C	RNR3		0.98138	0.06	1.02016	0.022	-0.0494	0.06	6e-05
NAHCO3	NAHCO3	YIL065C	FIS1		0.77377	0.031	0.84035	0.028	-0.06914	0.031	2e-05
NAHCO3	NAHCO3	YIL064W	SEE1		0.70912	0.034	0.86166	0.032	-0.15857	0.034	3e-05
NAHCO3	NAHCO3	YIL095W	PRK1		0.98237	0.032	0.94831	0.022	0.03883	0.032	1e-05
NAHCO3	NAHCO3	YIL093C	RSM25		0.71719	0.008	0.8148	0.015	-0.10018	0.008	0
NAHCO3	NAHCO3	YIL092W	YIL092W		1.00741	0.029	0.96826	0.042	0.0451	0.029	1e-05
NAHCO3	NAHCO3	YIL090W	ICE2		0.91041	0.003	0.89846	0.02	0.01576	0.003	0
NAHCO3	NAHCO3	YIL089W	YIL089W		1.14038	0.025	1.01677	0.012	0.12579	0.025	0
NAHCO3	NAHCO3	YIL088C	AVT7		0.82543	0.028	0.95001	0.02	-0.11839	0.028	1e-05
NAHCO3	NAHCO3	YIL087C	AIM19		0.95175	0.232	0.97759	0.034	-0.01661	0.232	0.00379
NAHCO3	NAHCO3	YIL086C	YIL086C		1.11295	0.055	1.0893	0.037	0.02877	0.055	3e-05
NAHCO3	NAHCO3	YIL084C	SDS3		1.28409	0.037	1.10411	0.002	0.18307	0.037	1e-05
NAHCO3	NAHCO3	YIL079C	AIR1		1.11352	0.065	0.96361	0.016	0.15837	0.065	6e-05
NAHCO3	NAHCO3	YIL077C	YIL077C		1.01951	0.045	1.00335	0.005	0.01919	0.045	2e-05
NAHCO3	NAHCO3	YIL110W	HPM1		1.00982	0.045	0.87988	0.007	0.13374	0.045	2e-05
NAHCO3	NAHCO3	YIL108W	YIL108W		1.03218	0.042	0.9901	0.052	0.03213	0.042	2e-05
NAHCO3	NAHCO3	YIL107C	PFK26		1.16438	0.095	1.07058	0.036	0.09351	0.095	0.00015
NAHCO3	NAHCO3	YIL105C	SLM1		0.6193	0.052	0.91846	0.029	-0.29323	0.052	0.00016
NAHCO3	NAHCO3	YIL103W	DPH1		1.07921	0.005	1.1054	0.029	-0.02279	0.005	1e-05
NAHCO3	NAHCO3	YIL101C	XBP1		0.41955	0.046	0.80249	0.012	-0.3844	0.046	0.00036
NAHCO3	NAHCO3	YIL100W	YIL100W		0.78638	0.045	0.99246	0.003	-0.20327	0.045	5e-05
NAHCO3	NAHCO3	YIL099W	SGA1		1.10918	0.031	1.08386	0.025	0.02936	0.031	0.00025
NAHCO3	NAHCO3	YIL098C	FMC1		1.0442	0.066	1.01393	0.011	0.02969	0.066	7e-05
NAHCO3	NAHCO3	YIL097W	FYV10		1.13149	0.036	1.04836	0.033	0.08653	0.036	1e-05
NAHCO3	NAHCO3	YIL096C	YIL096C		0.91867	0.042	0.89291	0.037	0.03379	0.042	3e-05
NAHCO3	NAHCO3	YIL130W	ASG1		0.82329	0.03	0.9114	0.043	-0.08503	0.03	1e-05
NAHCO3	NAHCO3	YIL124W	AYR1		1.18142	0.024	1.06294	0.021	0.11473	0.024	0
NAHCO3	NAHCO3	YIL123W	SIM1		0.80473	0.068	1.0444	0.021	-0.24495	0.068	0.00017
NAHCO3	NAHCO3	YIL120W	QDR1		1.10077	0.003	1.01326	0.006	0.09168	0.003	0
NAHCO3	NAHCO3	YIL119C	RPI1		1.01842	0.026	1.02174	0.014	-0.0014	0.026	0
NAHCO3	NAHCO3	YIL117C	PRM5		0.77119	0.032	0.9905	0.03	-0.21995	0.032	2e-05
NAHCO3	NAHCO3	YIL114C	POR2		0.74533	0.026	0.95521	0.002	-0.20784	0.026	1e-05
NAHCO3	NAHCO3	YIL113W	SDP1		0.85157	0.036	1.02269	0.018	-0.16793	0.036	2e-05
NAHCO3	NAHCO3	YIL112W	HOS4		1.01342	0.023	1.03921	0.03	-0.01915	0.023	0
NAHCO3	NAHCO3	YIL146C	ATG32		0.91116	0.032	0.97545	0.051	-0.06935	0.032	1e-05
NAHCO3	NAHCO3	YIL145C	PAN6		1.00622	0.037	1.08495	0.026	-0.07283	0.037	1e-05
NAHCO3	NAHCO3	YIL141W	YIL141W		0.91266	0.083	0.97971	0.013	-0.05885	0.083	0.00021
NAHCO3	NAHCO3	YIL140W	AXL2		1.19837	0.066	1.00106	0.022	0.20065	0.067	5e-05
NAHCO3	NAHCO3	YIL139C	REV7		1.08342	0.036	0.955	0.033	0.132	0.036	1e-05
NAHCO3	NAHCO3	YIL138C	TPM2		1.01821	0.016	0.97467	0.025	0.04248	0.016	0
NAHCO3	NAHCO3	YIL137C	TMA108		0.68409	0.008	0.87782	0.012	-0.19051	0.008	4e-05
NAHCO3	NAHCO3	YIL135C	VHS2		1.16589	0.024	1.0272	0.003	0.13914	0.024	0
NAHCO3	NAHCO3	YIL134W	FLX1		0.95543	0.09	1.01251	0.043	-0.06301	0.09	0.00023
NAHCO3	NAHCO3	YIL133C	RPL16A		1.12954	0.057	1.03891	0.006	0.09397	0.057	4e-05
NAHCO3	NAHCO3	YIL132C	CSM2		0.74664	0.011	0.90854	0.049	-0.16874	0.011	0
NAHCO3	NAHCO3	YIL161W	YIL161W		1.23702	0.04	1.11492	0.042	0.12769	0.04	0.00035
NAHCO3	NAHCO3	YIL160C	POT1		1.17361	0.035	1.05475	0.02	0.12016	0.035	1e-05
NAHCO3	NAHCO3	YIL159W	BNR1		0.91706	0.038	1.0524	0.026	-0.1312	0.038	2e-05
NAHCO3	NAHCO3	YIL156W	UBP7		1.00668	0.026	1.0165	0.039	-0.00773	0.026	0
NAHCO3	NAHCO3	YIL155C	GUT2		1.14855	0.032	1.08095	0.028	0.07365	0.032	1e-05
NAHCO3	NAHCO3	YIL154C	IMP2'		0.85284	0.028	0.95867	0.018	-0.10492	0.028	1e-05
NAHCO3	NAHCO3	YIL153W	RRD1		0.98828	0.011	0.90904	0.023	0.07674	0.011	4e-05
NAHCO3	NAHCO3	YIL152W	YIL152W		1.16402	0.031	1.05927	0.007	0.10529	0.031	0
NAHCO3	NAHCO3	YIL149C	MLP2		1.05213	0.007	0.97756	0.032	0.07331	0.007	1e-05
NAHCO3	NAHCO3	YIR002C	MPH1		0.9762	0.124	1.37312	0.166	-0.35359	0.124	0.00056
NAHCO3	NAHCO3	YIR001C	SGN1		1.32763	0.006	1.2642	0.057	0.0765	0.006	1e-05
NAHCO3	NAHCO3	YIL173W	VTH1		1.01589	0.078	1.02959	0.017	-0.00396	0.078	0.00013
NAHCO3	NAHCO3	YIL170W	HXT12		1.1738	0.079	1.00291	0.038	0.1669	0.079	8e-05
NAHCO3	NAHCO3	YIL168W	YIL168W		1.22502	0.041	1.03812	0.017	0.19138	0.041	1e-05
NAHCO3	NAHCO3	YIL167W	SDL1		1.20462	0.059	0.99582	0.015	0.21052	0.059	3e-05
NAHCO3	NAHCO3	YIL166C	YIL166C		1.24271	0.054	1.01221	0.012	0.23405	0.054	2e-05
NAHCO3	NAHCO3	YIL165C	YIL165C		1.17105	0.093	0.98218	0.026	0.19526	0.093	0.00014
NAHCO3	NAHCO3	YIL164C	NIT1		1.04359	0.055	0.92908	0.033	0.11103	0.055	4e-05
NAHCO3	NAHCO3	YIL163C	YIL163C		0.65262	0.036	0.89775	0.022	-0.24156	0.036	5e-05
NAHCO3	NAHCO3	YIL162W	SUC2		1.0992	0.057	1.14835	0.057	-0.05247	0.057	4e-05
NAHCO3	NAHCO3	YIR020C	YIR020C		0.89803	0.02	0.92559	0.031	-0.02748	0.02	0
NAHCO3	NAHCO3	YIR019C	FLO11		0.96736	0.135	1.01598	0.044	-0.03882	0.135	0.00074
NAHCO3	NAHCO3	YIR018W	YAP5		0.78503	0.008	1.02974	0.009	-0.24802	0.008	0
NAHCO3	NAHCO3	YIR017C	MET28		0.99475	0.019	1.05073	0.041	-0.04924	0.019	0.00012
NAHCO3	NAHCO3	YIR016W	YIR016W		1.00956	0.012	1.05362	0.055	-0.05888	0.012	5e-05
NAHCO3	NAHCO3	YIR014W	YIR014W		1.07408	0.022	1.01401	0.009	0.06206	0.022	0
NAHCO3	NAHCO3	YIR013C	GAT4		1.11713	0.025	0.99417	0.033	0.12537	0.025	0
NAHCO3	NAHCO3	YIR007W	YIR007W		1.43056	0.044	1.02179	0.029	0.41542	0.044	1e-05
NAHCO3	NAHCO3	YIR005W	IST3		1.07138	0.073	0.9794	0.008	0.09737	0.073	9e-05
NAHCO3	NAHCO3	YIR003W	AIM21		0.91146	0.049	1.00918	0.077	-0.092	0.049	0.00096
NAHCO3	NAHCO3	YIR033W	MGA2		1.13252	0.013	0.99113	0.016	0.14108	0.013	0
NAHCO3	NAHCO3	YIR032C	DAL3		1.05412	0.063	1.00951	0.057	0.03115	0.063	6e-05
NAHCO3	NAHCO3	YIR031C	DAL7		1.14318	0.047	1.05903	0.03	0.0921	0.047	2e-05
NAHCO3	NAHCO3	YIR030C	DCG1		0.94725	0.045	0.64958	0.03	0.30485	0.045	3e-05
NAHCO3	NAHCO3	YIR029W	DAL2		0.64669	0.008	1.08295	0.009	-0.43772	0.008	5e-05
NAHCO3	NAHCO3	YIR028W	DAL4		0.97977	0.02	0.91361	0.021	0.06522	0.02	0
NAHCO3	NAHCO3	YIR027C	DAL1		0.7752	0.073	1.01259	0.02	-0.23491	0.073	0.00022
NAHCO3	NAHCO3	YIR025W	MND2		1.30631	0.044	1.15412	0.018	0.14926	0.044	1e-05
NAHCO3	NAHCO3	YIR024C	YIR024C		0.70134	0.025	0.9207	0.013	-0.21607	0.025	0.00041
NAHCO3	NAHCO3	YIR023W	DAL81		1.14952	0.041	1.03183	0.004	0.1202	0.041	1e-05
NAHCO3	NAHCO3	YIR020W-B	YIR020W-B		0.81514	0.022	0.96094	0.01	-0.13871	0.022	0.00025
NAHCO3	NAHCO3	YJL007C	YJL007C		0.82459	0.021	0.91673	0.021	-0.08922	0.021	0
NAHCO3	NAHCO3	YJL004C	SYS1		0.85529	0.039	0.92218	0.044	-0.07633	0.039	3e-05
NAHCO3	NAHCO3	YIR043C	YIR043C		1.17787	0.05	1.07937	0.026	0.09818	0.05	2e-05
NAHCO3	NAHCO3	YIR042C	YIR042C		0.99689	0.051	1.05908	0.029	-0.06474	0.051	4e-05
NAHCO3	NAHCO3	YIR039C	YPS6		1.05262	0.021	1.03239	0.036	0.02417	0.021	0
NAHCO3	NAHCO3	YIR038C	GTT1		1.15806	0.066	1.02655	0.002	0.13344	0.066	5e-05
NAHCO3	NAHCO3	YIR037W	HYR1		1.14041	0.077	1.06512	0.023	0.08011	0.077	9e-05
NAHCO3	NAHCO3	YIR036C	IRC24		1.08083	0.043	1.01487	0.038	0.06891	0.043	2e-05
NAHCO3	NAHCO3	YIR035C	YIR035C		1.07637	0.047	1.04525	0.028	0.03281	0.047	2e-05
NAHCO3	NAHCO3	YJL028W	YJL028W		0.95029	0.047	1.05429	0.091	-0.108	0.047	3e-05
NAHCO3	NAHCO3	YJL027C	YJL027C		1.02543	0.047	1.08068	0.037	-0.04394	0.047	3e-05
NAHCO3	NAHCO3	YJL024C	APS3		1.0721	0.007	0.96973	0.041	0.09984	0.007	1e-05
NAHCO3	NAHCO3	YJL022W	YJL022W		1.08489	0.03	0.96112	0.006	0.12611	0.03	1e-05
NAHCO3	NAHCO3	YJL021C	YJL021C		1.03797	0.049	1.00155	0.009	0.03795	0.049	3e-05
NAHCO3	NAHCO3	YJL020C	BBC1		1.2234	0.036	1.03405	0.01	0.19349	0.036	1e-05
NAHCO3	NAHCO3	YJL017W	YJL017W		1.17064	0.022	0.98303	0.005	0.18749	0.022	0
NAHCO3	NAHCO3	YJL016W	YJL016W		1.19886	0.018	1.02777	0.021	0.17808	0.018	0
NAHCO3	NAHCO3	YJL013C	MAD3		0.89718	0.019	0.88581	0.039	0.01286	0.019	0
NAHCO3	NAHCO3	YJL012C	VTC4		1.09909	0.066	0.92328	0.066	0.19239	0.066	6e-05
NAHCO3	NAHCO3	YJL048C	UBX6		1.11141	0.068	1.02536	0.021	0.08436	0.068	6e-05
NAHCO3	NAHCO3	YJL047C	RTT101		0.99605	0.044	1.01082	0.026	-0.01332	0.044	2e-05
NAHCO3	NAHCO3	YJL046W	AIM22		0.76815	0.021	0.96468	0.037	-0.18961	0.021	1e-05
NAHCO3	NAHCO3	YJL045W	YJL045W		1.00611	0.092	0.9825	0.008	0.02704	0.092	0.00021
NAHCO3	NAHCO3	YJL044C	GYP6		1.01083	0.041	0.93667	0.015	0.07556	0.041	2e-05
NAHCO3	NAHCO3	YJL043W	YJL043W		1.12349	0.077	1.00746	0.022	0.11778	0.077	9e-05
NAHCO3	NAHCO3	YJL042W	MHP1		1.22992	0.036	0.99526	0.004	0.23419	0.036	1e-05
NAHCO3	NAHCO3	YJL038C	LOH1		0.95523	0.005	0.98322	0.009	-0.02664	0.005	1e-05
NAHCO3	NAHCO3	YJL037W	IRC18		1.08385	0.02	1.04833	0.009	0.03723	0.02	0
NAHCO3	NAHCO3	YJL036W	SNX4		0.87654	0.002	1.03025	0.057	-0.15213	0.002	0
NAHCO3	NAHCO3	YJL030W	MAD2		0.91483	0.04	1.03019	0.025	-0.11437	0.04	2e-05
NAHCO3	NAHCO3	YJL065C	DLS1		0.79515	0.017	0.96818	0.025	-0.16774	0.017	0
NAHCO3	NAHCO3	YJL064W	YJL064W		0.52057	0.54	0.58929	0.423	-0.17958	0.541	0.14964
NAHCO3	NAHCO3	YJL062W	LAS21		1.05522	0.042	0.99895	0.006	0.057	0.042	2e-05
NAHCO3	NAHCO3	YJL060W	BNA3		0.61603	0.015	0.77097	0.011	-0.15294	0.015	0
NAHCO3	NAHCO3	YJL059W	YHC3		1.02051	0.02	0.99777	0.006	0.02522	0.02	0.00013
NAHCO3	NAHCO3	YJL058C	BIT61		1.10596	0.06	1.01464	0.015	0.09466	0.06	4e-05
NAHCO3	NAHCO3	YJL057C	IKS1		0.68046	0.013	0.69612	0.01	-0.01546	0.013	0
NAHCO3	NAHCO3	YJL055W	YJL055W		1.13864	0.026	1.02649	0.027	0.10783	0.026	0
NAHCO3	NAHCO3	YJL053W	PEP8		0.94884	0.017	0.92982	0.035	0.03084	0.017	0
NAHCO3	NAHCO3	YJL051W	IRC8		0.8634	0.028	0.90848	0.01	-0.03912	0.028	1e-05
NAHCO3	NAHCO3	YJL049W	YJL049W		1.02548	0.041	1.08842	0.009	-0.06522	0.041	2e-05
NAHCO3	NAHCO3	YJL084C	ALY2		0.66145	0.078	1.09227	0.072	-0.4227	0.078	0.00044
NAHCO3	NAHCO3	YJL083W	TAX4		0.94019	0.154	0.98705	0.012	-0.04036	0.154	0.00118
NAHCO3	NAHCO3	YJL078C	PRY3		0.41263	0.099	0.99112	0.046	-0.56757	0.099	0.00362
NAHCO3	NAHCO3	YJL077C	ICS3		0.80728	0.048	0.9627	0.007	-0.15375	0.048	6e-05
NAHCO3	NAHCO3	YJL073W	JEM1		0.73627	0.028	0.99267	0.014	-0.25762	0.028	2e-05
NAHCO3	NAHCO3	YJL070C	YJL070C		1.18465	0.023	0.87161	0.026	0.31712	0.023	0
NAHCO3	NAHCO3	YJL068C	YJL068C		0.90849	0.049	0.93266	0.03	-0.01405	0.049	4e-05
NAHCO3	NAHCO3	YJL067W	YJL067W		0.89236	0.056	0.99687	0.028	-0.1075	0.056	7e-05
NAHCO3	NAHCO3	YJL066C	MPM1		0.79161	0.034	1.31933	0.066	-0.52234	0.034	2e-05
NAHCO3	NAHCO3	YJL110C	GZF3		0.92184	0.01	1.01978	0.034	-0.10315	0.01	4e-05
NAHCO3	NAHCO3	YJL108C	PRM10		1.15819	0.05	1.00817	0.007	0.14829	0.05	2e-05
NAHCO3	NAHCO3	YJL105W	SET4		1.03939	0.039	0.9687	0.023	0.07036	0.039	1e-05
NAHCO3	NAHCO3	YJL101C	GSH1		0.92737	0.056	1.04083	0.009	-0.10967	0.056	6e-05
NAHCO3	NAHCO3	YJL100W	LSB6		1.00687	0.028	1.00395	0.031	0.0117	0.028	1e-05
NAHCO3	NAHCO3	YJL099W	CHS6		0.70722	0.016	0.90321	0.011	-0.19391	0.016	0
NAHCO3	NAHCO3	YJL098W	SAP185		0.7543	0.068	0.91552	0.044	-0.1589	0.068	0.0002
NAHCO3	NAHCO3	YJL095W	BCK1		1.13439	0.118	1.01994	0.041	0.10854	0.118	0.00031
NAHCO3	NAHCO3	YJL094C	KHA1		0.88216	0.068	0.96085	0.035	-0.07944	0.068	0.00013
NAHCO3	NAHCO3	YJL093C	TOK1		1.25455	0.069	0.99632	0.029	0.25753	0.069	5e-05
NAHCO3	NAHCO3	YJL089W	SIP4		1.03105	0.04	1.12831	0.058	-0.08487	0.04	2e-05
NAHCO3	NAHCO3	YJL130C	URA2		0.98246	0.005	1.03085	0.021	-0.04539	0.005	1e-05
NAHCO3	NAHCO3	YJL128C	PBS2		0.79411	0.008	0.88058	0.021	-0.08588	0.008	3e-05
NAHCO3	NAHCO3	YJL126W	NIT2		1.04146	0.055	0.98872	0.028	0.05119	0.055	4e-05
NAHCO3	NAHCO3	YJL124C	LSM1		0.95099	0.247	1.00393	0.027	-0.04942	0.247	0.00457
NAHCO3	NAHCO3	YJL123C	MTC1		0.83648	0.057	0.96795	0.01	-0.13005	0.057	9e-05
NAHCO3	NAHCO3	YJL122W	ALB1		1.19332	0.051	1.03235	0.034	0.16447	0.051	2e-05
NAHCO3	NAHCO3	YJL121C	RPE1		1.12153	0.011	1.06107	0.024	0.05823	0.011	3e-05
NAHCO3	NAHCO3	YJL116C	NCA3		0.65082	0.046	0.9996	0.038	-0.34773	0.046	0.00167
NAHCO3	NAHCO3	YJL115W	ASF1		1.09665	0.219	0.91895	0.053	0.18813	0.219	0.00211
NAHCO3	NAHCO3	YJL112W	MDV1		0.88578	0.068	0.93197	0.019	-0.04076	0.068	0.00198
NAHCO3	NAHCO3	YJL144W	YJL144W		0.90003	0.043	0.85866	0.028	0.04453	0.043	3e-05
NAHCO3	NAHCO3	YJL142C	YJL142C		0.86215	0.043	0.85728	0.045	0.01353	0.043	3e-05
NAHCO3	NAHCO3	YJL141C	YAK1		1.02952	0.144	1.05273	0.042	-0.01943	0.144	0.00074
NAHCO3	NAHCO3	YJL139C	YUR1		1.24715	0.025	1.05425	0.004	0.19406	0.025	0
NAHCO3	NAHCO3	YJL138C	TIF2		1.16414	0.039	0.92213	0.042	0.23931	0.039	1e-05
NAHCO3	NAHCO3	YJL137C	GLG2		1.09149	0.025	1.15262	0.011	-0.05715	0.025	0
NAHCO3	NAHCO3	YJL136C	RPS21B		0.90993	0.047	1.06181	0.012	-0.15049	0.047	4e-05
NAHCO3	NAHCO3	YJL135W	YJL135W		0.81069	0.019	0.98973	0.032	-0.17759	0.019	0
NAHCO3	NAHCO3	YJL134W	LCB3		0.7415	0.028	0.95059	0.007	-0.20709	0.028	2e-05
NAHCO3	NAHCO3	YJL133W	MRS3		0.77575	0.012	0.97137	0.024	-0.19463	0.012	8e-05
NAHCO3	NAHCO3	YJL132W	YJL132W		1.20334	0.035	0.97699	0.028	0.21981	0.035	1e-05
NAHCO3	NAHCO3	YJL155C	FBP26		0.86497	0.035	0.89332	0.029	-0.0273	0.035	2e-05
NAHCO3	NAHCO3	YJL154C	VPS35		0.91264	0.009	1.02998	0.051	-0.10605	0.009	4e-05
NAHCO3	NAHCO3	YJL153C	INO1		0.82348	0.033	1.00216	0.014	-0.17882	0.034	2e-05
NAHCO3	NAHCO3	YJL152W	YJL152W		0.95912	0.046	1.03989	0.002	-0.08	0.046	3e-05
NAHCO3	NAHCO3	YJL151C	SNA3		0.78657	0.04	0.88861	0.016	-0.10473	0.04	4e-05
NAHCO3	NAHCO3	YJL150W	YJL150W		1.15445	0.031	1.07633	0.052	0.0776	0.031	1e-05
NAHCO3	NAHCO3	YJL149W	DAS1		1.22267	0.047	1.08024	0.018	0.14884	0.047	2e-05
NAHCO3	NAHCO3	YJL148W	RPA34		0.69658	0.009	0.92779	0.035	-0.22075	0.009	6e-05
NAHCO3	NAHCO3	YJL147C	YJL147C		1.00305	0.022	0.88377	0.021	0.11684	0.022	0
NAHCO3	NAHCO3	YJL146W	IDS2		1.25344	0.053	1.04119	0.014	0.2134	0.053	2e-05
NAHCO3	NAHCO3	YJL145W	SFH5		0.69694	0.037	0.83652	0.034	-0.13423	0.037	4e-05
NAHCO3	NAHCO3	YJL169W	YJL169W		1.1896	0.041	1.00836	0.014	0.18009	0.041	1e-05
NAHCO3	NAHCO3	YJL168C	SET2		1.05976	0.052	1.05308	0.035	-0.00039	0.052	3e-05
NAHCO3	NAHCO3	YJL165C	HAL5		1.07558	0.071	0.85869	0.038	0.21518	0.071	8e-05
NAHCO3	NAHCO3	YJL164C	TPK1		1.11302	0.039	0.94157	0.033	0.16426	0.039	1e-05
NAHCO3	NAHCO3	YJL163C	YJL163C		0.73967	0.007	1.05283	0.007	-0.30973	0.007	3e-05
NAHCO3	NAHCO3	YJL162C	JJJ2		1.05378	0.006	1.03309	0.08	0.0223	0.006	0
NAHCO3	NAHCO3	YJL161W	FMP33		0.81015	0.012	0.95456	0.028	-0.14656	0.012	7e-05
NAHCO3	NAHCO3	YJL160C	YJL160C		0.88879	0.079	0.97846	0.05	-0.09856	0.08	0.0002
NAHCO3	NAHCO3	YJL159W	HSP150		1.18302	0.048	1.02733	0.025	0.15815	0.048	2e-05
NAHCO3	NAHCO3	YJL158C	CIS3		1.08775	0.011	1.05009	0.033	0.04079	0.011	4e-05
NAHCO3	NAHCO3	YJL186W	MNN5		0.97274	0.074	1.00719	0.053	-0.0231	0.074	0.00012
NAHCO3	NAHCO3	YJL185C	ATG36		0.98197	0.015	1.00934	0.047	-0.03197	0.015	0
NAHCO3	NAHCO3	YJL183W	MNN11		0.95711	0.067	0.90659	0.038	0.04396	0.067	9e-05
NAHCO3	NAHCO3	YJL182C	YJL182C		0.85041	0.004	0.90962	0.037	-0.05537	0.004	1e-05
NAHCO3	NAHCO3	YJL181W	YJL181W		1.03062	0.024	0.97797	0.022	0.05373	0.024	0
NAHCO3	NAHCO3	YJL178C	ATG27		0.82507	0.01	0.93877	0.015	-0.11568	0.01	0
NAHCO3	NAHCO3	YJL175W	YJL175W		1.04439	0.098	1.029	0.047	0.02917	0.098	0.00023
NAHCO3	NAHCO3	YJL172W	CPS1		1.15856	0.063	1.0156	0.005	0.14294	0.063	4e-05
NAHCO3	NAHCO3	YJL171C	YJL171C		0.7239	0.031	0.97954	0.031	-0.25043	0.031	2e-05
NAHCO3	NAHCO3	YJL170C	ASG7		1.18584	0.036	0.92512	0.024	0.26284	0.036	1e-05
NAHCO3	NAHCO3	YJL201W	ECM25		1.03487	0.07	1.18143	0.12	-0.1341	0.07	0.00152
NAHCO3	NAHCO3	YJL199C	YJL199C		0.9755	0.016	0.94248	0.042	0.03171	0.016	0
NAHCO3	NAHCO3	YJL198W	PHO90		1.07186	0.072	1.00893	0.017	0.06198	0.072	8e-05
NAHCO3	NAHCO3	YJL197W	UBP12		0.92004	0.102	0.95953	0.02	-0.04069	0.102	0.00037
NAHCO3	NAHCO3	YJL196C	ELO1		0.96743	0.032	1.00796	0.034	-0.03516	0.032	0.00036
NAHCO3	NAHCO3	YJL193W	YJL193W		1.00826	0.078	0.96202	0.043	0.0439	0.078	0.00013
NAHCO3	NAHCO3	YJL192C	SOP4		1.20064	0.051	1.00294	0.03	0.19501	0.051	2e-05
NAHCO3	NAHCO3	YJL191W	RPS14B		0.66164	0.057	0.89272	0.02	-0.2336	0.057	0.00017
NAHCO3	NAHCO3	YJL188C	YJL188C		0.91537	0.005	0.97619	0.006	-0.05834	0.005	1e-05
NAHCO3	NAHCO3	YJL187C	SWE1		1.05641	0.044	1.07631	0.044	-0.01461	0.044	2e-05
NAHCO3	NAHCO3	YJL215C	YJL215C		0.81351	0.002	0.97537	0.021	-0.15507	0.002	0
NAHCO3	NAHCO3	YJL214W	HXT8		1.07314	0.03	1.01945	0.015	0.05445	0.03	1e-05
NAHCO3	NAHCO3	YJL213W	YJL213W		1.07236	0.035	1.01389	0.008	0.05989	0.035	1e-05
NAHCO3	NAHCO3	YJL212C	OPT1		1.04088	0.028	1.03756	0.018	0.00739	0.028	1e-05
NAHCO3	NAHCO3	YJL211C	YJL211C		1.05106	0.075	0.98266	0.022	0.06481	0.075	0.0001
NAHCO3	NAHCO3	YJL210W	PEX2		1.02314	0.045	1.01055	0.019	0.0142	0.045	2e-05
NAHCO3	NAHCO3	YJL208C	NUC1		1.1185	0.075	0.99506	0.006	0.12649	0.075	8e-05
NAHCO3	NAHCO3	YJL206C-A	YJL206C-A		1.02321	0.056	0.97809	0.038	0.04249	0.056	5e-05
NAHCO3	NAHCO3	YJL206C	YJL206C		1.30019	0.104	1.03244	0.046	0.26713	0.104	0.00014
NAHCO3	NAHCO3	YJL204C	RCY1		#NUM!	#NUM!	#NUM!	#NUM!	#NUM!	#NUM!	#NUM!
NAHCO3	NAHCO3	YJR011C	YJR011C		0.99852	0.069	0.706	0.01	0.298	0.069	9e-05
NAHCO3	NAHCO3	YJR010W	MET3		1.03409	0.07	1.00415	0.025	0.03236	0.07	9e-05
NAHCO3	NAHCO3	YJR010C-A	SPC1		1.12551	0.003	1.01819	0.013	0.10483	0.003	0
NAHCO3	NAHCO3	YJR009C	TDH2		1.02084	0.018	0.96782	0.027	0.04768	0.018	0
NAHCO3	NAHCO3	YJR008W	MHO1		1.04465	0.036	0.96095	0.024	0.09195	0.036	1e-05
NAHCO3	NAHCO3	YJR005W	APL1		0.97635	0.045	1.02466	0.01	-0.04619	0.045	3e-05
NAHCO3	NAHCO3	YJR003C	YJR003C		0.94729	0.053	1.03036	0.021	-0.08566	0.053	5e-05
NAHCO3	NAHCO3	YJR001W	AVT1		0.95228	0.054	1.02911	0.02	-0.07924	0.054	5e-05
NAHCO3	NAHCO3	YJL218W	YJL218W		0.94774	0.058	1.0411	0.042	-0.09725	0.058	6e-05
NAHCO3	NAHCO3	YJL217W	REE1		1.06962	0.004	1.00422	0.004	0.06797	0.004	1e-05
NAHCO3	NAHCO3	YJL216C	IMA5		1.17041	0.143	1.02619	0.001	0.14569	0.143	0.00049
NAHCO3	NAHCO3	YJR032W	CPR7		0.98578	0.037	0.90056	0.01	0.08616	0.037	1e-05
NAHCO3	NAHCO3	YJR031C	GEA1		1.18507	0.038	0.94211	0.017	0.25175	0.038	1e-05
NAHCO3	NAHCO3	YJR030C	YJR030C		0.78019	0.043	1.03717	0.023	-0.25732	0.043	5e-05
NAHCO3	NAHCO3	YJR025C	BNA1		1.08658	0.048	1.06762	0.019	0.01452	0.048	2e-05
NAHCO3	NAHCO3	YJR024C	MDE1		1.23046	0.024	1.15784	0.042	0.07628	0.024	0
[truncated: 2,130 more rows]

## Sheet: Second screening
Query ORF	Query Name	Array ORF	Array Name	Array annotation	Normalized colony size (EXPERIMENT)	Normalized colony std. dev. (EXPERIMENT)	Normalized colony size (CONTROL)	Normalized colony std. dev. (CONTROL)	Score	Score stdev	p-Value
NAHCO3	NAHCO3	YOR202W	HIS3		0.98225	0.193	1.01584	0.142	-0.01311	0.193	0
NAHCO3	NAHCO3	YBL032W	HEK2		1.17936	0.035	0.95698	0.009	0.22739	0.035	1e-05
NAHCO3	NAHCO3	YBL031W	SHE1		1.00081	0.009	0.91395	0.004	0.08954	0.009	3e-05
NAHCO3	NAHCO3	YBL029W	YBL029W		1.35002	0.138	1.10451	0.052	0.238	0.138	0.00029
NAHCO3	NAHCO3	YBL028C	YBL028C		1.36285	0.1	1.18569	0.078	0.16667	0.1	0.00011
NAHCO3	NAHCO3	YBL027W	RPL19B		1.32956	0.067	1.0609	0.023	0.25962	0.067	4e-05
NAHCO3	NAHCO3	YBL024W	NCL1		0.79032	0.039	0.97391	0.03	-0.18459	0.039	3e-05
NAHCO3	NAHCO3	YBL021C	HAP3		0.75134	0.014	0.81798	0.004	-0.06768	0.014	0.00011
NAHCO3	NAHCO3	YBL019W	APN2		1.04733	0.049	0.94329	0.024	0.10109	0.049	3e-05
NAHCO3	NAHCO3	YBL017C	PEP1		1.1961	0.046	1.08797	0.019	0.09959	0.046	2e-05
NAHCO3	NAHCO3	YBL052C	SAS3		1.21393	0.029	0.96457	0.002	0.24981	0.029	0
NAHCO3	NAHCO3	YBL051C	PIN4		1.31998	0.046	1.00529	0.04	0.30616	0.046	1e-05
NAHCO3	NAHCO3	YBL049W	MOH1		1.102	0.064	1.00606	0.035	0.10521	0.064	5e-05
NAHCO3	NAHCO3	YBL048W	YBL048W		1.09921	0.037	1.01925	0.03	0.07262	0.037	1e-05
NAHCO3	NAHCO3	YBL047C	EDE1		1.23406	0.067	1.10222	0.021	0.12828	0.067	4e-05
NAHCO3	NAHCO3	YBL046W	PSY4		0.72823	0.02	0.92775	0.007	-0.19619	0.02	1e-05
NAHCO3	NAHCO3	YBL043W	ECM13		0.73379	0.054	0.97779	0.011	-0.24341	0.054	0.00011
NAHCO3	NAHCO3	YBL042C	FUI1		0.53713	0.016	0.65088	0.024	-0.10938	0.016	1e-05
NAHCO3	NAHCO3	YAL017W	PSK1		0.61989	0.035	0.95791	0.042	-0.3433	0.035	5e-05
NAHCO3	NAHCO3	YBL039C	URA7		1.1763	0.082	1.01414	0.018	0.16413	0.082	9e-05
NAHCO3	NAHCO3	YBL037W	APL3		1.01365	0.069	1.10114	0.044	-0.08921	0.069	9e-05
NAHCO3	NAHCO3	YBL036C	YBL036C		0.86725	0.114	0.98976	0.027	-0.12362	0.114	0.00062
NAHCO3	NAHCO3	YBL064C	PRX1		0.93844	0.06	0.94679	0.009	-0.01107	0.061	7e-05
NAHCO3	NAHCO3	YBL063W	KIP1		1.379	0.036	1.09946	0.012	0.27573	0.036	0
NAHCO3	NAHCO3	YBL062W	YBL062W		0.6339	0.016	0.96204	0.015	-0.32756	0.016	0
NAHCO3	NAHCO3	YBL061C	SKT5		0.9511	0.054	1.08778	0.006	-0.13355	0.054	5e-05
NAHCO3	NAHCO3	YBL060W	YEL1		1.34181	0.055	1.03768	0.021	0.30328	0.055	2e-05
NAHCO3	NAHCO3	YBL059W	YBL059W		1.20711	0.03	1.02008	0.02	0.18622	0.03	0
NAHCO3	NAHCO3	YAL015C	NTG1		0.77897	0.043	1.00995	0.021	-0.22994	0.043	5e-05
NAHCO3	NAHCO3	YBL057C	PTH2		1.35742	0.035	1.09902	0.031	0.26176	0.035	0
NAHCO3	NAHCO3	YBL056W	PTC3		1.35939	0.054	1.02128	0.003	0.33882	0.054	2e-05
NAHCO3	NAHCO3	YBL055C	YBL055C		1.02075	0.258	1.02528	0.076	0.00514	0.258	0.0042
NAHCO3	NAHCO3	YBL054W	TOD6		0.86944	0.033	0.96293	0.036	-0.09468	0.033	2e-05
NAHCO3	NAHCO3	YBL053W	YBL053W		0.74759	0.02	0.80662	0.02	-0.05965	0.02	1e-05
NAHCO3	NAHCO3	YBL079W	NUP170		0.48453	0.024	0.90056	0.003	-0.41538	0.024	3e-05
NAHCO3	NAHCO3	YBL078C	ATG8		0.45991	0.023	0.8558	0.028	-0.39345	0.023	4e-05
NAHCO3	NAHCO3	YBL075C	SSA3		0.98993	0.042	1.04	0.014	-0.04588	0.042	2e-05
NAHCO3	NAHCO3	YBL072C	RPS8A		1.40445	0.013	1.18001	0.027	0.23366	0.013	3e-05
NAHCO3	NAHCO3	YAL014C	SYN8		1.07697	0.012	1.02318	0.039	0.06704	0.012	4e-05
NAHCO3	NAHCO3	YBL071C	YBL071C		1.07794	0.061	0.9705	0.018	0.11235	0.061	5e-05
NAHCO3	NAHCO3	YBL070C	YBL070C		1.02522	0.047	1.00042	0.023	0.02496	0.047	3e-05
NAHCO3	NAHCO3	YBL069W	AST1		1.20149	0.009	1.09632	0.012	0.10934	0.009	2e-05
NAHCO3	NAHCO3	YBL068W	PRS4		1.23666	0.077	1.04709	0.04	0.18896	0.077	7e-05
NAHCO3	NAHCO3	YBL067C	UBP13		1.18227	0.102	1.09527	0.007	0.08532	0.102	0.00018
NAHCO3	NAHCO3	YBL066C	SEF1		1.28983	0.069	1.06849	0.03	0.22469	0.069	4e-05
NAHCO3	NAHCO3	YBL065W	YBL065W		1.08995	0.012	0.96686	0.002	0.12416	0.012	0
NAHCO3	NAHCO3	YBL094C	YBL094C		0.4061	0.024	0.91409	0.058	-0.50264	0.024	0.00116
NAHCO3	NAHCO3	YBL091C-A	SCS22		1.14933	0.035	1.02084	0.033	0.12168	0.035	1e-05
NAHCO3	NAHCO3	YAL013W	DEP1		0.58836	0.038	0.76824	0.035	-0.17847	0.038	7e-05
NAHCO3	NAHCO3	YBL091C	MAP2		1.15302	0.039	1.00253	0.021	0.15151	0.039	1e-05
NAHCO3	NAHCO3	YBL089W	AVT5		1.10501	0.043	0.99622	0.043	0.11024	0.043	2e-05
NAHCO3	NAHCO3	YBL088C	TEL1		1.47878	0.072	1.15254	0.02	0.32639	0.072	3e-05
NAHCO3	NAHCO3	YBL087C	RPL23A		1.19604	0.015	0.97976	0.038	0.21497	0.015	0
NAHCO3	NAHCO3	YBL086C	YBL086C		0.85673	0.046	1.00824	0.028	-0.15069	0.046	4e-05
NAHCO3	NAHCO3	YBL085W	BOI1		0.8309	0.073	0.99501	0.004	-0.16252	0.073	0.00018
NAHCO3	NAHCO3	YBL083C	YBL083C		0.6304	0.013	0.98513	0.022	-0.34708	0.013	0.00014
NAHCO3	NAHCO3	YBL082C	ALG3		0.53268	0.049	0.92801	0.03	-0.39054	0.049	0.00022
NAHCO3	NAHCO3	YBL081W	YBL081W		1.21347	0.018	1.03327	0.02	0.18162	0.018	7e-05
NAHCO3	NAHCO3	YAL011W	SWC3		0.58134	0.008	0.92377	0.022	-0.3469	0.008	6e-05
NAHCO3	NAHCO3	YBR001C	NTH2		1.07711	0.019	1.06508	0.043	0.01566	0.019	0
NAHCO3	NAHCO3	YBL107C	MIC23		1.05742	0.033	1.02946	0.011	0.02853	0.033	1e-05
NAHCO3	NAHCO3	YBL106C	SRO77		1.10886	0.027	1.02781	0.028	0.08453	0.027	0
NAHCO3	NAHCO3	YBL104C	SEA4		1.11576	0.02	1.00016	0.01	0.11857	0.02	0.0001
NAHCO3	NAHCO3	YBL103C	RTG3		0.72461	0.01	0.9368	0.023	-0.20367	0.01	7e-05
NAHCO3	NAHCO3	YBL102W	SFT2		1.07327	0.05	0.99153	0.021	0.07748	0.05	3e-05
NAHCO3	NAHCO3	YBL101C	ECM21		1.16665	0.059	1.06292	0.052	0.10241	0.059	4e-05
NAHCO3	NAHCO3	YBL100C	YBL100C		0.76299	0.064	0.99668	0.028	-0.22768	0.064	0.00016
NAHCO3	NAHCO3	YBL098W	BNA4		0.97957	0.03	1.00487	0.037	-0.02962	0.03	0.00031
NAHCO3	NAHCO3	YBL096C	YBL096C		1.09783	0.037	1.03622	0.005	0.0618	0.037	1e-05
NAHCO3	NAHCO3	YAL010C	MDM10		1.20423	0.048	1.09358	0.043	0.10601	0.048	2e-05
NAHCO3	NAHCO3	YBL095W	YBL095W		0.84291	0.129	0.98108	0.038	-0.14345	0.13	0.00098
NAHCO3	NAHCO3	YBR016W	YBR016W		0.94908	0.074	1.30518	0.074	-0.3469	0.074	0.00013
NAHCO3	NAHCO3	YBR015C	MNN2		0.64472	0.075	1.06235	0.023	-0.41583	0.075	0.00042
NAHCO3	NAHCO3	YBR014C	GRX7		1.06644	0.007	0.9824	0.006	0.08685	0.007	1e-05
NAHCO3	NAHCO3	YBR013C	YBR013C		1.1415	0.047	0.97507	0.021	0.16237	0.047	2e-05
NAHCO3	NAHCO3	YBR012C	YBR012C		0.67642	0.014	0.91307	0.055	-0.22191	0.014	0.00015
NAHCO3	NAHCO3	YBR010W	HHT1		1.19152	0.082	0.94553	0.032	0.24584	0.082	9e-05
NAHCO3	NAHCO3	YBR009C	HHF1		1.11848	0.013	0.92818	0.026	0.18789	0.013	4e-05
NAHCO3	NAHCO3	YBR008C	FLR1		#NUM!	#NUM!	1.06313	0.044	#NUM!	#NUM!	#NUM!
NAHCO3	NAHCO3	YAL008W	FUN14		1.25555	0.018	1.05026	0.061	0.21048	0.018	0
NAHCO3	NAHCO3	YBR007C	DSF2		1.11997	0.011	1.05214	0.042	0.06364	0.011	3e-05
NAHCO3	NAHCO3	YBR006W	UGA2		1.12694	0.012	1.00309	0.059	0.13194	0.012	4e-05
NAHCO3	NAHCO3	YBR005W	RCR1		1.21705	0.017	1.30805	0.07	-0.09683	0.017	7e-05
NAHCO3	NAHCO3	YBR030W	RKM3		0.58152	0.036	0.8883	0.045	-0.31766	0.036	7e-05
NAHCO3	NAHCO3	YBR028C	YPK3		1.19649	0.031	1.00818	0.021	0.18742	0.031	0
NAHCO3	NAHCO3	YBR027C	YBR027C		1.24708	0.106	1.0292	0.019	0.21994	0.106	0.00017
NAHCO3	NAHCO3	YBR026C	ETR1		0.76329	0.049	0.91385	0.049	-0.14632	0.049	7e-05
NAHCO3	NAHCO3	YBR025C	OLA1		1.24407	0.051	1.13891	0.078	0.08446	0.051	2e-05
NAHCO3	NAHCO3	YBR024W	SCO2		0.71135	0.033	1.06439	0.003	-0.35091	0.033	3e-05
NAHCO3	NAHCO3	YBR023C	CHS3		0.86647	0.021	1.05781	0.048	-0.18033	0.021	0
NAHCO3	NAHCO3	YAL007C	ERP2		0.76198	0.05	0.92046	0.009	-0.15979	0.051	8e-05
NAHCO3	NAHCO3	YBR022W	POA1		1.32522	0.065	0.93858	0.032	0.38632	0.065	3e-05
NAHCO3	NAHCO3	YBR020W	GAL1		1.18288	0.054	0.94635	0.036	0.22969	0.054	3e-05
NAHCO3	NAHCO3	YBR019C	GAL10		1.02634	0.034	0.89624	0.025	0.11913	0.034	0.00036
NAHCO3	NAHCO3	YBR018C	GAL7		1.31958	0.095	1.46322	0.165	-0.13199	0.095	0.0001
NAHCO3	NAHCO3	YBR045C	GIP1		1.1534	0.008	0.98044	0.018	0.17546	0.008	0
NAHCO3	NAHCO3	YBR044C	TCM62		0.96905	0.034	0.97815	0.001	-0.00838	0.034	1e-05
NAHCO3	NAHCO3	YBR043C	QDR3		1.04595	0.012	0.99796	0.026	0.04615	0.012	0
NAHCO3	NAHCO3	YBR042C	CST26		1.116	0.027	1.07775	0.02	0.03652	0.027	0
NAHCO3	NAHCO3	YBR041W	FAT1		0.93293	0.016	1.01821	0.026	-0.09173	0.016	0.0001
NAHCO3	NAHCO3	YAL005C	SSA1		0.55069	0.018	0.92825	0.006	-0.38045	0.018	1e-05
NAHCO3	NAHCO3	YBR040W	FIG1		0.97822	0.009	1.0754	0.025	-0.09552	0.009	3e-05
NAHCO3	NAHCO3	YBR036C	CSG2		1.13647	0.019	0.94203	0.014	0.19653	0.019	9e-05
NAHCO3	NAHCO3	YBR034C	HMT1		1.27845	0.026	0.99016	0.035	0.28993	0.026	0
NAHCO3	NAHCO3	YBR033W	EDS1		1.12922	0.018	1.04721	0.051	0.08298	0.018	8e-05
NAHCO3	NAHCO3	YBR032W	YBR032W		0.39831	0.017	0.83766	0.021	-0.43772	0.017	2e-05
NAHCO3	NAHCO3	YBR031W	RPL4A		0.61458	0.045	0.89114	0.033	-0.27858	0.045	0.00011
NAHCO3	NAHCO3	YBR057C	MUM2		1.20457	0.008	1.02232	0.024	0.18731	0.008	2e-05
NAHCO3	NAHCO3	YBR056W	YBR056W		0.8603	0.016	1.0306	0.038	-0.17562	0.016	0
NAHCO3	NAHCO3	YAL004W	YAL004W		0.74698	0.041	1.01922	0.012	-0.27742	0.041	0.00101
NAHCO3	NAHCO3	YBR054W	YRO2		0.94146	0.059	1.02457	0.027	-0.08231	0.059	7e-05
NAHCO3	NAHCO3	YBR053C	YBR053C		1.04404	0.037	1.09798	0.027	-0.0489	0.037	1e-05
NAHCO3	NAHCO3	YBR052C	RFS1		1.12761	0.044	1.00736	0.027	0.12871	0.044	2e-05
NAHCO3	NAHCO3	YBR051W	YBR051W		1.22379	0.107	1.01207	0.013	0.20972	0.107	0.00018
NAHCO3	NAHCO3	YBR050C	REG2		1.33263	0.046	1.09152	0.009	0.24034	0.046	1e-05
NAHCO3	NAHCO3	YBR048W	RPS11B		0.93578	0.033	0.96911	0.027	-0.03895	0.033	1e-05
NAHCO3	NAHCO3	YBR047W	FMP23		1.37466	0.083	1.05857	0.019	0.31521	0.083	6e-05
NAHCO3	NAHCO3	YBR046C	ZTA1		0.90733	0.02	0.96049	0.018	-0.05639	0.02	0
NAHCO3	NAHCO3	YBR071W	YBR071W		0.98131	0.034	0.89945	0.024	0.07657	0.034	1e-05
NAHCO3	NAHCO3	YAL002W	VPS8		0.77753	0.069	1.10606	0.003	-0.32658	0.069	0.00019
NAHCO3	NAHCO3	YBR069C	TAT1		1.13695	0.061	1.06548	0.02	0.07571	0.061	4e-05
NAHCO3	NAHCO3	YBR068C	BAP2		0.9158	0.013	0.99794	0.026	-0.08042	0.013	7e-05
NAHCO3	NAHCO3	YBR067C	TIP1		0.79657	0.019	1.05009	0.004	-0.25223	0.019	0
NAHCO3	NAHCO3	YBR066C	NRG2		1.12635	0.031	1.07868	0.016	0.05232	0.031	1e-05
NAHCO3	NAHCO3	YBR065C	ECM2		0.87565	0.057	1.03334	0.05	-0.14447	0.057	8e-05
NAHCO3	NAHCO3	YBR064W	YBR064W		1.12791	0.031	1.04787	0.029	0.0828	0.031	1e-05
NAHCO3	NAHCO3	YBR063C	YBR063C		0.696	0.025	1.00809	0.014	-0.31841	0.025	1e-05
NAHCO3	NAHCO3	YBR062C	YBR062C		1.12778	0.006	1.04377	0.045	0.08466	0.006	1e-05
NAHCO3	NAHCO3	YBR090C	YBR090C		0.73424	0.033	1.07434	0.038	-0.33962	0.033	2e-05
NAHCO3	NAHCO3	YBR084W	MIS1		0.91652	0.03	0.87269	0.009	0.04424	0.03	1e-05
NAHCO3	NAHCO3	YBR083W	TEC1		1.09439	0.038	1.04238	0.013	0.05298	0.039	1e-05
NAHCO3	NAHCO3	YBR082C	UBC4		0.81248	0.024	0.97888	0.049	-0.182	0.024	1e-05
NAHCO3	NAHCO3	YBR076W	ECM8		0.71533	0.049	0.98816	0.047	-0.26372	0.049	9e-05
NAHCO3	NAHCO3	YBR075W	YBR075W		0.81029	0.06	1.08278	0.013	-0.26963	0.06	0.00011
NAHCO3	NAHCO3	YBR074W	YBR074W		1.17511	0.039	1.08904	0.029	0.08176	0.039	1e-05
NAHCO3	NAHCO3	YAL031C	GIP4		0.67072	0.038	0.85149	0.026	-0.17311	0.038	5e-05
NAHCO3	NAHCO3	YBR073W	RDH54		1.30352	0.066	1.04333	0.04	0.25797	0.066	4e-05
NAHCO3	NAHCO3	YBR072W	HSP26		1.13255	0.048	1.04447	0.002	0.08979	0.048	2e-05
NAHCO3	NAHCO3	YBR104W	YMC2		1.13117	0.061	1.18725	0.029	-0.0589	0.061	4e-05
NAHCO3	NAHCO3	YBR103W	SIF2		1.05354	0.081	0.93125	0.031	0.13073	0.081	0.00013
NAHCO3	NAHCO3	YBR100W	YBR100W		1.02094	0.036	0.99854	0.038	0.01017	0.036	1e-05
NAHCO3	NAHCO3	YBR099C	YBR099C		1.0697	0.051	1.02321	0.049	0.04989	0.051	3e-05
NAHCO3	NAHCO3	YBR098W	MMS4		0.71618	0.034	0.92476	0.019	-0.20797	0.034	3e-05
NAHCO3	NAHCO3	YBR095C	RXT2		0.82461	0.076	0.81587	0.018	0.0137	0.076	0.00021
NAHCO3	NAHCO3	YAL030W	SNC1		0.75987	0.049	0.95444	0.002	-0.19483	0.049	7e-05
NAHCO3	NAHCO3	YBR094W	PBY1		0.68501	0.022	0.93629	0.007	-0.2513	0.022	1e-05
NAHCO3	NAHCO3	YBR092C	PHO3		1.06082	0.022	1.00161	0.016	0.058	0.022	0.00014
NAHCO3	NAHCO3	YBR119W	MUD1		0.91705	0.078	1.11225	0.053	-0.19308	0.078	0.00239
NAHCO3	NAHCO3	YBR116C	YBR116C		1.34196	0.05	1.07189	0.009	0.27068	0.05	1e-05
NAHCO3	NAHCO3	YBR114W	RAD16		1.21198	0.061	1.04736	0.021	0.17	0.061	4e-05
NAHCO3	NAHCO3	YAL029C	MYO4		0.75788	0.04	0.95533	0.006	-0.19525	0.04	4e-05
NAHCO3	NAHCO3	YBR111C	YSA1		0.85251	0.056	0.68831	0.053	0.16815	0.056	8e-05
NAHCO3	NAHCO3	YBR108W	AIM3		0.76467	0.009	0.94671	0.013	-0.17756	0.009	0
NAHCO3	NAHCO3	YBR107C	IML3		0.60604	0.031	0.94116	0.017	-0.33702	0.031	4e-05
NAHCO3	NAHCO3	YBR106W	PHO88		0.36163	0.01	0.7954	0.055	-0.44085	0.01	0.00026
NAHCO3	NAHCO3	YBR105C	VID24		0.81025	0.023	0.86976	0.041	-0.05565	0.023	1e-05
NAHCO3	NAHCO3	YAL028W	FRT2		1.22137	0.021	1.04577	0.019	0.17438	0.021	0
NAHCO3	NAHCO3	YAL027W	SAW1		1.10474	0.053	1.03421	0.009	0.07219	0.053	3e-05
NAHCO3	NAHCO3	YBR138C	YBR138C		1.0085	0.084	1.03829	0.009	-0.03156	0.084	0.00016
NAHCO3	NAHCO3	YBR137W	YBR137W		1.09223	0.101	1.0174	0.025	0.07644	0.101	0.00022
NAHCO3	NAHCO3	YBR134W	YBR134W		0.57644	0.058	0.90013	0.009	-0.32174	0.058	0.00028
NAHCO3	NAHCO3	YBR132C	AGP2		0.33667	0.039	0.67004	0.042	-0.33256	0.039	0.00043
NAHCO3	NAHCO3	YBR131W	CCZ1		0.91237	0.09	1.12578	0.007	-0.2156	0.09	0.00026
NAHCO3	NAHCO3	YBR130C	SHE3		1.15615	0.016	1.15126	0.031	0.00131	0.016	0
NAHCO3	NAHCO3	YBR129C	OPY1		1.21599	0.024	0.98641	0.004	0.23245	0.024	0
NAHCO3	NAHCO3	YBR128C	ATG14		0.68778	0.025	0.85725	0.057	-0.16498	0.025	1e-05
NAHCO3	NAHCO3	YBR126C	TPS1		1.12042	0.042	0.94634	0.023	0.17497	0.042	1e-05
NAHCO3	NAHCO3	YBR125C	PTC4		0.95984	0.021	1.10794	0.014	-0.13997	0.021	0
NAHCO3	NAHCO3	YAL026C	DRS2		0.65323	0.017	0.8661	0.013	-0.21658	0.017	1e-05
NAHCO3	NAHCO3	YBR151W	APD1		1.0907	0.027	1.02356	0.062	0.06607	0.027	0
NAHCO3	NAHCO3	YBR150C	TBS1		1.04857	0.038	1.02177	0.016	0.03156	0.038	1e-05
NAHCO3	NAHCO3	YBR149W	ARA1		0.98748	0.037	1.12208	0.042	-0.13856	0.037	1e-05
NAHCO3	NAHCO3	YBR148W	YSW1		0.78801	0.041	0.95475	0.003	-0.1646	0.041	4e-05
NAHCO3	NAHCO3	YBR147W	RTC2		1.02359	0.111	1.05524	0.034	-0.02878	0.111	0.00035
NAHCO3	NAHCO3	YBR145W	ADH5		1.26199	0.038	1.03451	0.033	0.22241	0.038	1e-05
NAHCO3	NAHCO3	YAL023C	PMT2		0.50624	0.056	1.00892	0.043	-0.50745	0.056	0.00036
NAHCO3	NAHCO3	YBR141C	YBR141C		1.04173	0.023	0.9347	0.033	0.11312	0.023	0
NAHCO3	NAHCO3	YBR139W	YBR139W		0.82486	0.025	1.10636	0.083	-0.28461	0.025	0.00032
NAHCO3	NAHCO3	YBR169C	SSE2		0.92257	0.044	0.90869	0.052	0.0033	0.044	3e-05
NAHCO3	NAHCO3	YBR168W	PEX32		0.6017	0.006	0.75803	0.025	-0.15201	0.006	3e-05
NAHCO3	NAHCO3	YBR165W	UBS1		0.61356	0.037	0.89267	0.026	-0.27259	0.037	6e-05
NAHCO3	NAHCO3	YBR164C	ARL1		1.06008	0.071	1.00021	0.026	0.06711	0.071	8e-05
NAHCO3	NAHCO3	YBR162W-A	YSY6		1.04665	0.035	1.05968	0.005	-0.01235	0.035	0.00037
NAHCO3	NAHCO3	YAL022C	FUN26		0.94456	0.004	1.10936	0.017	-0.16404	0.004	1e-05
NAHCO3	NAHCO3	YBR162C	TOS1		0.73443	0.055	1.00222	0.005	-0.26794	0.055	0.00011
NAHCO3	NAHCO3	YBR161W	CSH1		0.88589	0.087	1.0426	0.045	-0.16778	0.087	0.00026
NAHCO3	NAHCO3	YBR158W	AMN1		0.99327	0.203	1.01033	0.03	-0.01059	0.203	0.00225
NAHCO3	NAHCO3	YBR157C	ICS2		1.23421	0.006	0.95528	0.023	0.2924	0.006	1e-05
NAHCO3	NAHCO3	YBR182C	SMP1		1.13565	0.043	0.97495	0.016	0.16286	0.043	1e-05
NAHCO3	NAHCO3	YBR181C	RPS6B		1.35885	0.081	0.96697	0.027	0.39327	0.082	6e-05
NAHCO3	NAHCO3	YBR180W	DTR1		1.24217	0.011	1.02825	0.014	0.21563	0.012	3e-05
NAHCO3	NAHCO3	YBR178W	YBR178W		1.08537	0.038	1.02109	0.028	0.05912	0.038	1e-05
NAHCO3	NAHCO3	YAL020C	ATS1		0.98129	0.068	0.89071	0.025	0.09091	0.068	9e-05
NAHCO3	NAHCO3	YBR177C	EHT1		0.60146	0.039	0.96243	0.027	-0.35658	0.039	7e-05
NAHCO3	NAHCO3	YBR176W	ECM31		0.85706	0.02	1.02199	0.03	-0.15817	0.02	0
NAHCO3	NAHCO3	YBR172C	SMY2		0.45047	0.194	0.82063	0.045	-0.3809	0.194	0.01881
NAHCO3	NAHCO3	YBR171W	SEC66		0.70874	0.189	0.86516	0.148	-0.16763	0.189	0.00488
NAHCO3	NAHCO3	YBR170C	NPL4		1.0533	0.019	0.95717	0.055	0.09395	0.019	0.00011
NAHCO3	NAHCO3	YBR199W	KTR4		1.01289	0.015	1.01312	0.041	0.00581	0.015	7e-05
NAHCO3	NAHCO3	YBR197C	YBR197C		1.17113	0.034	1.03649	0.036	0.13555	0.034	1e-05
NAHCO3	NAHCO3	YAL019W	FUN30		1.14238	0.041	1.0199	0.039	0.13365	0.041	1e-05
NAHCO3	NAHCO3	YBR195C	MSI1		1.19787	0.04	1.0536	0.008	0.14545	0.04	1e-05
NAHCO3	NAHCO3	YBR194W	AIM4		0.73978	0.028	0.90937	0.03	-0.1676	0.028	1e-05
NAHCO3	NAHCO3	YBR189W	RPS9B		1.07313	0.04	0.86294	0.015	0.20883	0.04	1e-05
NAHCO3	NAHCO3	YBR188C	NTC20		1.16676	0.019	1.06371	0.023	0.10884	0.019	0
NAHCO3	NAHCO3	YBR187W	GDT1		1.2369	0.13	1.02567	0.015	0.21486	0.13	0.00031
NAHCO3	NAHCO3	YBR186W	PCH2		0.68286	0.035	0.9647	0.013	-0.2814	0.035	4e-05
NAHCO3	NAHCO3	YBR185C	MBA1		0.65496	0.018	0.87802	0.015	-0.22044	0.018	1e-05
NAHCO3	NAHCO3	YBR184W	YBR184W		1.09275	0.044	0.98913	0.008	0.10812	0.044	2e-05
NAHCO3	NAHCO3	YBR183W	YPC1		0.7723	0.045	0.88204	0.022	-0.10422	0.045	5e-05
NAHCO3	NAHCO3	YAL018C	YAL018C		1.35306	0.055	1.08256	0.023	0.26439	0.055	2e-05
NAHCO3	NAHCO3	YBR212W	NGR1		1.03134	0.023	1.09512	0.035	-0.06274	0.023	0.00016
NAHCO3	NAHCO3	YBR210W	ERV15		0.64221	0.016	0.95021	0.038	-0.29848	0.016	0
NAHCO3	NAHCO3	YBR208C	DUR1		1.11853	0.006	1.02612	0.015	0.09668	0.006	1e-05
NAHCO3	NAHCO3	YBR207W	FTH1		0.87085	0.091	0.97232	0.047	-0.10806	0.091	0.00031
NAHCO3	NAHCO3	YBR206W	YBR206W		1.19178	0.036	1.0381	0.022	0.15526	0.036	1e-05
NAHCO3	NAHCO3	YBR205W	KTR3		1.16119	0.04	1.06836	0.04	0.08957	0.04	1e-05
NAHCO3	NAHCO3	YBR204C	LDH1		1.24596	0.079	0.98957	0.047	0.27054	0.08	7e-05
NAHCO3	NAHCO3	YBR203W	COS111		0.88865	0.049	1.03266	0.036	-0.14089	0.049	4e-05
NAHCO3	NAHCO3	YBR201W	DER1		1.09561	0.112	1.04382	0.018	0.05053	0.112	0.00029
NAHCO3	NAHCO3	YBR223C	TDP1		1.33795	0.061	1.25603	0.079	0.08002	0.061	3e-05
NAHCO3	NAHCO3	YBR222C	PCS60		0.67851	0.055	1.14075	0.082	-0.44396	0.055	0.00015
NAHCO3	NAHCO3	YBR221C	PDB1		0.88957	0.001	0.87228	0.011	0.01923	0.001	0
NAHCO3	NAHCO3	YBR220C	YBR220C		0.67739	0.041	0.91051	0.007	-0.23199	0.041	6e-05
NAHCO3	NAHCO3	YBR219C	YBR219C		0.74151	0.013	0.93795	0.033	-0.19411	0.013	0
NAHCO3	NAHCO3	YBR218C	PYC2		1.23204	0.089	0.9738	0.001	0.25979	0.089	0.0001
NAHCO3	NAHCO3	YBR217W	ATG12		0.76126	0.006	1.01493	0.028	-0.25063	0.006	2e-05
NAHCO3	NAHCO3	YBR216C	YBP1		1.37637	0.076	1.03564	0.018	0.34809	0.076	5e-05
NAHCO3	NAHCO3	YAL054C	ACS1		1.0792	0.085	0.88533	0.015	0.19532	0.085	0.00014
NAHCO3	NAHCO3	YBR215W	HPC2		1.23306	0.031	1.0154	0.029	0.22214	0.031	0
NAHCO3	NAHCO3	YBR214W	SDS24		0.7844	0.021	1.05176	0.017	-0.27507	0.021	0.00024
NAHCO3	NAHCO3	YBR213W	MET8		1.05693	0.034	1.11206	0.043	-0.06036	0.034	1e-05
NAHCO3	NAHCO3	YAL053W	FLC2		1.07318	0.038	0.99788	0.007	0.07273	0.038	1e-05
NAHCO3	NAHCO3	YAL051W	OAF1		0.87395	0.045	1.01933	0.021	-0.14385	0.045	4e-05
NAHCO3	NAHCO3	YAL049C	AIM2		1.02359	0.043	1.02734	0.013	0.00035	0.043	0.00058
NAHCO3	NAHCO3	YAL045C	YAL045C		0.72568	0.036	0.97438	0.044	-0.23814	0.036	3e-05
NAHCO3	NAHCO3	YAL043C-A	YAL043C-A		0.68581	0.018	0.94915	0.03	-0.25738	0.018	1e-05
NAHCO3	NAHCO3	YAL042W	ERV46		0.81161	0.05	1.04279	0.007	-0.23107	0.05	6e-05
NAHCO3	NAHCO3	YAL040C	CLN3		0.8589	0.053	1.00865	0.033	-0.14439	0.053	6e-05
NAHCO3	NAHCO3	YAL037W	YAL037W		0.83007	0.011	1.05875	0.008	-0.22371	0.011	6e-05
NAHCO3	NAHCO3	YAL036C	RBG1		0.98707	0.031	0.98068	0.027	0.00951	0.031	1e-05
NAHCO3	NAHCO3	YAL034C	FUN19		0.95028	0.069	0.95478	0.035	-0.01189	0.069	0.00011
NAHCO3	NAHCO3	YAL066W	YAL066W		1.03499	0.378	0.97525	0.089	0.04616	0.378	0.01196
NAHCO3	NAHCO3	YAL065C	YAL065C		0.96425	0.017	1.05901	0.021	-0.09373	0.017	0.0001
NAHCO3	NAHCO3	YAL064C-A	TDA8		0.69182	0.086	0.94389	0.025	-0.25143	0.086	0.00052
NAHCO3	NAHCO3	YAL062W	GDH3		0.95195	0.032	0.93844	0.019	0.01825	0.032	1e-05
NAHCO3	NAHCO3	YAL061W	BDH2		1.09742	0.054	1.05439	0.029	0.03799	0.054	3e-05
NAHCO3	NAHCO3	YAL060W	BDH1		0.72285	0.07	0.98654	0.006	-0.26066	0.07	0.00025
NAHCO3	NAHCO3	YAL059W	ECM1		1.19235	0.048	1.02145	0.036	0.17907	0.048	2e-05
NAHCO3	NAHCO3	YAL058W	CNE1		0.63108	0.007	0.90283	0.026	-0.27119	0.007	0
NAHCO3	NAHCO3	YAL058C-A	YAL058C-A		1.00764	0.029	0.96627	0.012	0.04429	0.029	1e-05
NAHCO3	NAHCO3	YAL056W	GPB2		0.73131	0.062	1.02746	0.016	-0.29408	0.062	0.00017
NAHCO3	NAHCO3	YAL055W	PEX22		0.69443	0.011	0.9262	0.036	-0.23993	0.011	9e-05
NAHCO3	NAHCO3	YAR027W	UIP3		1.25139	0.026	1.15202	0.045	0.0954	0.026	0.00014
NAHCO3	NAHCO3	YAR023C	YAR023C		0.78311	0.06	0.98394	0.007	-0.20149	0.06	0.00012
NAHCO3	NAHCO3	YAR020C	PAU7		1.00985	0.068	1.0064	0.033	-6e-05	0.068	8e-05
NAHCO3	NAHCO3	YAR018C	KIN3		1.15239	0.021	1.05677	0.014	0.09431	0.021	0
NAHCO3	NAHCO3	YAR015W	ADE1		0.74995	0.03	0.8943	0.012	-0.14302	0.03	2e-05
NAHCO3	NAHCO3	YAR014C	BUD14		0.89256	0.023	1.02655	0.028	-0.14137	0.023	0
NAHCO3	NAHCO3	YAR003W	SWD1		0.91121	0.02	0.91023	0.035	0.01003	0.02	0.00016
NAHCO3	NAHCO3	YAR002W	NUP60		0.96947	0.099	0.92859	0.039	0.05281	0.1	0.00029
NAHCO3	NAHCO3	YAR002C-A	ERP1		1.14376	0.033	1.06566	0.02	0.07752	0.033	1e-05
NAHCO3	NAHCO3	YAL068C	PAU8		0.70792	0.021	0.91479	0.019	-0.2052	0.021	1e-05
NAHCO3	NAHCO3	YAL067C	SEO1		1.17481	0.03	1.03879	0.052	0.14153	0.03	0
NAHCO3	NAHCO3	YAR047C	YAR047C		0.86381	0.019	1.06222	0.045	-0.18989	0.019	0
NAHCO3	NAHCO3	YAR044W	YAR044W		1.05406	0.006	1.0076	0.034	0.04121	0.006	1e-05
NAHCO3	NAHCO3	YAR043C	YAR043C		0.63192	0.037	0.90325	0.003	-0.27272	0.037	6e-05
NAHCO3	NAHCO3	YAR042W	SWH1		0.90007	0.064	0.98662	0.013	-0.08731	0.064	0.0001
NAHCO3	NAHCO3	YAR040C	YAR040C		1.03086	0.043	1.03846	0.007	-0.00452	0.043	2e-05
NAHCO3	NAHCO3	YAR037W	YAR037W		1.24123	0.028	1.04953	0.006	0.19263	0.028	0.00017
NAHCO3	NAHCO3	YAR035W	YAT1		0.74754	0.011	0.96755	0.027	-0.218	0.011	7e-05
NAHCO3	NAHCO3	YAR031W	PRM9		1.19157	0.038	0.97458	0.009	0.21551	0.038	1e-05
NAHCO3	NAHCO3	YAR030C	YAR030C		1.02389	0.04	1.00866	0.012	0.01697	0.04	2e-05
NAHCO3	NAHCO3	YAR029W	YAR029W		1.02354	0.017	0.97867	0.055	0.05281	0.017	0
NAHCO3	NAHCO3	YAR028W	YAR028W		0.61234	0.052	0.88519	0.045	-0.27314	0.052	0.00016
NAHCO3	NAHCO3	YBL015W	ACH1		1.0607	0.065	1.50149	0.123	-0.46379	0.065	6e-05
NAHCO3	NAHCO3	YBL013W	FMT1		0.63014	0.067	0.96772	0.012	-0.34004	0.068	0.00033
NAHCO3	NAHCO3	YBL011W	SCT1		1.08372	0.049	1.05565	0.041	0.0314	0.049	3e-05
NAHCO3	NAHCO3	YBL010C	YBL010C		0.87071	0.032	0.94879	0.029	-0.07595	0.032	1e-05
NAHCO3	NAHCO3	YBL009W	ALK2		1.14837	0.049	0.95827	0.011	0.18939	0.049	2e-05
NAHCO3	NAHCO3	YBL008W	HIR1		1.21802	0.064	0.95803	0.005	0.26318	0.064	4e-05
NAHCO3	NAHCO3	YBL007C	SLA1		0.45652	0.036	0.95562	0.026	-0.49435	0.036	0.00013
NAHCO3	NAHCO3	YBL005W	PDR3		0.75244	0.033	0.86172	0.02	-0.11175	0.033	2e-05
NAHCO3	NAHCO3	YBL003C	HTA2		1.1028	0.009	1.0147	0.002	0.08846	0.009	0
NAHCO3	NAHCO3	YBL001C	ECM15		0.98001	0.122	1.04951	0.035	-0.07133	0.122	0.00052
NAHCO3	NAHCO3	YAR050W	FLO1		0.96548	0.087	1.09241	0.037	-0.13614	0.087	0.0002
NAHCO3	NAHCO3	YOR202W	HIS3		0.99823	0.172	1.01695	0.191	-0.02269	0.172	0
NAHCO3	NAHCO3	YBR235W	VHC1		0.83508	0.029	1.01277	0.069	-0.19153	0.029	1e-05
NAHCO3	NAHCO3	YBR233W	PBP2		1.2092	0.022	1.07985	0.038	0.13605	0.022	0
NAHCO3	NAHCO3	YBR232C	YBR232C		0.90887	0.018	0.99996	0.024	-0.10012	0.018	0.00014
NAHCO3	NAHCO3	YBR231C	SWC5		0.75795	0.009	1.01298	0.018	-0.25525	0.009	5e-05
NAHCO3	NAHCO3	YBR230C	OM14		1.38519	0.069	1.06073	0.053	0.317	0.069	3e-05
NAHCO3	NAHCO3	YBR229C	ROT2		1.16933	0.027	1.03103	0.018	0.13703	0.027	0
NAHCO3	NAHCO3	YBR228W	SLX1		1.21858	0.007	1.01871	0.017	0.2018	0.007	1e-05
NAHCO3	NAHCO3	YBR227C	MCX1		1.50051	0.012	1.02836	0.024	0.47285	0.012	2e-05
NAHCO3	NAHCO3	YBR226C	YBR226C		0.70721	0.04	0.83627	0.016	-0.13043	0.04	5e-05
NAHCO3	NAHCO3	YBR225W	YBR225W		1.46951	0.029	0.99018	0.042	0.46716	0.029	0.00013
NAHCO3	NAHCO3	YBR224W	YBR224W		1.61562	0.119	1.04372	0.038	0.5758	0.119	0.00011
NAHCO3	NAHCO3	YBR250W	SPO23		0.86915	0.08	0.91039	0.011	-0.04039	0.08	0.00021
NAHCO3	NAHCO3	YBR249C	ARO4		1.17351	0.087	1.04288	0.037	0.13411	0.087	0.00011
NAHCO3	NAHCO3	YBR246W	RRT2		0.92609	0.045	0.84243	0.016	0.08699	0.045	3e-05
NAHCO3	NAHCO3	YBR245C	ISW1		0.92482	0.016	1.02522	0.015	-0.10551	0.016	0.0001
NAHCO3	NAHCO3	YBR244W	GPX2		1.2109	0.022	1.01389	0.022	0.19533	0.022	0.00011
NAHCO3	NAHCO3	YBR242W	YBR242W		1.22936	0.032	1.0265	0.038	0.20484	0.032	0
NAHCO3	NAHCO3	YBR241C	YBR241C		0.89405	0.022	1.01412	0.01	-0.12328	0.022	0
NAHCO3	NAHCO3	YBR240C	THI2		0.99518	0.075	1.0957	0.03	-0.10095	0.075	0.00012
NAHCO3	NAHCO3	YBR239C	ERT1		1.2067	0.083	1.05071	0.004	0.15694	0.083	9e-05
NAHCO3	NAHCO3	YBR238C	YBR238C		0.90808	0.038	1.09123	0.032	-0.18865	0.038	0.00059
NAHCO3	NAHCO3	YBR269C	FMP21		1.14763	0.039	0.96646	0.006	0.17984	0.039	1e-05
NAHCO3	NAHCO3	YBR267W	REI1		0.81067	0.017	0.64866	0.023	0.16211	0.017	0.00015
NAHCO3	NAHCO3	YBR266C	YBR266C		0.69224	0.047	0.81152	0.026	-0.1222	0.047	8e-05
NAHCO3	NAHCO3	YBR264C	YPT10		1.39899	0.047	1.06013	0.037	0.3314	0.047	1e-05
NAHCO3	NAHCO3	YBR263W	SHM1		1.02128	0.043	1.04128	0.021	-0.01497	0.043	2e-05
NAHCO3	NAHCO3	YBR262C	AIM5		0.76023	0.068	0.97578	0.022	-0.21712	0.068	0.0002
NAHCO3	NAHCO3	YBR261C	TAE1		1.28495	0.042	1.02677	0.023	0.25269	0.042	1e-05
NAHCO3	NAHCO3	YBR260C	RGD1		0.834	0.014	0.9925	0.005	-0.15732	0.014	0
NAHCO3	NAHCO3	YBR259W	YBR259W		1.08882	0.01	1.03148	0.005	0.05355	0.01	3e-05
NAHCO3	NAHCO3	YBR258C	SHG1		0.94887	0.247	0.97634	0.09	-0.0076	0.247	0.00456
NAHCO3	NAHCO3	YBR255W	MTC4		1.38569	0.084	1.04086	0.05	0.3487	0.084	6e-05
NAHCO3	NAHCO3	YBR281C	DUG2		0.79741	0.06	0.91932	0.026	-0.11786	0.06	0.00012
NAHCO3	NAHCO3	YBR280C	SAF1		0.73887	0.04	0.96191	0.018	-0.2258	0.04	4e-05
NAHCO3	NAHCO3	YBR278W	DPB3		0.98625	0.117	0.96217	0.007	0.02436	0.117	0.00045
NAHCO3	NAHCO3	YBR277C	YBR277C		1.33546	0.065	1.05369	0.01	0.28042	0.065	3e-05
NAHCO3	NAHCO3	YBR276C	PPS1		0.70752	0.039	1.02418	0.035	-0.31943	0.039	0.00099
NAHCO3	NAHCO3	YBR275C	RIF1		1.33269	0.035	1.09367	0.039	0.22461	0.035	1e-05
NAHCO3	NAHCO3	YBR274W	CHK1		0.78048	0.031	0.97996	0.01	-0.20209	0.031	2e-05
NAHCO3	NAHCO3	YBR273C	UBX7		0.76698	0.044	0.95247	0.02	-0.18194	0.044	5e-05
NAHCO3	NAHCO3	YBR272C	HSM3		1.28603	0.04	1.04972	0.027	0.23495	0.04	1e-05
NAHCO3	NAHCO3	YBR271W	EFM2		1.1691	0.071	1.07243	0.046	0.09261	0.071	6e-05
NAHCO3	NAHCO3	YBR270C	BIT2		0.71741	0.074	0.92854	0.025	-0.21422	0.075	0.00031
NAHCO3	NAHCO3	YBR293W	VBA2		0.8969	0.124	0.98525	0.043	-0.10003	0.124	0.00072
NAHCO3	NAHCO3	YBR292C	YBR292C		1.22797	0.039	1.06956	0.021	0.15513	0.039	1e-05
NAHCO3	NAHCO3	YBR291C	CTP1		0.8664	0.056	0.97296	0.011	-0.10975	0.056	7e-05
NAHCO3	NAHCO3	YBR290W	BSD2		0.91133	0.024	1.02119	0.008	-0.11339	0.024	0
NAHCO3	NAHCO3	YBR289W	SNF5		0.3458	0.023	0.6913	0.012	-0.34972	0.023	9e-05
NAHCO3	NAHCO3	YBR288C	APM3		0.68319	0.061	0.89042	0.008	-0.21064	0.061	0.0002
NAHCO3	NAHCO3	YBR287W	YBR287W		0.91212	0.046	0.98573	0.004	-0.07607	0.046	3e-05
NAHCO3	NAHCO3	YBR286W	APE3		0.78714	0.03	0.92453	0.005	-0.1397	0.03	0.0005
NAHCO3	NAHCO3	YBR285W	YBR285W		1.26105	0.074	1.07463	0.079	0.16017	0.074	6e-05
NAHCO3	NAHCO3	YBR284W	YBR284W		1.13174	0.009	1.05448	0.047	0.08624	0.009	2e-05
NAHCO3	NAHCO3	YBR283C	SSH1		0.63959	0.006	0.7672	0.045	-0.12506	0.006	3e-05
NAHCO3	NAHCO3	YCL006C	YCL006C		1.3096	0.029	1.0181	0.027	0.28675	0.029	0.00017
NAHCO3	NAHCO3	YCL002C	YCL002C		0.83592	0.011	0.98541	0.007	-0.15132	0.011	6e-05
NAHCO3	NAHCO3	YCL001W-A	YCL001W-A		1.12151	0.038	1.16533	0.03	-0.04504	0.038	0.00039
NAHCO3	NAHCO3	YCL001W	RER1		1.32157	0.046	1.0192	0.035	0.29918	0.046	1e-05
NAHCO3	NAHCO3	YBR301W	PAU24		0.91459	0.022	1.03007	0.005	-0.11679	0.022	0
NAHCO3	NAHCO3	YBR300C	YBR300C		0.86665	0.055	0.92737	0.015	-0.06474	0.055	7e-05
NAHCO3	NAHCO3	YBR298C	MAL31		0.8255	0.033	0.93788	0.023	-0.1195	0.033	2e-05
NAHCO3	NAHCO3	YBR297W	MAL33		1.22954	0.046	0.99809	0.031	0.22428	0.046	1e-05
NAHCO3	NAHCO3	YBR296C	PHO89		0.93818	0.048	1.07575	0.011	-0.14155	0.048	4e-05
NAHCO3	NAHCO3	YBR295W	PCA1		0.8624	0.001	0.94809	0.064	-0.09211	0.001	0
NAHCO3	NAHCO3	YBR294W	SUL1		1.21946	0.149	1.03874	0.06	0.18249	0.149	0.00049
NAHCO3	NAHCO3	YCL025C	AGP1		1.44434	0.119	#NUM!	#NUM!	#NUM!	#NUM!	0.00015
NAHCO3	NAHCO3	YCL024W	KCC4		1.2286	0.029	1.15872	0.137	0.09037	0.029	0
NAHCO3	NAHCO3	YCL023C	YCL023C		1.31206	0.073	1.09101	0.016	0.22111	0.073	5e-05
NAHCO3	NAHCO3	YCL022C	YCL022C		1.07664	0.025	1.16926	0.143	-0.10317	0.025	0
NAHCO3	NAHCO3	YCL016C	DCC1		0.81915	0.065	0.99417	0.039	-0.16645	0.065	0.00013
NAHCO3	NAHCO3	YCL014W	BUD3		1.44005	0.083	1.10514	0.071	0.34907	0.083	5e-05
NAHCO3	NAHCO3	YCL013W	YCL013W		0.88035	0.006	0.92073	0.033	-0.0418	0.006	2e-05
NAHCO3	NAHCO3	YCL012W	YCL012W		0.83506	0.03	0.86005	0.016	-0.03211	0.03	1e-05
NAHCO3	NAHCO3	YCL011C	GBP2		0.98659	0.091	0.92004	0.04	0.05594	0.091	0.00021
NAHCO3	NAHCO3	YCL010C	SGF29		0.76562	0.043	0.76719	0.049	-0.00992	0.043	5e-05
NAHCO3	NAHCO3	YCL009C	ILV6		1.303	0.073	1.09257	0.06	0.20721	0.073	5e-05
NAHCO3	NAHCO3	YCL036W	GFD2		0.8591	0.031	0.93051	0.044	-0.08187	0.031	1e-05
NAHCO3	NAHCO3	YCL035C	GRX1		1.21114	0.075	1.05222	0.019	0.15231	0.075	7e-05
NAHCO3	NAHCO3	YCL034W	LSB5		0.85822	0.028	0.96186	0.031	-0.09854	0.028	0.00035
NAHCO3	NAHCO3	YCL033C	MXR2		0.94355	0.033	1.07156	0.012	-0.13111	0.033	1e-05
NAHCO3	NAHCO3	YCL032W	STE50		0.60081	0.048	1.0145	0.007	-0.4175	0.048	0.00014
NAHCO3	NAHCO3	YCL029C	BIK1		0.72577	0.03	0.8534	0.014	-0.12709	0.03	2e-05
NAHCO3	NAHCO3	YCL028W	RNQ1		0.83388	0.062	0.93849	0.046	-0.10619	0.062	0.00011
NAHCO3	NAHCO3	YCL027W	FUS1		1.06813	0.068	0.95893	0.006	0.10601	0.068	7e-05
NAHCO3	NAHCO3	YCL026C-A	FRM2		1.29963	0.053	0.99573	0.028	0.30284	0.053	2e-05
NAHCO3	NAHCO3	YCL026C	YCL026C		0.90788	0.032	0.97182	0.007	-0.06151	0.032	1e-05
NAHCO3	NAHCO3	YCL049C	YCL049C		1.18589	0.027	1.01693	0.01	0.1715	0.027	0
NAHCO3	NAHCO3	YCL048W	SPS22		0.77639	0.059	0.8845	0.027	-0.11814	0.059	0.00012
NAHCO3	NAHCO3	YCL047C	POF1		1.00126	0.058	1.00831	0.012	-0.00621	0.058	5e-05
NAHCO3	NAHCO3	YCL046W	YCL046W		1.07912	0.047	0.92272	0.005	0.15554	0.047	2e-05
NAHCO3	NAHCO3	YCL045C	EMC1		1.12343	0.063	1.01928	0.026	0.09864	0.063	5e-05
NAHCO3	NAHCO3	YCL044C	MGR1		0.60014	0.023	0.968	0.002	-0.3684	0.023	1e-05
NAHCO3	NAHCO3	YCL042W	YCL042W		1.29739	0.061	1.05909	0.015	0.23686	0.061	3e-05
NAHCO3	NAHCO3	YCL040W	GLK1		1.45382	0.02	1.05716	0.023	0.39115	0.02	0
NAHCO3	NAHCO3	YCL039W	GID7		0.80801	0.029	0.95034	0.071	-0.13345	0.029	0.00043
NAHCO3	NAHCO3	YCL038C	ATG22		1.25287	0.255	1.03695	0.046	0.21693	0.255	0.00223
NAHCO3	NAHCO3	YCL037C	SRO9		0.74275	0.038	0.97357	0.085	-0.2243	0.038	4e-05
NAHCO3	NAHCO3	YCL069W	VBA3		0.70486	0.044	0.94577	0.026	-0.23984	0.044	7e-05
NAHCO3	NAHCO3	YCL064C	CHA1		0.96088	0.027	0.96804	0.014	-0.01573	0.027	1e-05
NAHCO3	NAHCO3	YCL063W	VAC17		0.83339	0.051	0.97837	0.032	-0.14345	0.051	6e-05
NAHCO3	NAHCO3	YCL062W	YCL062W		1.27386	0.009	1.0042	0.025	0.26682	0.009	2e-05
NAHCO3	NAHCO3	YCL061C	MRC1		1.12632	0.036	0.95977	0.031	0.16872	0.036	1e-05
NAHCO3	NAHCO3	YCL060C	YCL060C		1.15506	0.016	0.98363	0.01	0.17225	0.016	0
NAHCO3	NAHCO3	YCL057W	PRD1		0.94346	0.022	1.01667	0.019	-0.07732	0.022	0
NAHCO3	NAHCO3	YCL056C	PEX34		0.81462	0.011	1.03422	0.012	-0.2196	0.011	7e-05
NAHCO3	NAHCO3	YCL055W	KAR4		1.00438	0.031	1.02627	0.004	-0.02535	0.031	1e-05
NAHCO3	NAHCO3	YCL051W	LRE1		0.85205	0.078	1.02561	0.03	-0.1738	0.078	0.00021
NAHCO3	NAHCO3	YCL050C	APA1		0.86335	0.084	0.93399	0.009	-0.07222	0.084	0.00026
NAHCO3	NAHCO3	YCR011C	ADP1		1.21383	0.101	1.02867	0.02	0.18262	0.101	0.00016
NAHCO3	NAHCO3	YCR010C	ADY2		0.78849	0.002	0.98843	0.031	-0.20991	0.002	0
NAHCO3	NAHCO3	YCR009C	RVS161		0.13506	0.001	0.88095	0.026	-0.74711	0.001	2e-05
NAHCO3	NAHCO3	YCR008W	SAT4		1.15087	0.024	0.96134	0.01	0.1875	0.024	0
NAHCO3	NAHCO3	YCR007C	YCR007C		1.1928	0.01	1.03756	0.034	0.15627	0.01	0
NAHCO3	NAHCO3	YCR006C	YCR006C		0.95194	0.031	1.01282	0.035	-0.06197	0.031	1e-05
NAHCO3	NAHCO3	YCR005C	CIT2		1.31285	0.042	1.04945	0.014	0.25977	0.042	1e-05
NAHCO3	NAHCO3	YCR001W	YCR001W		1.09095	0.028	1.02284	0.002	0.06753	0.028	0
NAHCO3	NAHCO3	YCL076W	YCL076W		1.23956	0.043	1.06506	0.021	0.17308	0.043	1e-05
NAHCO3	NAHCO3	YCL075W	YCL075W		1.12352	0.026	1.01276	0.005	0.10735	0.026	0
NAHCO3	NAHCO3	YCL074W	YCL074W		0.67288	0.032	0.7884	0.022	-0.11748	0.032	3e-05
NAHCO3	NAHCO3	YCR024C-A	PMP1		1.03612	0.028	0.96206	0.008	0.07123	0.028	1e-05
NAHCO3	NAHCO3	YCR023C	YCR023C		1.34637	0.079	1.0084	0.018	0.33468	0.079	6e-05
NAHCO3	NAHCO3	YCR022C	YCR022C		1.1042	0.046	1.02072	0.012	0.08428	0.046	2e-05
NAHCO3	NAHCO3	YCR021C	HSP30		1.24094	0.021	1.05888	0.017	0.18275	0.021	0
NAHCO3	NAHCO3	YCR020C-A	MAK31		1.24543	0.016	1.02934	0.003	0.21648	0.016	0
NAHCO3	NAHCO3	YCR020C	PET18		1.26144	0.032	1.03197	0.029	0.22802	0.033	0
NAHCO3	NAHCO3	YCR019W	MAK32		0.75626	0.024	1.02415	0.023	-0.2707	0.024	1e-05
NAHCO3	NAHCO3	YCR017C	CWH43		0.95127	0.028	0.99685	0.004	-0.04928	0.028	1e-05
NAHCO3	NAHCO3	YCR016W	YCR016W		1.15551	0.015	1.01796	0.011	0.1398	0.015	0
NAHCO3	NAHCO3	YCR015C	YCR015C		1.18505	0.08	1.06406	0.076	0.11251	0.08	8e-05
NAHCO3	NAHCO3	YCR014C	POL4		0.79422	0.019	0.82846	0.035	-0.04464	0.019	0.0002
NAHCO3	NAHCO3	YCR037C	PHO87		0.7283	0.017	0.98209	0.004	-0.25303	0.017	0.00018
NAHCO3	NAHCO3	YCR036W	RBK1		0.82068	0.022	0.9963	0.025	-0.18069	0.022	0.00025
NAHCO3	NAHCO3	YCR034W	FEN1		0.57357	0.05	0.8172	0.032	-0.2405	0.05	0.00018
NAHCO3	NAHCO3	YCR033W	SNT1		1.35976	0.05	1.00095	0.023	0.35859	0.05	1e-05
NAHCO3	NAHCO3	YCR032W	BPH1		1.29626	0.021	1.05282	0.022	0.23885	0.021	0
NAHCO3	NAHCO3	YCR031C	RPS14A		0.96091	0.009	0.97156	0.034	-0.00513	0.009	3e-05
NAHCO3	NAHCO3	YCR030C	SYP1		1.07654	0.014	1.09533	0.036	-0.01773	0.014	5e-05
NAHCO3	NAHCO3	YCR028C-A	RIM1		0.87907	0.046	0.74799	0.004	0.13211	0.046	4e-05
NAHCO3	NAHCO3	YCR027C	RHB1		0.87372	0.035	0.95586	0.027	-0.08264	0.035	2e-05
NAHCO3	NAHCO3	YCR026C	NPP1		0.81236	0.01	0.99685	0.032	-0.18181	0.01	5e-05
NAHCO3	NAHCO3	YCR025C	YCR025C		1.28584	0.069	0.98806	0.051	0.29291	0.069	4e-05
NAHCO3	NAHCO3	YCR061W	YCR061W		1.1859	0.035	1.28318	0.18	-0.09477	0.035	1e-05
NAHCO3	NAHCO3	YCR060W	TAH1		0.94405	0.071	1.13944	0.053	-0.19659	0.071	0.00011
NAHCO3	NAHCO3	YCR059C	YIH1		0.89325	0.041	1.12593	0.134	-0.23778	0.041	3e-05
NAHCO3	NAHCO3	YCR053W	THR4		0.60815	0.119	1.05954	0.157	-0.46565	0.119	0.00198
NAHCO3	NAHCO3	YCR051W	YCR051W		1.25632	0.044	1.1142	0.065	0.14497	0.044	1e-05
NAHCO3	NAHCO3	YCR050C	YCR050C		0.84581	0.008	0.93028	0.035	-0.07745	0.008	3e-05
NAHCO3	NAHCO3	YCR049C	YCR049C		0.8455	0.021	0.80412	0.012	0.04143	0.021	0
NAHCO3	NAHCO3	YCR048W	ARE1		1.3685	0.071	0.94734	0.033	0.42382	0.071	4e-05
NAHCO3	NAHCO3	YCR045C	RRT12		0.98849	0.064	0.80764	0.01	0.17996	0.064	8e-05
NAHCO3	NAHCO3	YCR044C	PER1		0.53083	0.037	0.72721	0.058	-0.2083	0.037	9e-05
NAHCO3	NAHCO3	YCR076C	FUB1		0.87857	0.03	1.38666	0.007	-0.50852	0.03	1e-05
NAHCO3	NAHCO3	YCR075C	ERS1		1.30266	0.08	1.28472	0.05	0.00832	0.08	6e-05
NAHCO3	NAHCO3	YCR073W-A	SOL2		1.15408	0.165	1.16991	0.033	-0.00865	0.165	0.00079
NAHCO3	NAHCO3	YCR073C	SSK22		1.6363	0.014	1.13904	0.043	0.49696	0.014	2e-05
NAHCO3	NAHCO3	YCR071C	IMG2		1.01429	0.102	0.83242	0.034	0.17997	0.102	0.00028
NAHCO3	NAHCO3	YCR069W	CPR4		1.18564	0.068	1.10891	0.045	0.07247	0.068	5e-05
NAHCO3	NAHCO3	YCR068W	ATG15		0.8175	0.081	0.99572	0.028	-0.18202	0.081	0.00027
NAHCO3	NAHCO3	YCR067C	SED4		1.35498	0.04	1.06566	0.006	0.28904	0.04	1e-05
NAHCO3	NAHCO3	YCR065W	HCM1		1.07992	0.028	1.02016	0.012	0.05589	0.028	0
NAHCO3	NAHCO3	YCR063W	BUD31		0.71223	0.103	0.75984	0.048	-0.05241	0.103	0.00083
NAHCO3	NAHCO3	YCR062W	YCR062W		0.97603	0.061	0.95774	0.025	0.00695	0.061	7e-05
NAHCO3	NAHCO3	YCR089W	FIG2		1.08007	0.109	0.88738	0.01	0.18907	0.109	0.00028
NAHCO3	NAHCO3	YCR088W	ABP1		0.69599	0.006	0.90616	0.028	-0.21645	0.006	3e-05
NAHCO3	NAHCO3	YCR087W	YCR087W		1.50059	0.095	1.07429	0.042	0.42878	0.095	7e-05
NAHCO3	NAHCO3	YCR087C-A	YCR087C-A		1.23913	0.149	1.02964	0.013	0.20933	0.149	0.00047
NAHCO3	NAHCO3	YCR086W	CSM1		1.20887	0.094	0.97322	0.009	0.23558	0.094	0.00013
NAHCO3	NAHCO3	YCR085W	YCR085W		1.05411	0.026	0.99741	0.03	0.05929	0.026	0
NAHCO3	NAHCO3	YCR083W	TRX3		1.22329	0.002	1.05752	0.019	0.16228	0.002	0
NAHCO3	NAHCO3	YCR082W	AHC2		0.81015	0.06	0.99461	0.04	-0.18808	0.06	0.00011
NAHCO3	NAHCO3	YCR079W	PTC6		0.87002	0.034	1.01067	0.033	-0.13486	0.034	2e-05
NAHCO3	NAHCO3	YCR077C	PAT1		0.58221	0.108	0.68989	0.044	-0.09779	0.108	0.0017
NAHCO3	NAHCO3	YCR105W	ADH7		1.04033	0.056	0.92606	0.021	0.11635	0.056	4e-05
NAHCO3	NAHCO3	YCR102W-A	YCR102W-A		0.98515	0.04	0.88359	0.031	0.10178	0.04	2e-05
NAHCO3	NAHCO3	YCR102C	YCR102C		0.83221	0.056	0.9745	0.035	-0.13511	0.056	8e-05
NAHCO3	NAHCO3	YCR101C	YCR101C		0.71298	0.045	0.99293	0.003	-0.28267	0.045	7e-05
NAHCO3	NAHCO3	YCR100C	YCR100C		0.75249	0.01	0.95042	0.022	-0.20485	0.01	6e-05
NAHCO3	NAHCO3	YCR099C	YCR099C		1.11249	0.085	1.00218	0.018	0.11218	0.085	0.00012
NAHCO3	NAHCO3	YCR098C	GIT1		1.12149	0.047	0.99254	0.017	0.12296	0.047	2e-05
NAHCO3	NAHCO3	YCR095C	OCA4		1.29363	0.049	1.1169	0.008	0.17479	0.049	2e-05
NAHCO3	NAHCO3	YCR092C	MSH3		1.37729	0.012	1.03346	0.036	0.34267	0.012	3e-05
NAHCO3	NAHCO3	YCR091W	KIN82		0.93766	0.006	1.03075	0.046	-0.09608	0.006	1e-05
NAHCO3	NAHCO3	YCR090C	YCR090C		0.6979	0.221	0.8496	0.004	-0.15266	0.221	0.00805
NAHCO3	NAHCO3	YDL020C	RPN4		0.99237	0.051	0.96318	0.006	0.02725	0.051	4e-05
NAHCO3	NAHCO3	YDL019C	OSH2		1.06997	0.008	0.9972	0.041	0.06371	0.008	2e-05
NAHCO3	NAHCO3	YDL018C	ERP3		1.26529	0.039	1.05547	0.01	0.20747	0.039	1e-05
NAHCO3	NAHCO3	YDL013W	SLX5		0.55645	0.015	0.78215	0.009	-0.22535	0.015	0.00025
NAHCO3	NAHCO3	YDL012C	YDL012C		1.10824	0.032	0.99295	0.023	0.11561	0.032	1e-05
NAHCO3	NAHCO3	YDL011C	YDL011C		0.65071	0.015	0.91631	0.016	-0.26683	0.015	0
NAHCO3	NAHCO3	YDL010W	GRX6		1.11793	0.018	1.01482	0.022	0.10816	0.018	0
NAHCO3	NAHCO3	YDL006W	PTC1		0.99914	0.03	0.92199	0.015	0.0759	0.03	1e-05
NAHCO3	NAHCO3	YDL002C	NHP10		0.83422	0.036	0.90265	0.007	-0.06874	0.036	2e-05
NAHCO3	NAHCO3	YDL001W	RMD1		0.58604	0.014	0.86298	0.014	-0.27779	0.014	0.00018
NAHCO3	NAHCO3	YCR106W	RDS1		0.9832	0.041	1.03029	0.034	-0.05414	0.041	2e-05
NAHCO3	NAHCO3	YDL038C	YDL038C		1.09032	0.07	1.01539	0.029	0.07181	0.07	7e-05
NAHCO3	NAHCO3	YDL037C	BSC1		0.77911	0.039	0.97416	0.04	-0.1918	0.039	0.00085
NAHCO3	NAHCO3	YDL036C	PUS9		0.85828	0.043	0.99019	0.012	-0.13174	0.043	3e-05
NAHCO3	NAHCO3	YDL035C	GPR1		0.64394	0.006	0.94201	0.007	-0.29936	0.006	0
NAHCO3	NAHCO3	YDL033C	SLM3		0.54271	0.034	0.61232	0.004	-0.07207	0.034	7e-05
NAHCO3	NAHCO3	YDL027C	YDL027C		0.71226	0.009	0.94287	0.01	-0.23494	0.009	5e-05
NAHCO3	NAHCO3	YDL026W	YDL026W		1.25448	0.01	1.00338	0.024	0.24898	0.01	0
NAHCO3	NAHCO3	YDL025C	RTK1		0.62847	0.024	0.96276	0.025	-0.33324	0.024	2e-05
NAHCO3	NAHCO3	YDL024C	DIA3		1.06291	0.029	1.00396	0.004	0.05681	0.029	1e-05
NAHCO3	NAHCO3	YDL023C	YDL023C		1.19616	0.034	0.98396	0.016	0.21775	0.034	0.00027
NAHCO3	NAHCO3	YDL054C	MCH1		0.84568	0.055	0.97996	0.043	-0.14363	0.055	8e-05
NAHCO3	NAHCO3	YDL053C	PBP4		0.88145	0.094	1.04134	0.01	-0.16147	0.094	0.00033
NAHCO3	NAHCO3	YDL051W	LHP1		0.75084	0.009	0.9474	0.036	-0.19875	0.009	5e-05
NAHCO3	NAHCO3	YDL048C	STP4		0.83022	0.044	1.01243	0.037	-0.18827	0.044	4e-05
NAHCO3	NAHCO3	YDL050C	YDL050C		1.16893	0.067	0.98293	0.024	0.18453	0.067	5e-05
NAHCO3	NAHCO3	YDL039C	PRM7		0.61915	0.011	0.94207	0.04	-0.33399	0.011	0.0001
NAHCO3	NAHCO3	YDL077C	VAM6		1.11893	0.042	1.17972	0.04	-0.06329	0.042	2e-05
NAHCO3	NAHCO3	YDL076C	RXT3		1.05958	0.053	1.02079	0.019	0.03644	0.053	3e-05
NAHCO3	NAHCO3	YDL074C	BRE1		0.86694	0.176	0.93823	0.049	-0.0643	0.176	0.00221
NAHCO3	NAHCO3	YDL071C	YDL071C		0.86307	0.063	1.12509	0.007	-0.26726	0.063	0.00011
NAHCO3	NAHCO3	YDL070W	BDF2		1.2369	0.126	1.0772	0.024	0.15442	0.126	0.00029
NAHCO3	NAHCO3	YDL066W	IDP1		0.95091	0.046	1.0025	0.034	-0.04539	0.046	3e-05
NAHCO3	NAHCO3	YDL065C	PEX19		0.82477	0.035	0.85143	0.021	-0.02903	0.035	2e-05
NAHCO3	NAHCO3	YDL062W	YDL062W		0.6493	0.018	0.58939	0.017	0.06251	0.018	1e-05
NAHCO3	NAHCO3	YDL061C	RPS29B		0.79858	0.039	0.7198	0.026	0.08252	0.039	3e-05
NAHCO3	NAHCO3	YDL059C	RAD59		1.04674	0.067	0.9667	0.006	0.08035	0.067	7e-05
NAHCO3	NAHCO3	YDL056W	MBP1		1.11634	0.06	1.00883	0.039	0.10606	0.06	4e-05
NAHCO3	NAHCO3	YDL089W	NUR1		0.78099	0.051	1.03867	0.009	-0.25987	0.051	8e-05
NAHCO3	NAHCO3	YDL088C	ASM4		1.1438	0.012	1.10256	0.003	0.03905	0.012	4e-05
NAHCO3	NAHCO3	YDL086W	YDL086W		0.87119	0.042	1.02594	0.021	-0.15508	0.042	3e-05
NAHCO3	NAHCO3	YDL085W	NDE2		0.85703	0.034	1.00608	0.045	-0.15453	0.034	2e-05
NAHCO3	NAHCO3	YDL083C	RPS16B		0.97031	0.036	0.98517	0.009	-0.01503	0.036	1e-05
NAHCO3	NAHCO3	YDL082W	RPL13A		0.79837	0.042	0.89347	0.017	-0.0974	0.042	4e-05
NAHCO3	NAHCO3	YDL081C	RPP1A		0.77811	0.03	0.85022	0.036	-0.06951	0.03	2e-05
NAHCO3	NAHCO3	YDL080C	THI3		0.93891	0.166	0.99932	0.07	-0.07072	0.166	0.00148
NAHCO3	NAHCO3	YDL079C	MRK1		0.95505	0.07	0.90928	0	0.04467	0.07	0.00011
NAHCO3	NAHCO3	YDL078C	MDH3		1.17872	0.08	0.97514	0.031	0.20453	0.08	9e-05
NAHCO3	NAHCO3	YDL110C	TMA17		1.17981	0.024	1.12272	0.053	0.0474	0.024	0
NAHCO3	NAHCO3	YDL109C	YDL109C		1.25001	0.055	1.06281	0.03	0.18177	0.055	2e-05
NAHCO3	NAHCO3	YDL106C	PHO2		0.31683	0.031	1.03735	0.043	-0.72423	0.031	0.00025
NAHCO3	NAHCO3	YDL104C	QRI7		0.76942	0.019	0.78386	0.007	-0.01776	0.019	0.00021
NAHCO3	NAHCO3	YDL100C	GET3		0.99884	0.013	0.92262	0.02	0.07723	0.013	5e-05
NAHCO3	NAHCO3	YDL099W	BUG1		1.16341	0.041	0.9934	0.033	0.17438	0.041	1e-05
NAHCO3	NAHCO3	YDL096C	YDL096C		0.69711	0.068	0.97651	0.027	-0.28525	0.069	0.00026
NAHCO3	NAHCO3	YDL095W	PMT1		1.08359	0.042	1.04222	0.005	0.04016	0.042	2e-05
NAHCO3	NAHCO3	YDL094C	YDL094C		0.9771	0.046	0.97954	0.017	-0.00096	0.046	3e-05
NAHCO3	NAHCO3	YDL093W	PMT5		0.70564	0.088	0.88491	0.061	-0.17002	0.088	0.00052
NAHCO3	NAHCO3	YDL091C	UBX3		1.25463	0.133	1.10917	0.061	0.14033	0.133	0.00032
NAHCO3	NAHCO3	YDL125C	HNT1		1.02455	0.045	0.95476	0.028	0.0665	0.045	2e-05
NAHCO3	NAHCO3	YDL124W	YDL124W		1.29846	0.086	1.01383	0.017	0.28379	0.086	8e-05
NAHCO3	NAHCO3	YDL123W	SNA4		1.38861	0.047	1.06796	0.038	0.31534	0.047	1e-05
NAHCO3	NAHCO3	YDL122W	UBP1		1.09814	0.007	1.07327	0.036	0.0358	0.007	1e-05
NAHCO3	NAHCO3	YDL121C	YDL121C		0.99975	0.03	1.01867	0.023	-0.02304	0.03	1e-05
NAHCO3	NAHCO3	YDL119C	YDL119C		0.67503	0.007	0.99392	0.012	-0.3189	0.007	3e-05
NAHCO3	NAHCO3	YDL118W	YDL118W		0.81527	0.027	0.9571	0.017	-0.14287	0.027	1e-05
NAHCO3	NAHCO3	YDL117W	CYK3		0.82007	0.026	0.94923	0.011	-0.13019	0.026	0.00032
NAHCO3	NAHCO3	YDL114W	YDL114W		1.18616	0.088	1.03839	0.004	0.14521	0.088	0.00011
NAHCO3	NAHCO3	YDL113C	ATG20		1.27847	0.045	1.00325	0.044	0.28594	0.045	1e-05
NAHCO3	NAHCO3	YDL112W	TRM3		#NUM!	#NUM!	1.09222	0.047	#NUM!	#NUM!	#NUM!
NAHCO3	NAHCO3	YDL135C	RDI1		1.15586	0.031	1.02691	0.007	0.12905	0.031	1e-05
NAHCO3	NAHCO3	YDL134C	PPH21		1.34074	0.033	1.05789	0.007	0.27904	0.033	0
NAHCO3	NAHCO3	YDL133W	SRF1		1.03782	0.023	1.01903	0.035	0.01326	0.023	0.00017
NAHCO3	NAHCO3	YDL133C-A	RPL41B		0.9296	0.014	0.98862	0.029	-0.05708	0.014	7e-05
NAHCO3	NAHCO3	YDL131W	LYS21		1.0067	0.123	1.02719	0.017	-0.01993	0.123	0.0005
NAHCO3	NAHCO3	YDL130W-A	STF1		0.76823	0.004	1.0148	0.041	-0.2422	0.004	1e-05
NAHCO3	NAHCO3	YDL130W	RPP1B		1.12484	0.043	1.00633	0.045	0.11697	0.043	2e-05
NAHCO3	NAHCO3	YDL129W	YDL129W		1.02541	0.038	1.14897	0.011	-0.12931	0.038	0.00046
NAHCO3	NAHCO3	YDL128W	VCX1		1.07218	0.067	1.01301	0.055	0.05421	0.067	7e-05
NAHCO3	NAHCO3	YDL127W	PCL2		1.02381	0.017	0.99978	0.041	0.025	0.017	0
NAHCO3	NAHCO3	YDL157C	YDL157C		0.95786	0.054	1.0248	0.024	-0.06683	0.054	5e-05
NAHCO3	NAHCO3	YDL156W	CMR1		1.3086	0.05	1.03656	0.028	0.26305	0.05	2e-05
NAHCO3	NAHCO3	YDL155W	CLB3		1.03132	0.075	0.97482	0.007	0.05559	0.075	0.0001
NAHCO3	NAHCO3	YDL154W	MSH5		0.9689	0.192	1.00909	0.047	-0.0506	0.192	0.00208
NAHCO3	NAHCO3	YDL149W	ATG9		0.89441	0.047	0.98529	0.022	-0.09622	0.047	4e-05
NAHCO3	NAHCO3	YDL146W	LDB17		1.31387	0.058	1.06035	0.047	0.25103	0.058	2e-05
NAHCO3	NAHCO3	YDL144C	YDL144C		1.28162	0.016	1.0063	0.019	0.27677	0.016	0
NAHCO3	NAHCO3	YDL142C	CRD1		0.91804	0.025	0.96853	0.019	-0.04949	0.025	1e-05
NAHCO3	NAHCO3	YDL138W	RGT2		0.95577	0.076	1.01856	0.025	-0.06263	0.076	0.00014
NAHCO3	NAHCO3	YDL137W	ARF2		0.99483	0.035	1.00205	0.026	-0.00628	0.035	1e-05
NAHCO3	NAHCO3	YDL136W	RPL35B		0.99448	0.055	0.70448	0.022	0.28878	0.055	5e-05
NAHCO3	NAHCO3	YDL173W	PAR32		0.94578	0.028	0.97215	0.015	-0.0208	0.028	1e-05
NAHCO3	NAHCO3	YDL172C	YDL172C		0.98805	0.02	0.96914	0.043	0.02337	0.02	0
NAHCO3	NAHCO3	YDL171C	GLT1		1.2387	0.039	1.07817	0.031	0.15693	0.039	1e-05
NAHCO3	NAHCO3	YDL170W	UGA3		1.10959	0.047	1.04682	0.005	0.06065	0.047	2e-05
NAHCO3	NAHCO3	YDL169C	UGX2		1.24149	0.048	1.04666	0.008	0.19265	0.048	2e-05
NAHCO3	NAHCO3	YDL168W	SFA1		1.28075	0.005	1.01797	0.004	0.26038	0.005	0
NAHCO3	NAHCO3	YDL167C	NRP1		1.25477	0.032	1.05324	0.025	0.19985	0.032	0
NAHCO3	NAHCO3	YDL162C	YDL162C		1.16794	0.001	1.01991	0.072	0.13727	0.001	0
NAHCO3	NAHCO3	YDL161W	ENT1		1.03588	0.053	0.99235	0.027	0.04242	0.053	4e-05
NAHCO3	NAHCO3	YDL184C	RPL41A		1.10305	0.029	1.03384	0.03	0.07352	0.029	0
NAHCO3	NAHCO3	YDL183C	YDL183C		0.74162	0.034	0.81596	0.012	-0.07771	0.034	3e-05
NAHCO3	NAHCO3	YDL182W	LYS20		1.06218	0.192	0.95239	0.035	0.10938	0.192	0.00159
NAHCO3	NAHCO3	YDL181W	INH1		0.77192	0.085	0.84296	0.023	-0.067	0.085	0.00037
NAHCO3	NAHCO3	YDL180W	YDL180W		0.84718	0.011	0.9185	0.018	-0.07594	0.011	6e-05
NAHCO3	NAHCO3	YDL179W	PCL9		1.43154	0.103	1.06513	0.053	0.3465	0.103	0.0001
NAHCO3	NAHCO3	YDL178W	DLD2		1.33282	0.088	1.04181	0.008	0.2899	0.088	8e-05
NAHCO3	NAHCO3	YDL177C	YDL177C		0.95863	0.06	1.02537	0.057	-0.0724	0.06	7e-05
NAHCO3	NAHCO3	YDL176W	YDL176W		1.00401	0.074	0.96781	0.049	0.04334	0.074	0.00011
NAHCO3	NAHCO3	YDL175C	AIR2		1.21907	0.101	1.03277	0.085	0.19859	0.101	0.00015
NAHCO3	NAHCO3	YDL174C	DLD1		1.29476	0.102	1.0494	0.052	0.24321	0.102	0.00013
NAHCO3	NAHCO3	YOR202W	HIS3		1.01549	0.165	1.02063	0.15	0.01997	0.166	0
NAHCO3	NAHCO3	YDR249C	YDR249C		0.9638	0.045	0.9796	0.005	-0.016	0.045	3e-05
NAHCO3	NAHCO3	YDR248C	YDR248C		0.92957	0.062	0.72961	0.047	0.18938	0.062	8e-05
NAHCO3	NAHCO3	YDR247W	VHS1		0.99771	0.026	1.01697	0.03	-0.01516	0.026	0
NAHCO3	NAHCO3	YDR245W	MNN10		0.382	0.029	0.85565	0.027	-0.46468	0.029	0.00194
NAHCO3	NAHCO3	YDR244W	PEX5		1.12332	0.043	1.05549	0.012	0.07029	0.043	2e-05
NAHCO3	NAHCO3	YDR239C	YDR239C		1.16106	0.014	1.07815	0.004	0.08324	0.014	5e-05
NAHCO3	NAHCO3	YDR263C	DIN7		0.844	0.047	0.86023	0.026	-0.01396	0.047	5e-05
NAHCO3	NAHCO3	YDR262W	YDR262W		1.18467	0.046	1.07265	0.015	0.11003	0.046	2e-05
NAHCO3	NAHCO3	YDR261C	EXG2		0.93297	0.079	1.01625	0.036	-0.08086	0.079	0.00017
NAHCO3	NAHCO3	YDR260C	SWM1		0.79693	0.007	0.8319	0.026	-0.02658	0.007	3e-05
NAHCO3	NAHCO3	YDR259C	YAP6		1.01717	0.004	1.04012	0.017	-0.01562	0.004	1e-05
NAHCO3	NAHCO3	YDR258C	HSP78		1.17661	0.036	1.02743	0.031	0.14583	0.036	1e-05
NAHCO3	NAHCO3	YDR257C	RKM4		1.06618	0.03	1.02387	0.028	0.0459	0.03	1e-05
NAHCO3	NAHCO3	YDR256C	CTA1		0.93003	0.02	0.98284	0.015	-0.04884	0.02	0
NAHCO3	NAHCO3	YDR255C	RMD5		0.89962	0.05	0.95401	0.051	-0.05441	0.05	5e-05
NAHCO3	NAHCO3	YDR254W	CHL4		1.04465	0.031	1.08302	0.02	-0.03221	0.031	1e-05
NAHCO3	NAHCO3	YDR253C	MET32		1.40161	0.097	1.03129	0.046	0.38341	0.098	9e-05
NAHCO3	NAHCO3	YDR279W	RNH202		1.24617	0.022	0.94085	0.022	0.30452	0.022	0
NAHCO3	NAHCO3	YDR278C	YDR278C		0.73633	0.012	0.93766	0.028	-0.1922	0.012	9e-05
NAHCO3	NAHCO3	YDR277C	MTH1		1.09958	0.048	1.0162	0.013	0.08298	0.048	2e-05
NAHCO3	NAHCO3	YDR276C	PMP3		0	0	0	0	0	0	#NUM!
NAHCO3	NAHCO3	YDR275W	BSC2		0.96418	0.089	1.00864	0.033	-0.05499	0.089	0.00021
NAHCO3	NAHCO3	YDR274C	YDR274C		1.09703	0.017	1.00692	0.035	0.0915	0.017	8e-05
NAHCO3	NAHCO3	YDR273W	DON1		1.17671	0.018	1.02906	0.03	0.1488	0.018	0
NAHCO3	NAHCO3	YDR272W	GLO2		1.33897	0.039	1.08316	0.022	0.25691	0.039	1e-05
NAHCO3	NAHCO3	YDR270W	CCC2		1.06532	0.044	1.0313	0	0.03615	0.044	2e-05
NAHCO3	NAHCO3	YDR266C	HEL2		0.94237	0.031	0.99141	0.046	-0.03899	0.031	1e-05
NAHCO3	NAHCO3	YDR265W	PEX10		1.38608	0.036	1.0073	0.001	0.38159	0.036	0
NAHCO3	NAHCO3	YDR297W	SUR2		0.93568	0.028	1.18027	0.089	-0.2578	0.028	1e-05
NAHCO3	NAHCO3	YDR294C	DPL1		1.00645	0.038	1.03097	0.133	-0.005	0.038	1e-05
NAHCO3	NAHCO3	YDR291W	HRQ1		0.77595	0.077	0.84729	0.048	-0.08131	0.077	0.00027
NAHCO3	NAHCO3	YDR289C	RTT103		0.50301	0.021	0.73687	0.01	-0.23265	0.021	2e-05
NAHCO3	NAHCO3	YDR287W	INM2		0.87739	0.066	0.95497	0.03	-0.06816	0.066	0.00012
NAHCO3	NAHCO3	YDR286C	YDR286C		1.08609	0.04	0.96986	0.012	0.11963	0.04	1e-05
NAHCO3	NAHCO3	YDR285W	ZIP1		0.89761	0.018	0.95627	0.018	-0.05334	0.018	0
NAHCO3	NAHCO3	YDR284C	DPP1		0.88328	0.095	0.92526	0.012	-0.04208	0.095	0.00034
NAHCO3	NAHCO3	YDR282C	YDR282C		1.11473	0.054	0.98358	0.038	0.13389	0.054	3e-05
NAHCO3	NAHCO3	YDR281C	PHM6		1.21752	0.009	1.05592	0.007	0.16109	0.009	2e-05
NAHCO3	NAHCO3	YDR316W	OMS1		0.83073	0.079	1.02007	0.056	-0.1715	0.08	0.00024
NAHCO3	NAHCO3	YDR315C	IPK1		1.1236	0.036	1.07085	0.058	0.05253	0.036	1e-05
NAHCO3	NAHCO3	YDR314C	RAD34		0.91169	0.071	0.94903	0.025	-0.03422	0.071	0.00013
NAHCO3	NAHCO3	YDR313C	PIB1		0.91111	0.007	0.95432	0.05	-0.05216	0.007	2e-05
NAHCO3	NAHCO3	YDR312W	SSF2		1.15931	0.002	0.9309	0.014	0.23441	0.002	0
NAHCO3	NAHCO3	YDR310C	SUM1		0.82407	0.037	1.01019	0.026	-0.18041	0.037	2e-05
NAHCO3	NAHCO3	YDR309C	GIC2		0.79862	0.08	0.9356	0.013	-0.13264	0.08	0.00027
NAHCO3	NAHCO3	YDR307W	PMT7		1.26144	0.026	1.19652	0.027	0.06563	0.026	0
NAHCO3	NAHCO3	YDR306C	YDR306C		1.045	0.025	1.03821	0.017	0.00797	0.025	0
NAHCO3	NAHCO3	YDR305C	HNT2		1.08764	0.044	0.97533	0.022	0.11526	0.044	2e-05
NAHCO3	NAHCO3	YDR304C	CPR5		1.074	0.08	1.02638	0.022	0.04028	0.08	0.00011
NAHCO3	NAHCO3	YDR335W	MSN5		0.96149	0.022	1.05226	0.008	-0.08887	0.022	0
NAHCO3	NAHCO3	YDR334W	SWR1		0.83212	0.022	1.00581	0.039	-0.1728	0.022	0.00023
NAHCO3	NAHCO3	YDR333C	YDR333C		1.31455	0.029	1.07632	0.013	0.23732	0.029	0
NAHCO3	NAHCO3	YDR332W	IRC3		0.64284	0.014	0.57215	0.047	0.07688	0.014	0
NAHCO3	NAHCO3	YDR330W	UBX5		1.01926	0.108	0.97095	0.038	0.04355	0.108	0.00032
NAHCO3	NAHCO3	YDR329C	PEX3		0.87021	0.043	0.88774	0.019	-0.01427	0.044	3e-05
NAHCO3	NAHCO3	YDR321W	ASP1		1.15222	0.041	0.97147	0.025	0.18141	0.041	1e-05
NAHCO3	NAHCO3	YDR320C	SWA2		0.80641	0.044	0.8334	0.026	-0.02692	0.044	4e-05
NAHCO3	NAHCO3	YDR319C	YFT2		1.21063	0.054	1.03779	0.029	0.17681	0.055	3e-05
NAHCO3	NAHCO3	YDR318W	MCM21		0.93612	0.108	1.01044	0.079	-0.09614	0.108	0.00042
NAHCO3	NAHCO3	YDR317W	HIM1		1.05275	0.017	0.99538	0.051	0.06565	0.017	9e-05
NAHCO3	NAHCO3	YDR354W	TRP4		1.12464	0.042	1.03006	0.049	0.09903	0.042	1e-05
NAHCO3	NAHCO3	YDR352W	YPQ2		0.99481	0.02	1.0185	0.007	-0.0222	0.02	0.00014
NAHCO3	NAHCO3	YDR351W	SBE2		1.18841	0.017	1.03379	0.02	0.15972	0.017	0
NAHCO3	NAHCO3	YDR349C	YPS7		0.94378	0.015	1.01857	0.016	-0.07252	0.015	9e-05
NAHCO3	NAHCO3	YDR348C	PAL1		1.04598	0.026	0.95609	0.003	0.09143	0.026	0
NAHCO3	NAHCO3	YDR346C	SVF1		0.6582	0.023	0.90269	0.018	-0.23818	0.023	1e-05
NAHCO3	NAHCO3	YDR345C	HXT3		1.00867	0.006	1.01838	0.011	-0.00564	0.006	1e-05
NAHCO3	NAHCO3	YDR344C	YDR344C		0.81508	0.016	0.99595	0.029	-0.18102	0.016	0
NAHCO3	NAHCO3	YDR340W	YDR340W		1.13352	0.024	1.03368	0.02	0.10053	0.024	0
NAHCO3	NAHCO3	YDR338C	YDR338C		1.11119	0.011	1.00302	0.021	0.11237	0.011	3e-05
NAHCO3	NAHCO3	YDR336W	YDR336W		0.95496	0.117	1.02417	0.038	-0.06264	0.117	0.0005
NAHCO3	NAHCO3	YDR372C	VPS74		0.73409	0.039	0.8784	0.011	-0.14372	0.039	4e-05
NAHCO3	NAHCO3	YDR371W	CTS2		0.94981	0.013	0.99461	0.036	-0.05163	0.013	7e-05
NAHCO3	NAHCO3	YDR370C	YDR370C		1.25301	0.065	1.02202	0.027	0.236	0.065	4e-05
NAHCO3	NAHCO3	YDR369C	XRS2		0.96511	0.042	1.00221	0.028	-0.02894	0.042	2e-05
NAHCO3	NAHCO3	YDR368W	YPR1		0.94716	0.003	1.04281	0.002	-0.09267	0.003	0
NAHCO3	NAHCO3	YDR363W-A	SEM1		0.91369	0.02	0.90137	0.058	0.00865	0.02	0
NAHCO3	NAHCO3	YDR363W	ESC2		1.00677	0.009	1.05366	0.027	-0.04656	0.009	0
NAHCO3	NAHCO3	YDR360W	YDR360W		1.10046	0.009	1.03258	0.025	0.06443	0.009	0
NAHCO3	NAHCO3	YDR359C	EAF1		0.27353	0.021	0.73189	0.02	-0.45634	0.021	0.00012
NAHCO3	NAHCO3	YDR358W	GGA1		0.59507	0.021	0.77686	0.019	-0.18376	0.021	1e-05
NAHCO3	NAHCO3	YDR357C	CNL1		1.28579	0.029	1.0513	0.022	0.23587	0.029	0
NAHCO3	NAHCO3	YDR387C	YDR387C		1.3023	0.022	1.03393	0.039	0.27651	0.022	0
NAHCO3	NAHCO3	YDR386W	MUS81		0.90529	0.031	1.0392	0.007	-0.12822	0.031	1e-05
NAHCO3	NAHCO3	YDR385W	EFT2		0.92828	0.026	0.99184	0.013	-0.06052	0.026	1e-05
NAHCO3	NAHCO3	YDR384C	ATO3		1.36351	0.064	1.0408	0.048	0.30957	0.064	3e-05
NAHCO3	NAHCO3	YDR383C	NKP1		0.95885	0.007	1.11989	0.021	-0.14763	0.007	2e-05
NAHCO3	NAHCO3	YDR382W	RPP2B		0.75054	0.015	0.73053	0.012	0.02837	0.015	0.00013
NAHCO3	NAHCO3	YDR380W	ARO10		1.08895	0.029	1.0653	0.004	0.02444	0.029	1e-05
NAHCO3	NAHCO3	YDR379W	RGA2		0.98736	0.004	1.05242	0.022	-0.05699	0.004	0
NAHCO3	NAHCO3	YDR378C	LSM6		0.80545	0.046	0.75711	0.095	0.07419	0.046	0.00108
NAHCO3	NAHCO3	YDR375C	BCS1		0.7248	0.019	0.82188	0.04	-0.08803	0.02	0.00024
NAHCO3	NAHCO3	YDR374C	YDR374C		1.03566	0.069	0.96486	0.029	0.08677	0.069	8e-05
NAHCO3	NAHCO3	YDR403W	DIT1		0.86236	0.027	0.98036	0.042	-0.12329	0.027	1e-05
NAHCO3	NAHCO3	YDR402C	DIT2		0.76298	0.009	0.98064	0.045	-0.21392	0.009	5e-05
NAHCO3	NAHCO3	YDR401W	YDR401W		0.90041	0.009	1.09603	0.033	-0.19949	0.009	3e-05
NAHCO3	NAHCO3	YDR400W	URH1		1.07022	0.033	1.09238	0.031	-0.01708	0.033	1e-05
NAHCO3	NAHCO3	YDR399W	HPT1		0.89679	0.139	0.98262	0.022	-0.08725	0.139	0.001
NAHCO3	NAHCO3	YDR395W	SXM1		1.1467	0.017	1.02	0.014	0.1311	0.017	0
NAHCO3	NAHCO3	YDR393W	SHE9		0.68889	0.025	0.82215	0.009	-0.13643	0.025	1e-05
NAHCO3	NAHCO3	YDR391C	YDR391C		0.98224	0.023	0.9989	0.004	-0.01435	0.023	0
NAHCO3	NAHCO3	YDR389W	SAC7		1.22206	0.099	1.021	0.008	0.20124	0.099	0.00015
NAHCO3	NAHCO3	YDR388W	RVS167		0.83485	0.052	0.88651	0.017	-0.0479	0.052	7e-05
NAHCO3	NAHCO3	YDR422C	SIP1		0.81111	0.019	1.06066	0.089	-0.24971	0.019	0
NAHCO3	NAHCO3	YDR421W	ARO80		0.79915	0.199	0.88939	0.011	-0.08962	0.199	0.00403
NAHCO3	NAHCO3	YDR420W	HKR1		1.14913	0.056	0.95469	0.01	0.19739	0.056	3e-05
NAHCO3	NAHCO3	YDR419W	RAD30		1.07076	0.087	1.02541	0.029	0.05282	0.087	0.00014
NAHCO3	NAHCO3	YDR415C	YDR415C		1.03692	0.058	1.05686	0.019	-0.01893	0.058	5e-05
NAHCO3	NAHCO3	YDR414C	ERD1		0.85733	0.049	1.0787	0.052	-0.21243	0.049	5e-05
NAHCO3	NAHCO3	YDR411C	DFM1		1.31634	0.026	0.98585	0.015	0.339	0.026	0
NAHCO3	NAHCO3	YDR409W	SIZ1		0.79481	0.029	0.89866	0.008	-0.10347	0.029	0.00043
NAHCO3	NAHCO3	YDR408C	ADE8		1.09622	0.026	0.97198	0.021	0.12791	0.026	0
NAHCO3	NAHCO3	YDR406W	PDR15		0.99924	0.04	1.02752	0.018	-0.01802	0.04	0.00053
NAHCO3	NAHCO3	YDL199C	YDL199C		1.21703	0.004	1.03885	0.009	0.18142	0.004	0
NAHCO3	NAHCO3	YDL197C	ASF2		1.15373	0.054	1.08096	0.038	0.06692	0.054	3e-05
NAHCO3	NAHCO3	YDL194W	SNF3		1.19906	0.049	1.0604	0.058	0.1429	0.049	2e-05
NAHCO3	NAHCO3	YDL191W	RPL35A		0.89395	0.064	0.89927	0.065	0.0013	0.064	0.0001
NAHCO3	NAHCO3	YDL190C	UFD2		1.19048	0.037	0.94715	0.021	0.24408	0.037	1e-05
NAHCO3	NAHCO3	YDL189W	RBS1		1.21711	0.037	1.07067	0.034	0.15767	0.037	1e-05
NAHCO3	NAHCO3	YDL188C	PPH22		1.17822	0.041	1.03548	0.049	0.14878	0.041	1e-05
NAHCO3	NAHCO3	YDL187C	YDL187C		0.78543	0.016	0.95077	0.008	-0.16114	0.016	0.00014
NAHCO3	NAHCO3	YDL186W	YDL186W		0.64459	0.024	0.97514	0.024	-0.32822	0.024	0.00046
NAHCO3	NAHCO3	YDL216C	RRI1		1.09039	0.058	1.04604	0.019	0.0491	0.059	4e-05
NAHCO3	NAHCO3	YDL215C	GDH2		0.7485	0.021	1.04006	0.056	-0.29093	0.021	0.00026
NAHCO3	NAHCO3	YDL214C	PRR2		1.18459	0.018	1.04956	0.004	0.13792	0.018	7e-05
NAHCO3	NAHCO3	YDL213C	NOP6		1.24498	0.025	1.05973	0.029	0.18896	0.025	0
NAHCO3	NAHCO3	YDL211C	YDL211C		0.99691	0.003	0.96194	0.025	0.03924	0.003	0
NAHCO3	NAHCO3	YDL210W	UGA4		0.82124	0.018	0.9169	0.02	-0.09927	0.018	0.00016
NAHCO3	NAHCO3	YDL206W	YDL206W		1.04836	0.004	1.01077	0.017	0.04358	0.004	0
NAHCO3	NAHCO3	YDL204W	RTN2		1.06265	0.026	0.99431	0.004	0.07174	0.026	0
NAHCO3	NAHCO3	YDL203C	ACK1		0.88593	0.056	0.95447	0.046	-0.08061	0.056	7e-05
NAHCO3	NAHCO3	YDL201W	TRM8		1.11273	0.031	0.97912	0.019	0.13232	0.031	1e-05
NAHCO3	NAHCO3	YDL200C	MGT1		0.66587	0.012	0.97202	0.045	-0.30091	0.012	0.0001
NAHCO3	NAHCO3	YDL232W	OST4		0.71431	0.056	0.6255	0.018	0.09345	0.056	0.00013
NAHCO3	NAHCO3	YDL231C	BRE4		0.91131	0.021	0.95813	0.013	-0.04187	0.021	0
NAHCO3	NAHCO3	YDL230W	PTP1		0.99421	0.061	0.97925	0.023	0.01126	0.061	6e-05
NAHCO3	NAHCO3	YDL229W	SSB1		0.98124	0.04	1.00274	0.013	-0.01226	0.04	2e-05
NAHCO3	NAHCO3	YDL226C	GCS1		1.24693	0.001	1.02785	0.002	0.22128	0.001	0
NAHCO3	NAHCO3	YDL224C	WHI4		0.93763	0.02	1.02854	0.049	-0.09424	0.02	0.00015
NAHCO3	NAHCO3	YDL223C	HBT1		0.64085	0.127	0.53304	0.147	0.12648	0.127	0.00206
NAHCO3	NAHCO3	YDL222C	FMP45		1.286	0.014	1.03577	0.058	0.24396	0.014	4e-05
NAHCO3	NAHCO3	YDL219W	DTD1		1.21419	0.04	1.03311	0.022	0.17659	0.04	1e-05
NAHCO3	NAHCO3	YDL218W	YDL218W		0.79717	0.025	0.95325	0.011	-0.15226	0.025	0.00032
NAHCO3	NAHCO3	YDR001C	NTH1		0.88394	0.038	0.85917	0.019	0.02506	0.038	2e-05
NAHCO3	NAHCO3	YDL243C	AAD4		0.89628	0.042	0.78974	0.021	0.10521	0.042	3e-05
NAHCO3	NAHCO3	YDL242W	YDL242W		1.15436	0.022	1.06644	0.029	0.08128	0.022	0
NAHCO3	NAHCO3	YDL241W	YDL241W		1.28687	0.053	1.02796	0.03	0.25791	0.053	2e-05
NAHCO3	NAHCO3	YDL240W	LRG1		0.92243	0.005	1.04434	0.016	-0.11782	0.005	1e-05
NAHCO3	NAHCO3	YDL239C	ADY3		1.00641	0.113	1.05051	0.079	-0.04765	0.113	0.00039
NAHCO3	NAHCO3	YDL238C	GUD1		1.08803	0.04	1.05412	0.018	0.03859	0.04	1e-05
NAHCO3	NAHCO3	YDL237W	AIM6		0.79244	0.021	0.99948	0.01	-0.20543	0.021	1e-05
NAHCO3	NAHCO3	YDL236W	PHO13		1.20678	0.035	1.05271	0.04	0.16569	0.035	1e-05
NAHCO3	NAHCO3	YDL234C	GYP7		0.84891	0.02	1.00037	0.027	-0.1533	0.02	0
NAHCO3	NAHCO3	YDL233W	MFG1		0.76825	0.032	0.98306	0.019	-0.21032	0.032	2e-05
NAHCO3	NAHCO3	YDR015C	YDR015C		0.8565	0.091	0.87974	0.024	-0.01978	0.091	0.00032
NAHCO3	NAHCO3	YDR014W	RAD61		0.99458	0.001	0.98483	0.037	0.00725	0.001	0
NAHCO3	NAHCO3	YDR011W	SNQ2		1.05076	0.039	1.01237	0.03	0.03862	0.039	1e-05
NAHCO3	NAHCO3	YDR010C	YDR010C		0.92359	0.039	1.05872	0.028	-0.13489	0.039	2e-05
NAHCO3	NAHCO3	YDR009W	GAL3		1.19372	0.024	1.08318	0.087	0.09531	0.024	0
NAHCO3	NAHCO3	YDR007W	TRP1		1.02283	0.002	0.99733	0.013	0.02887	0.002	0
NAHCO3	NAHCO3	YDR006C	SOK1		0.67788	0.008	0.94326	0.045	-0.26564	0.008	0
NAHCO3	NAHCO3	YDR005C	MAF1		0.77109	0.025	0.97382	0.005	-0.20286	0.025	1e-05
NAHCO3	NAHCO3	YDR004W	RAD57		1.03574	0.066	1.01502	0.113	0.00847	0.066	7e-05
NAHCO3	NAHCO3	YDR003W	RCR2		1.11428	0.038	0.96865	0.051	0.15317	0.038	1e-05
NAHCO3	NAHCO3	YDR056C	YDR056C		1.27079	0.027	1.04334	0.047	0.23711	0.027	0
NAHCO3	NAHCO3	YDR055W	PST1		1.05605	0.026	0.98714	0.034	0.06312	0.026	0
NAHCO3	NAHCO3	YDR051C	DET1		0.98465	0.057	0.99739	0.009	-0.01008	0.057	5e-05
NAHCO3	NAHCO3	YDR049W	VMS1		0.82021	0.096	0.95042	0.118	-0.13697	0.096	0.00044
NAHCO3	NAHCO3	YDR048C	YDR048C		0.98449	0.117	0.949	0.062	0.02527	0.117	0.00045
NAHCO3	NAHCO3	YDR024W	YDR024W		0.94438	0.008	0.84445	0.032	0.10337	0.008	2e-05
NAHCO3	NAHCO3	YDR022C	ATG31		0.86639	0.036	0.99652	0.057	-0.12049	0.036	2e-05
NAHCO3	NAHCO3	YDR020C	DAS2		1.10004	0.052	0.9579	0.017	0.14289	0.052	3e-05
NAHCO3	NAHCO3	YDR019C	GCV1		0.87858	0.053	1.02845	0.029	-0.14621	0.053	6e-05
NAHCO3	NAHCO3	YDR018C	YDR018C		0.92118	0.01	1.04036	0.006	-0.11517	0.01	4e-05
NAHCO3	NAHCO3	YDR072C	IPT1		1.20012	0.021	1.31206	0.072	-0.11047	0.021	0.0001
NAHCO3	NAHCO3	YDR071C	PAA1		1.14669	0.042	1.16934	0.044	-0.00674	0.042	1e-05
NAHCO3	NAHCO3	YDR070C	FMP16		0.91389	0.02	0.9268	0.033	-0.01795	0.02	0
NAHCO3	NAHCO3	YDR068W	DOS2		1.38536	0.06	1.0715	0.062	0.3178	0.06	2e-05
NAHCO3	NAHCO3	YDR067C	OCA6		1.21777	0.028	1.14255	0.052	0.06671	0.028	0.00018
NAHCO3	NAHCO3	YDR066C	RTR2		0.92835	0.049	1.04423	0.026	-0.11425	0.049	4e-05
NAHCO3	NAHCO3	YDR063W	AIM7		0.81211	0.028	0.91445	0.002	-0.10053	0.028	1e-05
NAHCO3	NAHCO3	YDR061W	YDR061W		1.01885	0.045	0.94221	0.038	0.09104	0.045	2e-05
NAHCO3	NAHCO3	YDR059C	UBC5		1.28155	0.002	1.17503	0.016	0.10086	0.002	0
NAHCO3	NAHCO3	YDR058C	TGL2		1.15205	0.025	0.97684	0.014	0.17484	0.025	0
NAHCO3	NAHCO3	YDR057W	YOS9		0.93912	0.049	1.01907	0.1	-0.05687	0.049	4e-05
NAHCO3	NAHCO3	YDR090C	YDR090C		1.02373	0.033	1.03208	0.045	-0.00986	0.033	1e-05
NAHCO3	NAHCO3	YDR089W	YDR089W		0.81348	0.069	0.9463	0.038	-0.12778	0.069	0.00017
NAHCO3	NAHCO3	YDR085C	AFR1		0.84126	0.064	0.91988	0.047	-0.07208	0.064	0.00012
NAHCO3	NAHCO3	YDR084C	TVP23		0.87452	0.002	0.92104	0.009	-0.04685	0.002	0
NAHCO3	NAHCO3	YDR083W	RRP8		1.16973	0.081	0.87218	0.078	0.30968	0.081	9e-05
NAHCO3	NAHCO3	YDR080W	VPS41		0.98266	0.015	0.99105	0.039	-0.00131	0.015	0
NAHCO3	NAHCO3	YDR077W	SED1		1.07649	0.039	1.12219	0.03	-0.04342	0.039	1e-05
NAHCO3	NAHCO3	YDR076W	RAD55		1.05657	0.034	1.06089	0.084	-0.00716	0.034	1e-05
NAHCO3	NAHCO3	YDR075W	PPH3		0.66527	0.015	0.90585	0.021	-0.23345	0.015	0.00018
NAHCO3	NAHCO3	YDR074W	TPS2		1.13218	0.01	1.0449	0.033	0.08298	0.01	3e-05
NAHCO3	NAHCO3	YDR073W	SNF11		1.21037	0.017	1.0466	0.094	0.15021	0.017	7e-05
NAHCO3	NAHCO3	YDR102C	YDR102C		0.87998	0.034	1.07736	0.05	-0.18591	0.034	2e-05
NAHCO3	NAHCO3	YDR101C	ARX1		1.15703	0.035	1.03513	0.046	0.11306	0.035	0.00031
NAHCO3	NAHCO3	YDR100W	TVP15		0.95958	0.018	1.01986	0.036	-0.06825	0.018	0
NAHCO3	NAHCO3	YDR099W	BMH2		1.26849	0.047	1.08448	0.03	0.18049	0.047	1e-05
NAHCO3	NAHCO3	YDR098C	GRX3		0.95313	0.012	0.96037	0.005	-0.00563	0.012	5e-05
NAHCO3	NAHCO3	YDR097C	MSH6		1.1841	0.027	1.0265	0.007	0.15658	0.027	0
NAHCO3	NAHCO3	YDR096W	GIS1		0.98163	0.026	0.92367	0.027	0.06167	0.026	1e-05
NAHCO3	NAHCO3	YDR095C	YDR095C		0.95708	0.028	0.93177	0.024	0.03285	0.028	1e-05
NAHCO3	NAHCO3	YDR094W	YDR094W		0.97361	0.034	0.98512	0.013	-0.00761	0.034	1e-05
NAHCO3	NAHCO3	YDR093W	DNF2		0.81311	0.016	0.90719	0.084	-0.10808	0.016	0.00013
NAHCO3	NAHCO3	YDR092W	UBC13		1.08045	0.029	1.0353	0.028	0.05678	0.029	1e-05
NAHCO3	NAHCO3	YDR117C	TMA64		1.3809	0.009	0.96338	0.004	0.42072	0.009	2e-05
NAHCO3	NAHCO3	YDR116C	MRPL1		0.82531	0.026	0.82246	0.006	0.00758	0.026	1e-05
NAHCO3	NAHCO3	YDR112W	YDR112W		0.98357	0.044	1.00606	0.033	-0.0235	0.044	2e-05
NAHCO3	NAHCO3	YDR111C	ALT2		1.07205	0.026	0.96103	0.005	0.11287	0.026	0
NAHCO3	NAHCO3	YDR110W	FOB1		0.86649	0.067	0.97173	0.034	-0.10988	0.067	0.00013
NAHCO3	NAHCO3	YDR109C	YDR109C		1.14929	0.036	1.08524	0.046	0.08011	0.036	1e-05
NAHCO3	NAHCO3	YDR108W	TRS85		0.6617	0.04	0.94288	0.028	-0.28476	0.04	6e-05
NAHCO3	NAHCO3	YDR107C	TMN2		1.08415	0.007	1.06799	0.012	0.02202	0.007	0
NAHCO3	NAHCO3	YDR105C	TMS1		0.97009	0.097	0.9646	0.008	0.00859	0.097	0.00028
NAHCO3	NAHCO3	YDR104C	SPO71		0.95086	0.007	1.00281	0.01	-0.05052	0.007	0
NAHCO3	NAHCO3	YDR130C	FIN1		0.93268	0.038	0.95762	0.054	-0.00923	0.038	2e-05
NAHCO3	NAHCO3	YDR128W	MTC5		1.19773	0.06	1.00161	0.013	0.19735	0.06	3e-05
NAHCO3	NAHCO3	YDR127W	ARO1		0.99584	0.057	0.96343	0.012	0.03489	0.057	5e-05
NAHCO3	NAHCO3	YDR126W	SWF1		0.60705	0.038	0.80341	0.002	-0.19375	0.038	7e-05
NAHCO3	NAHCO3	YDR125C	ECM18		0.88948	0.058	0.97344	0.024	-0.09034	0.058	8e-05
NAHCO3	NAHCO3	YDR124W	YDR124W		1.10822	0.014	1.0481	0.035	0.0661	0.014	0
NAHCO3	NAHCO3	YDR123C	INO2		1.04172	0.018	1.02617	0.026	0.01309	0.018	0
NAHCO3	NAHCO3	YDR122W	KIN1		1.12699	0.007	1.04555	0.02	0.08056	0.007	0
NAHCO3	NAHCO3	YDR121W	DPB4		1.21366	0.035	1.00102	0.008	0.21383	0.035	1e-05
NAHCO3	NAHCO3	YDR120C	TRM1		1.19624	0.004	1.02639	0.036	0.17962	0.004	0
NAHCO3	NAHCO3	YDR119W	VBA4		0.98982	0.062	0.94078	0.05	0.04244	0.062	7e-05
NAHCO3	NAHCO3	YDR147W	EKI1		0.99898	0.024	0.92154	0.022	0.08113	0.024	0
NAHCO3	NAHCO3	YDR146C	SWI5		1.04251	0.021	1.02936	0.016	0.0181	0.021	0
NAHCO3	NAHCO3	YDR144C	MKC7		1.03997	0.053	1.02811	0.047	0.00421	0.053	4e-05
NAHCO3	NAHCO3	YDR143C	SAN1		1.15057	0.047	1.01964	0.024	0.13388	0.047	2e-05
NAHCO3	NAHCO3	YDR142C	PEX7		1.17161	0.004	1.07643	0.03	0.10456	0.004	0
NAHCO3	NAHCO3	YDR139C	RUB1		0.81052	0.032	0.9363	0.026	-0.12078	0.032	2e-05
NAHCO3	NAHCO3	YDR135C	YCF1		1.06385	0.053	1.00922	0.027	0.05163	0.053	3e-05
NAHCO3	NAHCO3	YDR134C	YDR134C		1.23904	0.008	1.06404	0.004	0.17842	0.008	1e-05
NAHCO3	NAHCO3	YDR133C	YDR133C		0.9493	0.071	0.98367	0.019	-0.02992	0.071	0.00011
NAHCO3	NAHCO3	YDR132C	YDR132C		1.12588	0.09	1.08463	0.014	0.03632	0.09	0.00014
NAHCO3	NAHCO3	YDR131C	YDR131C		0.8836	0.03	0.93044	0.04	-0.04609	0.03	1e-05
NAHCO3	NAHCO3	YDR158W	HOM2		0.67607	0.031	0.9205	0.042	-0.24274	0.031	3e-05
NAHCO3	NAHCO3	YDR157W	YDR157W		1.30166	0.037	1.02701	0.038	0.28164	0.037	1e-05
NAHCO3	NAHCO3	YDR156W	RPA14		1.49941	0.066	1.18439	0.085	0.3364	0.066	2e-05
NAHCO3	NAHCO3	YDR155C	CPR1		1.19739	0.033	0.96592	0.022	0.23416	0.033	1e-05
NAHCO3	NAHCO3	YDR154C	YDR154C		1.02636	0.041	1.01667	0.071	0.03283	0.041	0.00054
NAHCO3	NAHCO3	YDR153C	ENT5		1.21285	0.037	1.0742	0.011	0.14392	0.037	0.0003
NAHCO3	NAHCO3	YDR152W	GIR2		0.86806	0.036	0.9437	0.049	-0.06574	0.036	2e-05
NAHCO3	NAHCO3	YDR151C	CTH1		1.21082	0.024	1.08203	0.042	0.12213	0.024	0
NAHCO3	NAHCO3	YDR150W	NUM1		1.03297	0.218	1.06388	0.063	-0.02951	0.219	0.00251
NAHCO3	NAHCO3	YDR149C	YDR149C		0.82138	0.022	1.03038	0.026	-0.21309	0.022	1e-05
NAHCO3	NAHCO3	YDR148C	KGD2		0.92057	0.064	0.94991	0.019	-0.02744	0.064	9e-05
NAHCO3	NAHCO3	YDR179C	CSN9		1.06637	0.026	1.06317	0.087	0.01381	0.026	0.0002
NAHCO3	NAHCO3	YDR178W	SDH4		1.12619	0.005	1.08064	0.062	0.03672	0.005	1e-05
NAHCO3	NAHCO3	YDR171W	HSP42		1.08681	0.025	1.05239	0.017	0.04453	0.025	0.00018
NAHCO3	NAHCO3	YDR169C	STB3		1.38055	0.05	1.03831	0.023	0.34153	0.05	1e-05
NAHCO3	NAHCO3	YDR165W	TRM82		0.76406	0.015	0.88917	0.024	-0.12752	0.015	0.00013
NAHCO3	NAHCO3	YDR163W	CWC15		0.79881	0.053	0.90639	0.005	-0.10629	0.053	8e-05
NAHCO3	NAHCO3	YDR162C	NBP2		1.09716	0.053	1.00554	0.007	0.09706	0.053	3e-05
NAHCO3	NAHCO3	YDR161W	YDR161W		0.863	0.011	0.93804	0.026	-0.07636	0.011	5e-05
NAHCO3	NAHCO3	YDR159W	SAC3		0.68683	0.067	0.81492	0.075	-0.13673	0.067	0.00025
NAHCO3	NAHCO3	YDR199W	YDR199W		0.97982	0.045	1.11163	0.071	-0.13026	0.045	3e-05
NAHCO3	NAHCO3	YDR198C	RKM2		1.06924	0.007	1.11057	0.015	-0.03933	0.007	1e-05
NAHCO3	NAHCO3	YDR193W	YDR193W		1.16647	0.016	1.04874	0.044	0.11838	0.016	0
NAHCO3	NAHCO3	YDR192C	NUP42		0.89251	0.069	0.94456	0.041	-0.05272	0.069	0.00013
NAHCO3	NAHCO3	YDR191W	HST4		0.99094	0.046	0.90822	0.013	0.08801	0.046	3e-05
NAHCO3	NAHCO3	YDR186C	YDR186C		0.91604	0.017	0.91177	0.007	0.00464	0.017	0.00011
NAHCO3	NAHCO3	YDR185C	UPS3		0.91573	0.035	0.96119	0.042	-0.04659	0.035	2e-05
NAHCO3	NAHCO3	YDR184C	ATC1		0.91108	0.063	1.06202	0.043	-0.15364	0.063	9e-05
NAHCO3	NAHCO3	YDR183W	PLP1		1.28918	0.004	1.12407	0.007	0.1676	0.004	0
NAHCO3	NAHCO3	YDR181C	SAS4		1.2113	0.061	1.00349	0.011	0.20665	0.061	3e-05
NAHCO3	NAHCO3	YDR179W-A	YDR179W-A		0.93863	0.002	1.13624	0.139	-0.16537	0.002	0
NAHCO3	NAHCO3	YDR216W	ADR1		0.88098	0.037	1.01103	0.059	-0.12025	0.037	2e-05
NAHCO3	NAHCO3	YDR215C	YDR215C		1.26551	0.031	1.10314	0.008	0.16079	0.031	0
NAHCO3	NAHCO3	YDR214W	AHA1		0.86097	0.041	0.93503	0.009	-0.0671	0.041	3e-05
NAHCO3	NAHCO3	YDR213W	UPC2		0.99674	0.016	0.97372	0.052	0.0261	0.017	9e-05
NAHCO3	NAHCO3	YDR210W	YDR210W		1.03822	0.03	1.01476	0.051	0.02837	0.03	1e-05
NAHCO3	NAHCO3	YDR209C	YDR209C		1.02208	0.022	0.99069	0.018	0.03699	0.022	0
NAHCO3	NAHCO3	YDR207C	UME6		0.68337	0.054	0.81768	0.015	-0.13562	0.054	0.00014
NAHCO3	NAHCO3	YDR206W	EBS1		1.07809	0.061	0.96267	0.003	0.11629	0.061	5e-05
NAHCO3	NAHCO3	YDR205W	MSC2		1.22426	0.019	1.05146	0.035	0.17483	0.019	0
NAHCO3	NAHCO3	YDR203W	YDR203W		0.81328	0.04	1.02392	0.012	-0.20631	0.04	0.00079
NAHCO3	NAHCO3	YDR202C	RAV2		0.97844	0.05	1.07618	0.037	-0.09896	0.05	4e-05
NAHCO3	NAHCO3	YDR233C	RTN1		0.8181	0.078	0.97194	0.029	-0.15948	0.078	0.00024
NAHCO3	NAHCO3	YDR229W	IVY1		1.2474	0.024	1.01622	0.017	0.23815	0.024	0
NAHCO3	NAHCO3	YDR225W	HTA1		0.98561	0.013	1.02659	0.024	-0.03854	0.013	6e-05
NAHCO3	NAHCO3	YDR223W	CRF1		0.85987	0.032	0.96854	0.042	-0.10582	0.032	1e-05
NAHCO3	NAHCO3	YDR222W	YDR222W		1.17431	0.045	1.03716	0.036	0.13599	0.045	2e-05
NAHCO3	NAHCO3	YDR221W	GTB1		1.04618	0.038	1.01946	0.021	0.0289	0.038	1e-05
NAHCO3	NAHCO3	YDR220C	YDR220C		1.10748	0.059	1.07663	0.01	0.03325	0.059	4e-05
NAHCO3	NAHCO3	YDR219C	MFB1		0.76683	0.003	0.93944	0.008	-0.17516	0.003	1e-05
NAHCO3	NAHCO3	YDR218C	SPR28		0.85842	0.018	0.90359	0.015	-0.0507	0.018	0.00014
NAHCO3	NAHCO3	YDR217C	RAD9		1.08349	0.032	1.06288	0.032	0.02719	0.032	1e-05
NAHCO3	NAHCO3	YDR252W	BTT1		1.05319	0.124	0.95887	0.063	0.09901	0.124	0.00044
NAHCO3	NAHCO3	YDR251W	PAM1		1.14505	0.014	1.00275	0.038	0.13847	0.014	5e-05
NAHCO3	NAHCO3	YDR250C	YDR250C		0.95653	0.017	1.02212	0.043	-0.06117	0.017	0.0001
NAHCO3	NAHCO3	YOR202W	HIS3		1.00311	0.191	1.03729	0.153	0.00882	0.191	0
NAHCO3	NAHCO3	YDR438W	THI74		0.89402	0.03	0.95598	0.002	-0.06035	0.03	1e-05
NAHCO3	NAHCO3	YDR436W	PPZ2		1.27578	0.079	1.07442	0.032	0.20724	0.079	7e-05
NAHCO3	NAHCO3	YDR435C	PPM1		0.55991	0.021	0.92669	0.035	-0.3638	0.021	1e-05
NAHCO3	NAHCO3	YDR431W	YDR431W		1.14899	0.006	0.9452	0.007	0.20377	0.006	1e-05
NAHCO3	NAHCO3	YDR430C	CYM1		0.93673	0.037	0.99328	0.028	-0.06274	0.037	2e-05
NAHCO3	NAHCO3	YDR428C	BNA7		1.37162	0.013	1.00409	0.023	0.37463	0.013	3e-05
NAHCO3	NAHCO3	YDR426C	YDR426C		1.04465	0.03	0.93129	0.004	0.11351	0.03	1e-05
NAHCO3	NAHCO3	YDR425W	SNX41		1.13427	0.019	0.96205	0.013	0.17119	0.019	0
NAHCO3	NAHCO3	YDR424C	DYN2		0.81113	0.053	1.02092	0.003	-0.20952	0.053	8e-05
NAHCO3	NAHCO3	YDR423C	CAD1		1.17621	0.15	1.09873	0.095	0.09779	0.15	0.00056
NAHCO3	NAHCO3	YDR459C	PFA5		1.3534	0.054	0.95369	0.044	0.40128	0.054	2e-05
NAHCO3	NAHCO3	YDR458C	HEH2		0.91242	0.022	0.95816	0.041	-0.03204	0.022	0
NAHCO3	NAHCO3	YDR455C	YDR455C		0.9873	0.097	0.78791	0.066	0.20965	0.097	0.00026
NAHCO3	NAHCO3	YDR453C	TSA2		0.80589	0.053	1.08196	0.076	-0.27982	0.053	8e-05
NAHCO3	NAHCO3	YDR452W	PPN1		0.87475	0.024	1.05004	0.054	-0.17703	0.024	1e-05
NAHCO3	NAHCO3	YDR451C	YHP1		1.22582	0.051	1.03149	0.024	0.20138	0.051	2e-05
NAHCO3	NAHCO3	YDR447C	RPS17B		1.00297	0.047	1.00991	0.008	-0.00392	0.047	3e-05
NAHCO3	NAHCO3	YDR446W	ECM11		0.78383	0.02	0.99463	0.037	-0.21944	0.02	0.00023
NAHCO3	NAHCO3	YDR445C	YDR445C		1.09381	0.009	1.09921	0.005	-0.00708	0.009	0
NAHCO3	NAHCO3	YDR441C	APT2		1.06359	0.047	1.02411	0.048	0.04629	0.047	2e-05
NAHCO3	NAHCO3	YDR440W	DOT1		0.69547	0.046	0.78197	0.023	-0.0867	0.046	8e-05
NAHCO3	NAHCO3	YDR480W	DIG2		0.86371	0.04	0.85135	0.043	0.00388	0.04	3e-05
NAHCO3	NAHCO3	YDR479C	PEX29		1.17315	0.017	1.08541	0.088	0.08869	0.017	7e-05
NAHCO3	NAHCO3	YDR476C	YDR476C		0.94848	0.024	1.02666	0.03	-0.07915	0.024	0
NAHCO3	NAHCO3	YDR475C	JIP4		1.01255	0.035	1.01179	0.013	-0.00179	0.035	1e-05
NAHCO3	NAHCO3	YDR474C	YDR474C		1.2798	0.027	1.0375	0.047	0.23263	0.027	0
NAHCO3	NAHCO3	YDR471W	RPL27B		0.87258	0.037	0.96559	0.005	-0.09443	0.037	2e-05
NAHCO3	NAHCO3	YDR469W	SDC1		0.86897	0.032	1.03607	0.007	-0.1669	0.032	1e-05
NAHCO3	NAHCO3	YDR467C	YDR467C		1.14302	0.036	1.04031	0.069	0.11962	0.036	1e-05
NAHCO3	NAHCO3	YDR466W	PKH3		0.8311	0.024	0.93304	0.031	-0.09432	0.024	1e-05
NAHCO3	NAHCO3	YDR465C	RMT2		0.96684	0.036	0.93023	0.018	0.03587	0.036	1e-05
NAHCO3	NAHCO3	YDR463W	STP1		0.81751	0.052	0.97195	0.057	-0.15456	0.052	0.00137
NAHCO3	NAHCO3	YDR496C	PUF6		0.95972	0.057	0.96566	0.019	-0.00034	0.057	6e-05
NAHCO3	NAHCO3	YDR494W	RSM28		1.12386	0.059	0.91206	0.036	0.21509	0.059	4e-05
NAHCO3	NAHCO3	YDR492W	IZH1		0.84824	0.02	1.0155	0.026	-0.16991	0.02	0.00018
NAHCO3	NAHCO3	YDR491C	YDR491C		0.67567	0.014	0.92246	0.072	-0.22446	0.014	0.00015
NAHCO3	NAHCO3	YDR490C	PKH1		1.08734	0.263	1.0803	0.021	0.01078	0.263	0.00371
NAHCO3	NAHCO3	YDR488C	PAC11		0.96282	0.033	0.97185	0.063	-0.01519	0.033	1e-05
NAHCO3	NAHCO3	YDR486C	VPS60		1.14305	0.075	1.12911	0.02	0.00775	0.075	8e-05
NAHCO3	NAHCO3	YDR485C	VPS72		0.81876	0.183	0.9002	0.013	-0.07878	0.183	0.00293
NAHCO3	NAHCO3	YDR482C	CWC21		1.01031	0.044	0.99483	0.013	0.00957	0.044	2e-05
NAHCO3	NAHCO3	YDR481C	PHO8		0.93558	0.036	0.99184	0.046	-0.04991	0.036	2e-05
NAHCO3	NAHCO3	YDR511W	ACN9		0.98458	0.051	1.04798	0.036	-0.05938	0.051	0.00089
NAHCO3	NAHCO3	YDR509W	YDR509W		1.01142	0.017	0.97853	0.007	0.03273	0.017	0.0001
NAHCO3	NAHCO3	YDR508C	GNP1		1.11416	0.097	0.96911	0.023	0.13997	0.097	0.00018
NAHCO3	NAHCO3	YDR506C	GMC1		1.25735	0.035	0.9856	0.014	0.27076	0.035	1e-05
NAHCO3	NAHCO3	YDR505C	PSP1		1.13649	0.007	1.03719	0.034	0.09648	0.007	1e-05
NAHCO3	NAHCO3	YDR504C	SPG3		0.94552	0.053	1.09574	0.035	-0.14008	0.053	5e-05
NAHCO3	NAHCO3	YDR503C	LPP1		0.79122	0.046	1.07623	0.069	-0.28145	0.046	5e-05
NAHCO3	NAHCO3	YDR501W	PLM2		1.07636	0.017	0.99922	0.014	0.07461	0.017	0
NAHCO3	NAHCO3	YDR497C	ITR1		0.88335	0.066	0.98643	0.041	-0.09878	0.066	0.00188
NAHCO3	NAHCO3	YDR528W	HLR1		0.95071	0.08	1.06865	0.036	-0.10798	0.08	0.00016
NAHCO3	NAHCO3	YDR525W-A	SNA2		1.36077	0.07	1.03914	0.059	0.32783	0.07	4e-05
NAHCO3	NAHCO3	YDR525W	YDR525W		0.85426	0.067	1.00544	0.012	-0.14667	0.067	0.00013
NAHCO3	NAHCO3	YDR524C	AGE1		0.82773	0.022	0.96719	0.001	-0.13843	0.022	1e-05
NAHCO3	NAHCO3	YDR522C	SPS2		1.15412	0.016	1.03911	0.02	0.11564	0.016	6e-05
NAHCO3	NAHCO3	YDR520C	URC2		1.02219	0.074	1.06553	0.026	-0.04782	0.074	0.0001
NAHCO3	NAHCO3	YDR519W	FPR2		0.86056	0.002	1.02802	0.014	-0.16783	0.002	0
NAHCO3	NAHCO3	YDR517W	GRH1		0.96515	0.068	0.96589	0.042	-0.00649	0.068	0.0001
NAHCO3	NAHCO3	YDR516C	EMI2		0.98367	0.046	1.03669	0.027	-0.04985	0.046	3e-05
NAHCO3	NAHCO3	YDR514C	YDR514C		1.33618	0.007	1.00199	0.006	0.3353	0.007	1e-05
NAHCO3	NAHCO3	YDR513W	GRX2		1.23865	0.099	0.9858	0.052	0.24713	0.099	0.00014
NAHCO3	NAHCO3	YDR541C	YDR541C		0.86033	0.069	1.28156	0.017	-0.42341	0.069	0.00014
NAHCO3	NAHCO3	YDR540C	IRC4		0.79059	0.032	1.04778	0.042	-0.24812	0.032	2e-05
NAHCO3	NAHCO3	YDR539W	FDC1		0.84876	0.045	1.06123	0.04	-0.21138	0.045	4e-05
NAHCO3	NAHCO3	YDR538W	PAD1		1.02351	0.059	0.98923	0.024	0.0409	0.059	5e-05
NAHCO3	NAHCO3	YDR537C	YDR537C		1.04189	0.051	0.9094	0.045	0.14053	0.051	3e-05
NAHCO3	NAHCO3	YDR536W	STL1		1.08805	0.011	0.97395	0.04	0.11652	0.011	4e-05
NAHCO3	NAHCO3	YDR535C	YDR535C		0.84703	0.128	0.92157	0.031	-0.07148	0.128	0.00093
NAHCO3	NAHCO3	YDR534C	FIT1		0.93757	0.143	0.8897	0.02	0.055	0.143	0.00096
NAHCO3	NAHCO3	YDR533C	HSP31		1.3899	0.025	0.97101	0.053	0.43552	0.025	0
NAHCO3	NAHCO3	YDR532C	KRE28		0.95588	0.07	0.95668	0.083	-0.02436	0.07	0.00011
NAHCO3	NAHCO3	YDR530C	APA2		1.39052	0.072	1.10557	0.014	0.2793	0.072	4e-05
NAHCO3	NAHCO3	YEL013W	VAC8		0.86379	0.016	1.07978	0.058	-0.22071	0.016	0.00012
NAHCO3	NAHCO3	YEL012W	UBC8		0.79817	0.046	0.9337	0.037	-0.12995	0.046	5e-05
NAHCO3	NAHCO3	YEL011W	GLC3		1.02227	0.138	1.06344	0.025	-0.04362	0.138	0.00066
NAHCO3	NAHCO3	YEL010W	YEL010W		0.98151	0.107	0.97982	0.014	-0.00071	0.107	0.00035
NAHCO3	NAHCO3	YEL008W	YEL008W		1.26979	0.059	1.04379	0.043	0.22902	0.059	3e-05
NAHCO3	NAHCO3	YEL006W	YEA6		0.92048	0.071	0.96506	0.024	-0.04427	0.071	0.00013
NAHCO3	NAHCO3	YEL005C	VAB2		0.8874	0.024	1.04475	0.038	-0.17024	0.024	1e-05
NAHCO3	NAHCO3	YEL004W	YEA4		1.12661	0.012	1.05144	0.016	0.07971	0.012	4e-05
NAHCO3	NAHCO3	YEL003W	GIM4		0.81468	0.014	1.02017	0.042	-0.20924	0.014	0
NAHCO3	NAHCO3	YEL001C	IRC22		1.07976	0.069	1.09572	0.037	-0.01739	0.069	7e-05
NAHCO3	NAHCO3	YEL031W	SPF1		0.81258	0.041	0.96162	0.069	-0.14795	0.041	4e-05
NAHCO3	NAHCO3	YEL030W	ECM10		1.01837	0.005	1.05157	0.04	-0.04223	0.005	1e-05
NAHCO3	NAHCO3	YEL028W	YEL028W		1.00474	0.11	1.00307	0.045	0.00641	0.11	0.00036
NAHCO3	NAHCO3	YEL025C	YEL025C		1.03085	0.009	1.02983	0.08	-0.00639	0.009	3e-05
NAHCO3	NAHCO3	YEL023C	YEL023C		1.10664	0.004	0.99566	0.023	0.10514	0.004	0
NAHCO3	NAHCO3	YEL020C	YEL020C		0.86831	0.018	0.97899	0.036	-0.10681	0.018	0
NAHCO3	NAHCO3	YEL017W	GTT3		1.12317	0.045	1.02668	0.042	0.10139	0.045	2e-05
NAHCO3	NAHCO3	YEL017C-A	PMP2		1.25355	0.015	1.10137	0.052	0.15408	0.015	5e-05
NAHCO3	NAHCO3	YEL016C	NPP2		1.17211	0.008	0.98678	0.038	0.18423	0.008	1e-05
NAHCO3	NAHCO3	YEL015W	EDC3		0.97752	0.018	1.01909	0.01	-0.04178	0.018	0.00012
NAHCO3	NAHCO3	YEL014C	YEL014C		1.115	0.069	0.95215	0.039	0.15731	0.069	6e-05
NAHCO3	NAHCO3	YEL049W	PAU2		1.34798	0.028	0.95675	0.043	0.38546	0.028	0
NAHCO3	NAHCO3	YEL048C	TCA17		1.03652	0.026	1.04625	0.008	-0.01169	0.026	0
NAHCO3	NAHCO3	YEL047C	FRD1		0.95099	0.024	1.04603	0.03	-0.10279	0.024	0
NAHCO3	NAHCO3	YEL043W	YEL043W		1.16419	0.015	1.05314	0.027	0.11415	0.015	0
NAHCO3	NAHCO3	YEL042W	GDA1		1.12283	0.052	1.02254	0.024	0.09598	0.052	3e-05
NAHCO3	NAHCO3	YEL041W	YEF1		1.20816	0.062	1.12278	0.021	0.09001	0.062	4e-05
NAHCO3	NAHCO3	YEL040W	UTR2		0.80513	0.019	1.02418	0.058	-0.21669	0.019	0
NAHCO3	NAHCO3	YEL039C	CYC7		0.93967	0.096	1.04563	0.08	-0.10872	0.096	0.00029
NAHCO3	NAHCO3	YEL038W	UTR4		0.79238	0.021	0.95119	0.006	-0.16059	0.021	1e-05
NAHCO3	NAHCO3	YEL037C	RAD23		1.23565	0.015	1.00045	0.028	0.24145	0.015	5e-05
NAHCO3	NAHCO3	YEL033W	MTC7		0.77725	0.007	0.81618	0.067	-0.04076	0.007	3e-05
NAHCO3	NAHCO3	YEL059W	YEL059W		1.26894	0.054	1.0183	0.074	0.26627	0.054	2e-05
NAHCO3	NAHCO3	YEL057C	YEL057C		0.99512	0.019	1.04348	0.009	-0.04739	0.019	0.00013
NAHCO3	NAHCO3	YEL056W	HAT2		0.73176	0.028	1.00397	0.068	-0.26591	0.028	2e-05
NAHCO3	NAHCO3	YEL053C	MAK10		1.17795	0.038	0.9733	0.081	0.18274	0.038	1e-05
NAHCO3	NAHCO3	YEL052W	AFG1		1.27287	0.01	0.94357	0.048	0.3357	0.01	2e-05
NAHCO3	NAHCO3	YER010C	YER010C		0.84157	0.023	0.97332	0.018	-0.12888	0.023	1e-05
NAHCO3	NAHCO3	YER007W	PAC2		1.17692	0.063	1.02078	0.04	0.14765	0.063	4e-05
NAHCO3	NAHCO3	YER007C-A	TMA20		0.81593	0.043	0.97781	0.015	-0.15856	0.043	4e-05
NAHCO3	NAHCO3	YER005W	YND1		0.99037	0.054	1.06313	0.034	-0.07375	0.054	4e-05
NAHCO3	NAHCO3	YER004W	FMP52		0.79427	0.026	0.96395	0.006	-0.17101	0.026	1e-05
NAHCO3	NAHCO3	YER002W	NOP16		1.0551	0.045	0.93292	0.029	0.12299	0.045	2e-05
NAHCO3	NAHCO3	YER001W	MNN1		0.82345	0.072	0.99487	0.013	-0.16668	0.072	0.00018
NAHCO3	NAHCO3	YEL071W	DLD3		1.05162	0.042	1.0387	0.027	0.01451	0.042	2e-05
NAHCO3	NAHCO3	YEL068C	YEL068C		1.08873	0.059	1.03323	0.114	0.05132	0.059	4e-05
NAHCO3	NAHCO3	YEL067C	YEL067C		1.1984	0.031	1.09026	0.042	0.13087	0.031	0
NAHCO3	NAHCO3	YEL066W	HPA3		1.09837	0.061	1.00519	0.067	0.11429	0.061	5e-05
NAHCO3	NAHCO3	YER032W	FIR1		0.81024	0.011	0.97735	0.006	-0.16985	0.011	6e-05
NAHCO3	NAHCO3	YER031C	YPT31		0.98142	0.051	0.99497	0.079	0.0089	0.051	4e-05
NAHCO3	NAHCO3	YER030W	CHZ1		1.21582	0.014	1.007	0.009	0.20928	0.014	0
NAHCO3	NAHCO3	YER028C	MIG3		1.22321	0.016	0.98669	0.021	0.23855	0.016	6e-05
NAHCO3	NAHCO3	YER027C	GAL83		0.93156	0.035	0.97771	0.039	-0.04091	0.035	1e-05
NAHCO3	NAHCO3	YER024W	YAT2		0.80468	0.022	1.004	0.033	-0.19471	0.022	1e-05
NAHCO3	NAHCO3	YER020W	GPA2		1.27186	0.029	1.02078	0.031	0.25932	0.029	0
NAHCO3	NAHCO3	YER019W	ISC1		0.62776	0.007	0.76426	0.042	-0.13422	0.007	4e-05
NAHCO3	NAHCO3	YER019C-A	SBH2		0.85217	0.057	0.9793	0.005	-0.12461	0.057	8e-05
NAHCO3	NAHCO3	YER016W	BIM1		0.71053	0.056	0.90627	0.046	-0.19295	0.056	0.00014
NAHCO3	NAHCO3	YER011W	TIR1		1.13127	0.046	1.00211	0.027	0.12961	0.046	2e-05
NAHCO3	NAHCO3	YER046W	SPO73		1.10064	0.018	1.1492	0.051	-0.0418	0.018	9e-05
NAHCO3	NAHCO3	YER045C	ACA1		0.89211	0.004	0.95054	0.025	-0.06217	0.004	1e-05
NAHCO3	NAHCO3	YER044C-A	MEI4		0.81572	0.015	1.04199	0.001	-0.22493	0.015	0.00011
NAHCO3	NAHCO3	YER042W	MXR1		0.88045	0.025	0.94578	0.042	-0.06598	0.025	0.00027
NAHCO3	NAHCO3	YER039C-A	YER039C-A		0.76648	0.002	0.98571	0.045	-0.21529	0.002	0
NAHCO3	NAHCO3	YER041W	YEN1		1.15439	0.053	0.83785	0.028	0.31479	0.053	3e-05
NAHCO3	NAHCO3	YER039C	HVG1		0.77742	0.005	0.90684	0.077	-0.10979	0.005	2e-05
NAHCO3	NAHCO3	YER038W-A	YER038W-A		0.80143	0.01	0.94096	0.036	-0.14652	0.01	5e-05
NAHCO3	NAHCO3	YER035W	EDC2		1.36267	0.097	1.03253	0.04	0.3258	0.097	0.0001
NAHCO3	NAHCO3	YER034W	YER034W		0.97075	0.097	1.0753	0.066	-0.09051	0.097	0.00027
NAHCO3	NAHCO3	YER033C	ZRG8		1.39781	0.072	1.20165	0.055	0.19499	0.072	4e-05
NAHCO3	NAHCO3	YER056C	FCY2		1.16923	0.027	1.06142	0.021	0.10446	0.027	0.00017
NAHCO3	NAHCO3	YER054C	GIP2		1.02313	0.044	1.02828	0.012	-0.00405	0.044	2e-05
NAHCO3	NAHCO3	YER053C	PIC2		0.90656	0.048	0.96618	0.022	-0.05626	0.048	4e-05
NAHCO3	NAHCO3	YER052C	HOM3		0.90616	0.033	0.98887	0.005	-0.08188	0.033	1e-05
NAHCO3	NAHCO3	YER051W	JHD1		1.30701	0.099	0.95631	0.036	0.35145	0.099	0.00012
NAHCO3	NAHCO3	YER049W	TPA1		1.11621	0.087	0.92093	0.021	0.19498	0.087	0.00013
NAHCO3	NAHCO3	YER048C	CAJ1		1.09302	0.043	1.01961	0.024	0.06283	0.043	2e-05
NAHCO3	NAHCO3	YER047C	SAP1		1.05028	0.028	1.02152	0.014	0.02404	0.028	1e-05
NAHCO3	NAHCO3	YER046W-A	YER046W-A		0.99093	0.071	1.09305	0.048	-0.09321	0.071	0.0001
NAHCO3	NAHCO3	YER066W	RRT13		1.22919	0.114	0.87563	0.041	0.36283	0.114	0.00022
NAHCO3	NAHCO3	YER066C-A	YER066C-A		1.24385	0.063	1.02163	0.05	0.2326	0.063	4e-05
NAHCO3	NAHCO3	YER065C	ICL1		0.82859	0.04	0.98248	0.047	-0.16449	0.04	0.00079
NAHCO3	NAHCO3	YER064C	VHR2		1.07189	0.038	0.99777	0.014	0.07304	0.038	1e-05
NAHCO3	NAHCO3	YER063W	THO1		0.76583	0.016	1.02208	0.027	-0.25383	0.016	0
NAHCO3	NAHCO3	YER062C	HOR2		0.69912	0.034	0.9507	0.071	-0.23038	0.034	3e-05
NAHCO3	NAHCO3	YER061C	CEM1		0.859	0.044	0.79318	0.016	0.06265	0.044	4e-05
NAHCO3	NAHCO3	YER060W	FCY21		0.99999	0.032	1.02452	0.021	-0.01808	0.032	0.00035
NAHCO3	NAHCO3	YER059W	PCL6		0.82759	0.038	0.99974	0.026	-0.17148	0.038	3e-05
NAHCO3	NAHCO3	YER079W	YER079W		0.87997	0.083	0.95631	0.04	-0.08116	0.083	0.00023
NAHCO3	NAHCO3	YER078C	ICP55		0.94654	0.014	0.85536	0.088	0.0893	0.014	7e-05
NAHCO3	NAHCO3	YER075C	PTP3		1.31026	0.023	1.02779	0.035	0.28504	0.023	0
NAHCO3	NAHCO3	YER074W	RPS24A		1.05495	0.024	0.93619	0.024	0.11339	0.024	0
NAHCO3	NAHCO3	YER073W	ALD5		0.74484	0.095	1.01362	0.028	-0.27125	0.095	0.00057
NAHCO3	NAHCO3	YER072W	VTC1		1.17373	0.015	1.11117	0.051	0.05914	0.015	6e-05
NAHCO3	NAHCO3	YER071C	TDA2		0.81271	0.02	1.03786	0.013	-0.22115	0.02	0
NAHCO3	NAHCO3	YER067W	RGI1		0.75117	0.004	0.95973	0.037	-0.21094	0.004	1e-05
NAHCO3	NAHCO3	YER067C-A	YER067C-A		0.89987	0.048	1.00632	0.04	-0.11464	0.048	4e-05
NAHCO3	NAHCO3	YER092W	IES5		1.05552	0.081	0.91638	0.13	0.14605	0.081	0.00013
NAHCO3	NAHCO3	YER091C-A	YER091C-A		0.7652	0.005	0.96702	0.019	-0.2033	0.005	2e-05
NAHCO3	NAHCO3	YER091C	MET6		0.8726	0.025	0.95068	0.034	-0.07728	0.025	1e-05
NAHCO3	NAHCO3	YER090W	TRP2		1.21692	0.091	1.01155	0.016	0.20315	0.091	0.00011
NAHCO3	NAHCO3	YER088C	DOT6		0.86653	0.026	1.03386	0.013	-0.16769	0.026	1e-05
NAHCO3	NAHCO3	YER087C-A	YER087C-A		1.30481	0.035	1.04731	0.072	0.27753	0.035	1e-05
NAHCO3	NAHCO3	YER085C	YER085C		0.83734	0.036	1.00509	0.018	-0.16814	0.036	2e-05
NAHCO3	NAHCO3	YER084W	YER084W		0.8608	0.053	0.95267	0.086	-0.08332	0.053	7e-05
NAHCO3	NAHCO3	YER083C	GET2		0.43836	0.018	0.71854	0.023	-0.28411	0.018	2e-05
NAHCO3	NAHCO3	YER081W	SER3		0.8551	0.027	1.0484	0.044	-0.19241	0.027	1e-05
NAHCO3	NAHCO3	YER080W	AIM9		1.24087	0.065	0.98768	0.038	0.24645	0.065	4e-05
NAHCO3	NAHCO3	YER113C	TMN3		1.2959	0.018	1.08669	0.025	0.20497	0.018	0
NAHCO3	NAHCO3	YER111C	SWI4		0.69136	0.009	1.03983	0.01	-0.34755	0.009	5e-05
NAHCO3	NAHCO3	YER109C	FLO8		1.18555	0.052	1.01934	0.004	0.16696	0.052	2e-05
NAHCO3	NAHCO3	YER108C	YER108C		0.84603	0.027	0.98896	0.03	-0.15104	0.027	1e-05
NAHCO3	NAHCO3	YER106W	MAM1		1.14462	0.032	0.98755	0.041	0.16526	0.032	1e-05
NAHCO3	NAHCO3	YER101C	AST2		0.99905	0.018	0.96943	0.044	0.03154	0.018	0
NAHCO3	NAHCO3	YER098W	UBP9		1.06793	0.073	0.99712	0.082	0.05832	0.073	9e-05
NAHCO3	NAHCO3	YER097W	YER097W		0.87854	0.051	1.05683	0.019	-0.17797	0.051	5e-05
NAHCO3	NAHCO3	YER096W	SHC1		0.8807	0.007	1.0041	0.072	-0.13549	0.007	0
NAHCO3	NAHCO3	YER095W	RAD51		1.05867	0.049	0.99514	0.032	0.07195	0.049	3e-05
NAHCO3	NAHCO3	YER093C-A	AIM11		0.58995	0.033	0.90453	0.05	-0.32855	0.033	0.00102
NAHCO3	NAHCO3	YER124C	DSE1		1.22018	0.029	1.09334	0.045	0.12822	0.029	0
NAHCO3	NAHCO3	YER123W	YCK3		0.6565	0.02	0.90206	0.051	-0.23993	0.02	1e-05
NAHCO3	NAHCO3	YER121W	YER121W		1.26087	0.047	0.96043	0.013	0.2991	0.047	1e-05
NAHCO3	NAHCO3	YER120W	SCS2		0.88544	0.005	0.919	0.016	-0.03099	0.005	1e-05
NAHCO3	NAHCO3	YER119C-A	YER119C-A		0.44347	0.069	0.68598	0.056	-0.27128	0.069	0.001
NAHCO3	NAHCO3	YER119C	AVT6		1.12268	0.064	1.02491	0.032	0.10195	0.064	5e-05
NAHCO3	NAHCO3	YER118C	SHO1		0.92218	0.011	0.99968	0.009	-0.076	0.011	5e-05
NAHCO3	NAHCO3	YER116C	SLX8		1.05048	0.03	1.00686	0.031	0.05159	0.03	1e-05
NAHCO3	NAHCO3	YER115C	SPR6		1.0344	0.071	1.09052	0.097	-0.06403	0.071	9e-05
NAHCO3	NAHCO3	YER114C	BOI2		0.6805	0.041	0.98941	0.052	-0.31144	0.041	6e-05
NAHCO3	NAHCO3	YER142C	MAG1		0.85422	0.05	1.13058	0.046	-0.27123	0.05	6e-05
NAHCO3	NAHCO3	YER140W	YER140W		1.17835	0.009	1.02442	0.064	0.15904	0.009	2e-05
NAHCO3	NAHCO3	YER139C	RTR1		0.67248	0.045	0.89388	0.007	-0.2213	0.045	8e-05
NAHCO3	NAHCO3	YER137C	YER137C		1.15092	0.088	1.05102	0.035	0.11099	0.088	0.00012
NAHCO3	NAHCO3	YER135C	YER135C		0.83361	0.066	1.01264	0.04	-0.18278	0.066	0.00013
NAHCO3	NAHCO3	YER134C	YER134C		1.1732	0.124	0.99283	0.057	0.19011	0.124	0.00033
NAHCO3	NAHCO3	YER132C	PMD1		0.73048	0.025	0.8976	0.001	-0.16587	0.025	1e-05
NAHCO3	NAHCO3	YER131W	RPS26B		1.37896	0.154	0.91806	0.04	0.468	0.154	0.00038
NAHCO3	NAHCO3	YER130C	YER130C		0.88352	0.013	0.96512	0.064	-0.08273	0.013	8e-05
NAHCO3	NAHCO3	YER129W	SAK1		1.12157	0.069	0.89966	0.04	0.22411	0.069	6e-05
NAHCO3	NAHCO3	YER128W	VFA1		0.77228	0.05	1.01192	0.02	-0.24178	0.05	7e-05
NAHCO3	NAHCO3	YER158C	YER158C		0.8024	0.062	1.08561	0.031	-0.27857	0.062	0.00013
NAHCO3	NAHCO3	YER156C	YER156C		1.01889	0.021	0.95437	0.014	0.06498	0.021	0.00015
NAHCO3	NAHCO3	YER155C	BEM2		0.67806	0.014	0.87904	0.007	-0.19833	0.014	0.00015
NAHCO3	NAHCO3	YER153C	PET122		0.7543	0.017	0.76687	0.017	-0.0102	0.017	0
NAHCO3	NAHCO3	YER152C	YER152C		0.95353	0.022	0.94371	0.016	0.012	0.022	0
NAHCO3	NAHCO3	YER151C	UBP3		1.02787	0.016	1.04881	0.018	-0.02335	0.016	0
NAHCO3	NAHCO3	YER150W	SPI1		1.22296	0.043	1.00035	0.042	0.22186	0.043	1e-05
NAHCO3	NAHCO3	YER149C	PEA2		0.99913	0.024	0.96708	0.026	0.03397	0.024	0
NAHCO3	NAHCO3	YER145C	FTR1		0.88993	0.032	0.96808	0.017	-0.0745	0.032	1e-05
NAHCO3	NAHCO3	YER144C	UBP5		0.91828	0.017	0.96564	0.005	-0.04869	0.017	0.00012
NAHCO3	NAHCO3	YER143W	DDI1		0.90221	0.043	1.0947	0.059	-0.19378	0.043	3e-05
NAHCO3	NAHCO3	YER176W	ECM32		1.21295	0.023	0.93745	0.094	0.29868	0.023	0
NAHCO3	NAHCO3	YER175C	TMT1		0.96247	0.077	1.07628	0.023	-0.10924	0.077	0.00014
NAHCO3	NAHCO3	YER174C	GRX4		0.91446	0.03	1.08781	0.015	-0.17769	0.03	1e-05
NAHCO3	NAHCO3	YER173W	RAD24		1.13888	0.045	0.98566	0.051	0.16117	0.045	2e-05
NAHCO3	NAHCO3	YER170W	ADK2		1.15295	0.01	0.98998	0.004	0.16148	0.01	0
NAHCO3	NAHCO3	YER167W	BCK2		1.17274	0.05	0.99703	0.083	0.19662	0.05	2e-05
NAHCO3	NAHCO3	YER166W	DNF1		1.06851	0.035	1.06859	0.14	0.0046	0.035	1e-05
NAHCO3	NAHCO3	YER164W	CHD1		0.88316	0.004	0.92524	0.105	-0.0445	0.004	1e-05
NAHCO3	NAHCO3	YER163C	GCG1		0.99466	0.07	1.02438	0.039	-0.01971	0.07	0.0001
NAHCO3	NAHCO3	YER162C	RAD4		1.04292	0.017	1.09077	0.077	-0.03356	0.017	0
NAHCO3	NAHCO3	YER161C	SPT2		1.02331	0.158	1.00119	0.09	0.02569	0.158	0.00099
NAHCO3	NAHCO3	YER187W	YER187W		1.27703	0.039	0.97955	0.026	0.29965	0.039	1e-05
NAHCO3	NAHCO3	YER186C	YER186C		0.98092	0.042	1.0253	0.015	-0.03754	0.042	2e-05
NAHCO3	NAHCO3	YER185W	PUG1		1.22327	0.041	1.09746	0.03	0.12708	0.041	1e-05
NAHCO3	NAHCO3	YER184C	YER184C		0.83132	0.002	0.97609	0.021	-0.14779	0.002	0
NAHCO3	NAHCO3	YER183C	FAU1		1.05955	0.015	1.03979	0.029	0.01831	0.015	0
NAHCO3	NAHCO3	YER182W	FMP10		0.93762	0.04	1.05231	0.075	-0.09356	0.04	2e-05
NAHCO3	NAHCO3	YER181C	YER181C		1.0908	0.068	1.1741	0.034	-0.09712	0.068	7e-05
NAHCO3	NAHCO3	YER180C	ISC10		1.19186	0.021	1.03561	0.013	0.15688	0.021	0.0001
NAHCO3	NAHCO3	YER179W	DMC1		1.19514	0.067	1.03562	0.03	0.16086	0.067	5e-05
NAHCO3	NAHCO3	YER178W	PDA1		1.15054	0.039	1.00102	0.026	0.14611	0.039	1e-05
NAHCO3	NAHCO3	YER177W	BMH1		0.91531	0.03	0.93399	0.03	-0.01977	0.03	1e-05
NAHCO3	NAHCO3	YFL023W	BUD27		0.68884	0.106	0.76937	0.089	-0.08805	0.106	0.00098
NAHCO3	NAHCO3	YFL021W	GAT1		1.26251	0.077	1.00044	0.008	0.26429	0.077	6e-05
NAHCO3	NAHCO3	YFL020C	PAU5		1.29308	0.024	1.01461	0.006	0.28188	0.024	0
NAHCO3	NAHCO3	YFL019C	YFL019C		0.99092	0.1	1.09732	0.04	-0.10127	0.1	0.00028
NAHCO3	NAHCO3	YFL018C	LPD1		0.73057	0.017	0.9832	0.071	-0.26516	0.017	0
NAHCO3	NAHCO3	YFL015C	YFL015C		0.83997	0.032	1.00568	0.053	-0.15472	0.032	1e-05
NAHCO3	NAHCO3	YFL014W	HSP12		1.08832	0.044	1.01497	0.05	0.07758	0.044	2e-05
NAHCO3	NAHCO3	YFL013W-A	YFL013W-A		1.08335	0.04	1.07031	0.088	0.01826	0.04	1e-05
NAHCO3	NAHCO3	YFL011W	HXT10		1.19803	0.045	1.01939	0.019	0.17448	0.045	1e-05
NAHCO3	NAHCO3	YFL006W	YFL006W		1.12243	0.038	1.02166	0.058	0.11101	0.038	1e-05
NAHCO3	NAHCO3	YER188W	YER188W		1.1392	0.039	0.93907	0.048	0.19706	0.039	1e-05
NAHCO3	NAHCO3	YFL036W	RPO41		0.47533	0.028	0.60208	0.005	-0.12757	0.028	6e-05
NAHCO3	NAHCO3	YFL034W	YFL034W		1.25654	0.081	0.98424	0.005	0.27027	0.081	7e-05
NAHCO3	NAHCO3	YFL034C-A	RPL22B		1.27596	0.047	0.9952	0.037	0.28154	0.047	1e-05
NAHCO3	NAHCO3	YFL032W	YFL032W		1.15482	0.037	1.02322	0.029	0.13609	0.037	1e-05
NAHCO3	NAHCO3	YFL031W	HAC1		0.86142	0.012	0.98457	0.039	-0.12571	0.012	6e-05
NAHCO3	NAHCO3	YFL030W	AGX1		1.05855	0.043	1.01194	0.019	0.05301	0.043	2e-05
NAHCO3	NAHCO3	YFL028C	CAF16		1.05786	0.008	1.08497	0.126	-0.0342	0.008	2e-05
NAHCO3	NAHCO3	YFL027C	GYP8		0.88676	0.034	0.99492	0.089	-0.11723	0.034	2e-05
NAHCO3	NAHCO3	YFL025C	BST1		0.63409	0.016	0.82158	0.009	-0.18704	0.016	0
NAHCO3	NAHCO3	YFL051C	YFL051C		1.21073	0.014	1.01785	0.026	0.19124	0.014	4e-05
NAHCO3	NAHCO3	YFL050C	ALR2		0.86678	0.007	0.97241	0.008	-0.10281	0.007	0
NAHCO3	NAHCO3	YFL049W	SWP82		1.17144	0.053	0.92301	0.012	0.25127	0.053	3e-05
NAHCO3	NAHCO3	YFL048C	EMP47		0.84434	0.045	0.96882	0.028	-0.12289	0.045	4e-05
NAHCO3	NAHCO3	YFL047W	RGD2		1.05163	0.015	1.04986	0.055	0.01561	0.015	0
NAHCO3	NAHCO3	YFL046W	FMP32		0.8883	0.046	1.11184	0.067	-0.2301	0.046	4e-05
NAHCO3	NAHCO3	YFL044C	OTU1		1.0879	0.034	1.03185	0.066	0.07631	0.034	1e-05
NAHCO3	NAHCO3	YFL043C	YFL043C		1.20486	0.078	1.011	0.025	0.19456	0.078	7e-05
NAHCO3	NAHCO3	YFL042C	YFL042C		1.10549	0.022	1.08022	0.071	0.01432	0.022	0.00014
NAHCO3	NAHCO3	YFL041W	FET5		0.85207	0.096	0.96309	0.027	-0.11083	0.096	0.0004
NAHCO3	NAHCO3	YFL040W	YFL040W		1.02296	0.017	0.99154	0.011	0.02697	0.017	9e-05
NAHCO3	NAHCO3	YFR011C	AIM13		1.10258	0.008	1.05048	0.007	0.05141	0.008	2e-05
NAHCO3	NAHCO3	YFR010W	UBP6		0.8771	0.051	0.97568	0.058	-0.09203	0.051	5e-05
NAHCO3	NAHCO3	YFR009W	GCN20		1.13008	0.039	1.02293	0.027	0.11018	0.039	1e-05
NAHCO3	NAHCO3	YFR008W	FAR7		1.096	0.053	1.06381	0.019	0.0323	0.053	3e-05
NAHCO3	NAHCO3	YFR007W	YFH7		1.16848	0.069	1.01048	0.064	0.1738	0.069	6e-05
NAHCO3	NAHCO3	YFR006W	YFR006W		1.15255	0.037	1.01379	0.017	0.14091	0.037	1e-05
NAHCO3	NAHCO3	YFL056C	AAD6		1.03415	0.025	0.98653	0.065	0.04634	0.025	0
NAHCO3	NAHCO3	YFL055W	AGP3		0.96258	0.015	0.96413	0.038	0.00543	0.015	8e-05
NAHCO3	NAHCO3	YFL054C	YFL054C		0.7633	0.125	0.75987	0.241	-0.03945	0.125	0.00119
NAHCO3	NAHCO3	YFL053W	DAK2		1.02771	0.087	1.05238	0.049	-0.01926	0.087	0.00017
NAHCO3	NAHCO3	YFL052W	YFL052W		1.07298	0.004	1.09294	0.035	-0.01924	0.004	1e-05
NAHCO3	NAHCO3	YOR202W	HIS3		1.00006	0.157	1.02584	0.15	0.01243	0.157	0
NAHCO3	NAHCO3	YFR022W	ROG3		0.89494	0.083	1.09434	0.049	-0.20298	0.083	0.00022
NAHCO3	NAHCO3	YFR021W	ATG18		0.75358	0.04	1.11644	0.009	-0.36468	0.04	4e-05
NAHCO3	NAHCO3	YFR020W	YFR020W		1.1314	0.063	1.05224	0.035	0.07569	0.063	5e-05
NAHCO3	NAHCO3	YFR019W	FAB1		0.61002	0.047	1.16667	0.019	-0.55748	0.047	0.00012
NAHCO3	NAHCO3	YFR018C	YFR018C		1.05681	0.05	0.96432	0.003	0.0933	0.05	3e-05
NAHCO3	NAHCO3	YFR017C	IGD1		1.08531	0.005	0.98101	0.09	0.12744	0.005	1e-05
NAHCO3	NAHCO3	YFR016C	YFR016C		1.06474	0.019	0.95775	0.011	0.10585	0.019	0
NAHCO3	NAHCO3	YFR015C	GSY1		1.03644	0.019	0.97689	0.013	0.05596	0.019	0.00011
NAHCO3	NAHCO3	YFR014C	CMK1		1.04669	0.013	0.88116	0.064	0.18649	0.013	5e-05
NAHCO3	NAHCO3	YFR013W	IOC3		1.21758	0.021	1.0107	0.03	0.20159	0.021	0
NAHCO3	NAHCO3	YFR012W	DCV1		1.09605	0.112	1.08596	0.136	0.0133	0.112	0.00029
NAHCO3	NAHCO3	YFR034C	PHO4		0.60441	0.06	0.93663	0.017	-0.33618	0.06	0.00026
NAHCO3	NAHCO3	YFR033C	QCR6		0.86348	0.051	0.85088	0.076	0.01623	0.051	6e-05
NAHCO3	NAHCO3	YFR032C-A	RPL29		1.15767	0.038	1.00913	0.022	0.15326	0.038	1e-05
NAHCO3	NAHCO3	YFR032C	RRT5		0.96474	0.013	1.0914	0.047	-0.12885	0.013	6e-05
NAHCO3	NAHCO3	YFR031C-A	RPL2A		0.80924	0.015	0.90435	0.033	-0.08728	0.015	0
NAHCO3	NAHCO3	YFR030W	MET10		1.1044	0.024	1.02647	0.024	0.07339	0.024	0
NAHCO3	NAHCO3	YFR026C	ULI1		0.90889	0.02	1.08815	0.013	-0.18497	0.02	0
NAHCO3	NAHCO3	YFR024C-A	LSB3		1.18589	0.042	1.09489	0.021	0.09196	0.042	1e-05
NAHCO3	NAHCO3	YFR024C	YFR024C		0.88386	0.066	1.01495	0.048	-0.14293	0.066	0.00011
NAHCO3	NAHCO3	YFR023W	PES4		0.92153	0.007	0.91488	0.034	0.00813	0.007	2e-05
NAHCO3	NAHCO3	YFR048W	RMD8		1.11526	0.043	0.77791	0.036	0.33544	0.043	2e-05
NAHCO3	NAHCO3	YFR047C	BNA6		1.00513	0.009	1.02429	0.035	-0.00858	0.009	0
NAHCO3	NAHCO3	YFR046C	CNN1		1.12446	0.063	1.04924	0.026	0.07712	0.063	5e-05
NAHCO3	NAHCO3	YFR045W	YFR045W		1.10831	0.041	0.96802	0.012	0.14141	0.041	1e-05
NAHCO3	NAHCO3	YFR044C	DUG1		1.0517	0.047	1.0209	0.024	0.03691	0.047	2e-05
NAHCO3	NAHCO3	YFR041C	ERJ5		0.92156	0.008	1.02349	0.03	-0.09608	0.008	2e-05
NAHCO3	NAHCO3	YFR040W	SAP155		1.18179	0.032	1.02982	0.059	0.15795	0.032	1e-05
NAHCO3	NAHCO3	YFR039C	YFR039C		1.14351	0.029	1.06084	0.015	0.08303	0.029	0
NAHCO3	NAHCO3	YFR038W	IRC5		0.85588	0.015	1.00674	0.022	-0.15288	0.015	0
NAHCO3	NAHCO3	YFR035C	YFR035C		0.66216	0.016	0.92157	0.009	-0.26059	0.016	0.00019
NAHCO3	NAHCO3	YGL007W	YGL007W		1.10742	0.063	0.87803	0.018	0.22867	0.063	5e-05
NAHCO3	NAHCO3	YGL006W	PMC1		0.97237	0.066	1.01681	0.055	-0.03622	0.066	9e-05
NAHCO3	NAHCO3	YGL005C	COG7		1.20318	0.05	1.02296	0.025	0.18228	0.05	2e-05
NAHCO3	NAHCO3	YGL004C	RPN14		1.17522	0.051	1.03299	0.044	0.1479	0.051	2e-05
NAHCO3	NAHCO3	YGL002W	ERP6		1.18443	0.048	1.02457	0.033	0.16158	0.048	2e-05
NAHCO3	NAHCO3	YFR057W	YFR057W		0.97357	0.017	1.01492	0.014	-0.0437	0.017	0
NAHCO3	NAHCO3	YFR056C	YFR056C		0.96209	0.026	1.00454	0.046	-0.03142	0.026	1e-05
NAHCO3	NAHCO3	YFR055W	IRC7		1.25239	0.013	0.99084	0.013	0.26786	0.013	3e-05
NAHCO3	NAHCO3	YFR054C	YFR054C		1.10732	0.039	1.03105	0.013	0.08299	0.039	1e-05
NAHCO3	NAHCO3	YFR053C	HXK1		1.07524	0.015	1.0293	0.007	0.04502	0.015	0
NAHCO3	NAHCO3	YFR049W	YMR31		1.00299	0.042	1.00429	0.034	-0.00442	0.042	2e-05
NAHCO3	NAHCO3	YGL023C	PIB2		0.93546	0.021	0.94069	0.012	-0.00766	0.021	0.00017
NAHCO3	NAHCO3	YGL021W	ALK1		0.94302	0.045	1.02894	0.032	-0.08573	0.045	3e-05
NAHCO3	NAHCO3	YGL020C	GET1		0.41376	0.008	0.66848	0.005	-0.25517	0.008	0
NAHCO3	NAHCO3	YGL019W	CKB1		0.82716	0.068	0.92881	0.017	-0.10157	0.068	0.00015
NAHCO3	NAHCO3	YGL017W	ATE1		0.85805	0.033	1.02291	0.054	-0.16629	0.034	2e-05
NAHCO3	NAHCO3	YGL016W	KAP122		1.122	0.021	1.00634	0.005	0.11453	0.021	0
NAHCO3	NAHCO3	YGL015C	YGL015C		1.15438	0.021	1.03476	0.023	0.11423	0.021	0
NAHCO3	NAHCO3	YGL014W	PUF4		1.09335	0.048	1.03046	0.068	0.05238	0.048	2e-05
NAHCO3	NAHCO3	YGL013C	PDR1		1.19883	0.01	1.05319	0.016	0.14678	0.01	0
NAHCO3	NAHCO3	YGL010W	YGL010W		0.82303	0.02	0.94527	0.041	-0.11513	0.02	0.00019
NAHCO3	NAHCO3	YGL009C	LEU1		1.04528	0.042	1.01447	0.003	0.03088	0.042	2e-05
NAHCO3	NAHCO3	YGL041C	YGL041C		0.96375	0.013	1.13451	0.006	-0.1694	0.013	0
NAHCO3	NAHCO3	YGL039W	YGL039W		1.30215	0.057	0.99377	0.013	0.30826	0.057	2e-05
NAHCO3	NAHCO3	YGL036W	YGL036W		0.92688	0.141	1.00499	0.066	-0.07264	0.141	0.00095
NAHCO3	NAHCO3	YGL035C	MIG1		1.18162	0.061	1.04272	0.011	0.14497	0.061	4e-05
NAHCO3	NAHCO3	YGL034C	YGL034C		1.00845	0.069	1.00009	0.062	0.01015	0.069	9e-05
NAHCO3	NAHCO3	YGL032C	AGA2		1.17771	0.041	1.05176	0.066	0.14221	0.041	1e-05
NAHCO3	NAHCO3	YGL031C	RPL24A		0.96467	0.043	0.88099	0.015	0.09121	0.043	2e-05
NAHCO3	NAHCO3	YGL028C	SCW11		1.02494	0.027	1.02747	0.065	0.00048	0.027	0.00022
NAHCO3	NAHCO3	YGL027C	CWH41		0.96876	0.033	1.0066	0.006	-0.0387	0.033	1e-05
NAHCO3	NAHCO3	YGL024W	YGL024W		0.71893	0.04	0.81113	0.025	-0.088	0.04	5e-05
NAHCO3	NAHCO3	YGL059W	PKP2		1.40671	0.044	#NUM!	#NUM!	#NUM!	#NUM!	1e-05
NAHCO3	NAHCO3	YGL057C	GEP7		1.01747	0.103	1.03729	0.085	-0.03871	0.103	0.00029
NAHCO3	NAHCO3	YGL056C	SDS23		1.00667	0.03	1.00512	0.007	-0.00056	0.031	1e-05
NAHCO3	NAHCO3	YGL054C	ERV14		0.81012	0.089	0.98685	0.088	-0.15643	0.089	0.00036
NAHCO3	NAHCO3	YGL053W	PRM8		0.85479	0.019	1.02798	0.042	-0.17622	0.019	0.00016
NAHCO3	NAHCO3	YGL051W	MST27		1.31901	0.028	1.10031	0.017	0.22132	0.028	0.00015
NAHCO3	NAHCO3	YGL050W	TYW3		0.79345	0.034	0.92161	0.048	-0.13204	0.034	2e-05
NAHCO3	NAHCO3	YGL046W	YGL046W		1.01865	0.071	0.9058	0.07	0.11505	0.071	9e-05
NAHCO3	NAHCO3	YGL045W	RIM8		0.8237	0.033	0.88166	0.062	-0.04339	0.033	2e-05
NAHCO3	NAHCO3	YGL043W	DST1		1.17759	0.075	1.01789	0.024	0.16811	0.075	7e-05
NAHCO3	NAHCO3	YGL083W	SCY1		0.96423	0.032	1.05577	0.044	-0.09347	0.033	1e-05
NAHCO3	NAHCO3	YGL082W	YGL082W		0.93596	0.012	1.00955	0.009	-0.07184	0.012	6e-05
NAHCO3	NAHCO3	YGL081W	YGL081W		0.6624	0.036	0.75579	0.004	-0.09191	0.036	5e-05
NAHCO3	NAHCO3	YGL080W	FMP37		1.21618	0.076	0.93219	0.017	0.29404	0.076	7e-05
NAHCO3	NAHCO3	YGL079W	KXD1		0.92627	0.059	0.93729	0.016	-0.00411	0.059	7e-05
NAHCO3	NAHCO3	YGL078C	DBP3		0.74553	0.019	0.86754	0.015	-0.11987	0.019	0.00021
NAHCO3	NAHCO3	YGL077C	HNM1		0.77274	0.024	0.98812	0.003	-0.2156	0.024	1e-05
NAHCO3	NAHCO3	YGL067W	NPY1		0.99378	0.013	1.01461	0.032	-0.02127	0.013	0
NAHCO3	NAHCO3	YGL066W	SGF73		1.05787	0.115	0.88209	0.037	0.18084	0.115	0.00035
NAHCO3	NAHCO3	YGL062W	PYC1		0.69284	0.098	0.88957	0.016	-0.198	0.098	0.00077
NAHCO3	NAHCO3	YGL060W	YBP2		1.18013	0.082	1.09127	0.014	0.09266	0.082	9e-05
NAHCO3	NAHCO3	YGL109W	YGL109W		1.00423	0.028	0.96786	0.016	0.03824	0.028	0.00025
NAHCO3	NAHCO3	YGL108C	YGL108C		1.22868	0.093	1.09723	0.026	0.12705	0.093	0.00012
NAHCO3	NAHCO3	YGL105W	ARC1		0.69046	0.056	0.78262	0.009	-0.08769	0.056	0.00015
NAHCO3	NAHCO3	YGL104C	VPS73		1.08814	0.028	1.07695	0.002	0.01196	0.028	0
NAHCO3	NAHCO3	YGL101W	YGL101W		1.13324	0.02	0.9987	0.043	0.12986	0.02	0
NAHCO3	NAHCO3	YGL090W	LIF1		1.02589	0.011	1.01384	0.08	-0.00195	0.011	4e-05
NAHCO3	NAHCO3	YGL089C	MF(ALPHA)2		1.13165	0.045	1.02052	0.028	0.11403	0.045	2e-05
NAHCO3	NAHCO3	YGL087C	MMS2		1.06507	0.017	1.00187	0.047	0.07162	0.017	0
NAHCO3	NAHCO3	YGL086W	MAD1		0.83655	0.049	1.04179	0.038	-0.20325	0.049	0.00115
NAHCO3	NAHCO3	YGL085W	LCL3		1.05793	0.04	0.97765	0.014	0.0777	0.04	2e-05
NAHCO3	NAHCO3	YGL084C	GUP1		0.89179	0.041	0.76231	0.092	0.11387	0.041	0.00069
NAHCO3	NAHCO3	YGL131C	SNT2		1.14216	0.097	0.98816	0.031	0.15067	0.097	0.00017
NAHCO3	NAHCO3	YGL126W	SCS3		1.11499	0.053	1.02281	0.055	0.09812	0.053	3e-05
NAHCO3	NAHCO3	YGL125W	MET13		0.87101	0.027	1.06535	0.026	-0.19978	0.027	0.00032
NAHCO3	NAHCO3	YGL124C	MON1		0.84338	0.062	0.94771	0.021	-0.10628	0.062	0.00011
NAHCO3	NAHCO3	YGL121C	GPG1		1.23386	0.053	1.09714	0.024	0.14251	0.053	2e-05
NAHCO3	NAHCO3	YGL118C	YGL118C		1.196	0.015	1.0972	0.05	0.10266	0.015	5e-05
NAHCO3	NAHCO3	YGL117W	YGL117W		0.94116	0.021	0.99256	0.013	-0.04922	0.021	0
NAHCO3	NAHCO3	YGL115W	SNF4		0.52351	0.039	0.74365	0.056	-0.22357	0.039	0.00012
NAHCO3	NAHCO3	YGL114W	YGL114W		1.09935	0.005	1.04666	0.019	0.04282	0.005	1e-05
NAHCO3	NAHCO3	YGL110C	CUE3		0.69734	0.073	0.72494	0.024	-0.01637	0.073	0.00031
NAHCO3	NAHCO3	YGL148W	ARO2		0.81081	0.005	0.93077	0.02	-0.12452	0.005	1e-05
NAHCO3	NAHCO3	YGL147C	RPL9A		0.54935	0.07	0.74855	0.027	-0.19393	0.07	0.00057
NAHCO3	NAHCO3	YGL146C	RRT6		0.72277	0.038	0.79398	0.046	-0.07808	0.038	4e-05
NAHCO3	NAHCO3	YGL144C	ROG1		0.89067	0.045	1.01228	0.004	-0.12001	0.045	4e-05
NAHCO3	NAHCO3	YGL141W	HUL5		0.92897	0.009	1.02404	0.011	-0.09342	0.009	3e-05
NAHCO3	NAHCO3	YGL140C	YGL140C		1.2358	0.019	1.04076	0.024	0.19523	0.019	0
NAHCO3	NAHCO3	YGL139W	FLC3		0.9188	0.043	1.08088	0.046	-0.17351	0.043	3e-05
NAHCO3	NAHCO3	YGL138C	YGL138C		0.87394	0.021	0.99916	0.012	-0.12356	0.021	0
NAHCO3	NAHCO3	YGL136C	MRM2		0.80812	0.028	1.03627	0.02	-0.22801	0.028	1e-05
NAHCO3	NAHCO3	YGL133W	ITC1		1.07427	0.005	1.01138	0.02	0.06445	0.005	1e-05
NAHCO3	NAHCO3	YGL132W	YGL132W		1.00937	0.105	0.97126	0.092	0.04683	0.105	0.00031
NAHCO3	NAHCO3	YGL161C	YIP5		0.82994	0.038	0.93929	0.077	-0.11496	0.038	0.00069
NAHCO3	NAHCO3	YGL160W	AIM14		0.87544	0.033	0.96802	0.029	-0.0927	0.033	1e-05
NAHCO3	NAHCO3	YGL159W	YGL159W		1.25439	0.046	1.06683	0.006	0.18689	0.046	1e-05
NAHCO3	NAHCO3	YGL158W	RCK1		1.22554	0.012	1.04692	0.069	0.18662	0.012	0
NAHCO3	NAHCO3	YGL157W	ARI1		1.01369	0.105	1.03118	0.007	-0.01446	0.105	0.0003
NAHCO3	NAHCO3	YGL156W	AMS1		0.99765	0.023	1.09389	0.006	-0.097	0.023	0
NAHCO3	NAHCO3	YGL153W	PEX14		0.83633	0.003	1.02104	0.049	-0.18865	0.003	0
NAHCO3	NAHCO3	YGL152C	YGL152C		0.98141	0.037	0.98091	0.053	0.00432	0.037	0.00048
NAHCO3	NAHCO3	YGL151W	NUT1		1.11843	0.059	1.03084	0.012	0.08533	0.059	4e-05
NAHCO3	NAHCO3	YGL149W	YGL149W		0.6736	0.021	0.90007	0.009	-0.22994	0.022	0.00034
NAHCO3	NAHCO3	YGL175C	SAE2		0.98751	0.03	1.03736	0.03	-0.05175	0.03	1e-05
NAHCO3	NAHCO3	YGL174W	BUD13		0.70822	0.02	0.83235	0.003	-0.12478	0.02	0.00026
NAHCO3	NAHCO3	YGL173C	XRN1		0.68335	0.03	0.86771	0.055	-0.17248	0.03	2e-05
NAHCO3	NAHCO3	YGL170C	SPO74		1.13494	0.097	1.05207	0.056	0.09276	0.097	0.00017
NAHCO3	NAHCO3	YGL168W	HUR1		0.61445	0.034	0.75778	0.034	-0.14549	0.034	5e-05
NAHCO3	NAHCO3	YGL167C	PMR1		0.53455	0.023	0.78276	0.085	-0.2447	0.023	2e-05
NAHCO3	NAHCO3	YGL166W	CUP2		1.12855	0.039	1.01644	0.008	0.11502	0.039	1e-05
NAHCO3	NAHCO3	YGL165C	YGL165C		0.99923	0.038	1.04192	0.027	-0.0478	0.038	1e-05
NAHCO3	NAHCO3	YGL164C	YRB30		0.99345	0.031	1.01998	0.003	-0.02548	0.031	1e-05
NAHCO3	NAHCO3	YGL163C	RAD54		1.05812	0.013	0.98811	0.004	0.07052	0.013	0
NAHCO3	NAHCO3	YGL162W	SUT1		1.21788	0.05	1.04273	0.034	0.17188	0.05	2e-05
NAHCO3	NAHCO3	YGL199C	YGL199C		1.25724	0.011	1.25902	0.12	-0.01763	0.011	2e-05
NAHCO3	NAHCO3	YGL198W	YIP4		0.72122	0.028	0.91784	0.044	-0.19841	0.028	2e-05
NAHCO3	NAHCO3	YGL197W	MDS3		1.30643	0.073	1.10656	0.075	0.20333	0.073	5e-05
NAHCO3	NAHCO3	YGL196W	DSD1		0.75472	0.039	0.86286	0.02	-0.10421	0.039	4e-05
NAHCO3	NAHCO3	YGL195W	GCN1		1.11957	0.164	0.91732	0.016	0.20819	0.164	0.00084
NAHCO3	NAHCO3	YGL194C	HOS2		0.81227	0.09	0.93722	0.042	-0.12721	0.09	0.00038
NAHCO3	NAHCO3	YGL181W	GTS1		0.93275	0.041	0.9324	0.006	-0.00086	0.041	0.00063
NAHCO3	NAHCO3	YGL180W	ATG1		1.15486	0.211	1.05209	0.101	0.09368	0.212	0.00164
NAHCO3	NAHCO3	YGL179C	TOS3		1.02841	0.066	0.96096	0.03	0.07735	0.066	7e-05
NAHCO3	NAHCO3	YGL177W	YGL177W		1.21924	0.033	1.02673	0.04	0.18713	0.033	1e-05
NAHCO3	NAHCO3	YGL176C	YGL176C		1.04506	0.032	1.07514	0.076	-0.02422	0.032	1e-05
NAHCO3	NAHCO3	YGL215W	CLG1		0.91854	0.035	1.22691	0.063	-0.31804	0.035	2e-05
NAHCO3	NAHCO3	YGL214W	YGL214W		0.76472	0.032	1.04996	0.015	-0.29288	0.032	2e-05
NAHCO3	NAHCO3	YGL213C	SKI8		1.03652	0.016	0.96131	0.031	0.07092	0.016	8e-05
NAHCO3	NAHCO3	YGL212W	VAM7		1.08505	0.076	0.97811	0.01	0.1117	0.076	0.0001
NAHCO3	NAHCO3	YGL211W	NCS6		1.04652	0.031	0.79336	0.017	0.24655	0.031	1e-05
NAHCO3	NAHCO3	YGL210W	YPT32		1.07616	0.019	0.92864	0.023	0.14424	0.019	0.0001
NAHCO3	NAHCO3	YGL209W	MIG2		0.9849	0.104	0.96953	0.011	0.01434	0.104	0.00032
NAHCO3	NAHCO3	YGL208W	SIP2		0.98786	0.016	0.9519	0.024	0.03622	0.016	0
NAHCO3	NAHCO3	YGL205W	POX1		1.07279	0.033	0.95623	0.018	0.11706	0.033	1e-05
NAHCO3	NAHCO3	YGL203C	KEX1		0.93627	0.014	0.98884	0.016	-0.04839	0.014	0
NAHCO3	NAHCO3	YGL202W	ARO8		1.13232	0.022	1.19554	0.054	-0.06052	0.022	0.00012
NAHCO3	NAHCO3	YGL228W	SHE10		0.92495	0.054	0.9966	0.009	-0.07663	0.054	6e-05
NAHCO3	NAHCO3	YGL227W	VID30		1.16712	0.048	1.02648	0.037	0.14814	0.048	2e-05
NAHCO3	NAHCO3	YGL226W	MTC3		0.98161	0.044	0.97956	0.001	0.00223	0.044	2e-05
NAHCO3	NAHCO3	YGL226C-A	OST5		0.80586	0.01	0.95729	0.004	-0.1507	0.01	0
NAHCO3	NAHCO3	YGL224C	SDT1		0.97661	0.044	0.98983	0.04	-0.00749	0.044	3e-05
NAHCO3	NAHCO3	YGL222C	EDC1		1.06101	0.034	1.00572	0.009	0.0535	0.034	1e-05
NAHCO3	NAHCO3	YGL221C	NIF3		0.99309	0.017	1.0274	0.094	-0.03043	0.017	0
NAHCO3	NAHCO3	YGL219C	MDM34		0.66384	0.018	0.89596	0.028	-0.23423	0.018	1e-05
NAHCO3	NAHCO3	YGL217C	YGL217C		1.13418	0.075	0.97669	0.07	0.1579	0.075	8e-05
NAHCO3	NAHCO3	YGL216W	KIP3		1.07041	0.021	0.96578	0.014	0.09821	0.021	0
NAHCO3	NAHCO3	YGL243W	TAD1		1.0534	0.07	1.01179	0.028	0.04179	0.07	8e-05
NAHCO3	NAHCO3	YGL242C	YGL242C		0.88767	0.009	1.01262	0.018	-0.11467	0.009	4e-05
NAHCO3	NAHCO3	YGL241W	KAP114		1.01941	0.017	1.05274	0.043	-0.03514	0.017	0
NAHCO3	NAHCO3	YGL237C	HAP2		0.63248	0.022	0.73937	0.014	-0.11172	0.022	1e-05
NAHCO3	NAHCO3	YGL236C	MTO1		0.73241	0.045	0.87724	0.027	-0.14716	0.045	6e-05
NAHCO3	NAHCO3	YGL235W	YGL235W		0.9723	0.008	0.89789	0.038	0.07206	0.008	2e-05
NAHCO3	NAHCO3	YGL234W	ADE5		0.94774	0.025	0.93374	0.042	0.01455	0.025	0
NAHCO3	NAHCO3	YGL232W	TAN1		0.84642	0.03	0.95831	0.038	-0.12038	0.03	1e-05
NAHCO3	NAHCO3	YGL231C	EMC4		1.02363	0.029	1.03414	0.046	-0.01246	0.029	0.00027
NAHCO3	NAHCO3	YGL230C	YGL230C		1.089	0.016	1.09737	0.019	-0.01184	0.016	0
NAHCO3	NAHCO3	YGL229C	SAP4		0.90505	0.008	1.0957	0.015	-0.19274	0.008	3e-05
NAHCO3	NAHCO3	YGL257C	MNT2		1.02337	0.065	0.91884	0.014	0.1094	0.066	7e-05
NAHCO3	NAHCO3	YGL256W	ADH4		0.81184	0.049	0.9003	0.039	-0.09328	0.049	6e-05
NAHCO3	NAHCO3	YGL254W	FZF1		1.08793	0.034	0.99521	0.036	0.09023	0.034	1e-05
NAHCO3	NAHCO3	YGL253W	HXK2		1.24108	0.052	1.05356	0.042	0.19282	0.052	2e-05
NAHCO3	NAHCO3	YGL252C	RTG2		0.99948	0.034	1.00095	0.009	-0.00169	0.034	1e-05
NAHCO3	NAHCO3	YGL251C	HFM1		0.94729	0.029	1.03725	0.031	-0.08273	0.029	0.0003
NAHCO3	NAHCO3	YGL250W	RMR1		0.86881	0.047	1.04495	0.036	-0.17475	0.047	4e-05
NAHCO3	NAHCO3	YGL249W	ZIP2		0.80397	0.017	0.98065	0.034	-0.17685	0.017	0
NAHCO3	NAHCO3	YGL248W	PDE1		0.7659	0.035	0.94937	0.004	-0.18568	0.035	3e-05
NAHCO3	NAHCO3	YGL244W	RTF1		0.34504	0.011	0.49427	0.077	-0.16901	0.011	0.00032
NAHCO3	NAHCO3	YGR008C	STF2		1.16274	0.069	0.96619	0.063	0.19582	0.069	6e-05
NAHCO3	NAHCO3	YGR007W	ECT1		1.39329	0.037	1.00833	0.01	0.38942	0.037	1e-05
NAHCO3	NAHCO3	YGR004W	PEX31		0.79512	0.088	1.08736	0.073	-0.28344	0.088	0.00037
NAHCO3	NAHCO3	YGR003W	CUL3		0.98224	0.063	0.96392	0.062	0.02606	0.063	7e-05
NAHCO3	NAHCO3	YGR001C	YGR001C		0.96963	0.035	1.03843	0.012	-0.06605	0.035	1e-05
NAHCO3	NAHCO3	YGL263W	COS12		0.98168	0.038	1.02813	0.034	-0.04604	0.038	2e-05
NAHCO3	NAHCO3	YGL262W	YGL262W		1.14384	0.008	1.01742	0.013	0.12837	0.008	2e-05
NAHCO3	NAHCO3	YGL261C	PAU11		1.19225	0.023	1.06504	0.033	0.12001	0.023	0
NAHCO3	NAHCO3	YGL260W	YGL260W		0.82116	0.007	0.98646	0.015	-0.16541	0.007	2e-05
NAHCO3	NAHCO3	YGL259W	YPS5		0.73939	0.057	0.96413	0.008	-0.22351	0.057	0.00012
NAHCO3	NAHCO3	YGL258W	VEL1		0.77601	0.068	0.96922	0.016	-0.19326	0.068	0.00019
NAHCO3	NAHCO3	YGR022C	YGR022C		1.25135	0.083	1.07446	0.063	0.19642	0.083	8e-05
NAHCO3	NAHCO3	YGR021W	YGR021W		1.14703	0.047	0.94931	0.011	0.19332	0.047	2e-05
NAHCO3	NAHCO3	YGR019W	UGA1		1.13736	0.015	0.95565	0.036	0.18996	0.015	5e-05
NAHCO3	NAHCO3	YGR018C	YGR018C		1.07041	0.03	1.02101	0.047	0.06364	0.03	1e-05
NAHCO3	NAHCO3	YGR017W	YGR017W		1.22179	0.038	1.1014	0.032	0.11292	0.038	1e-05
NAHCO3	NAHCO3	YGR016W	YGR016W		1.08332	0.025	1.08247	0.06	0.01029	0.025	0.00018
NAHCO3	NAHCO3	YGR015C	YGR015C		1.01971	0.013	1.04246	0.029	-0.02722	0.013	6e-05
NAHCO3	NAHCO3	YGR014W	MSB2		0.89232	0.011	0.96661	0.016	-0.06716	0.011	5e-05
NAHCO3	NAHCO3	YGR012W	YGR012W		0.93292	0.019	1.0347	0.018	-0.09956	0.019	0
NAHCO3	NAHCO3	YGR011W	YGR011W		1.14588	0.048	1.0536	0.008	0.0921	0.048	2e-05
NAHCO3	NAHCO3	YGR010W	NMA2		1.01473	0.057	0.99805	0.027	0.01455	0.057	5e-05
NAHCO3	NAHCO3	YGR037C	ACB1		0.76263	0.027	1.09209	0.045	-0.33467	0.027	1e-05
NAHCO3	NAHCO3	YGR035C	YGR035C		1.08655	0.03	1.02332	0.087	0.06282	0.03	1e-05
NAHCO3	NAHCO3	YGR034W	RPL26B		1.00539	0.049	0.97046	0.025	0.03146	0.049	3e-05
NAHCO3	NAHCO3	YGR033C	TIM21		1.24024	0.038	0.98729	0.035	0.25193	0.038	1e-05
NAHCO3	NAHCO3	YGR032W	GSC2		1.22829	0.035	1.00544	0.01	0.2202	0.035	0.00027
NAHCO3	NAHCO3	YGR031W	IMO32		0.8956	0.105	1.00332	0.027	-0.10628	0.105	0.00044
NAHCO3	NAHCO3	YGR028W	MSP1		1.13624	0.089	0.98829	0.034	0.14068	0.089	0.00013
NAHCO3	NAHCO3	YGR027C	RPS25A		1.1966	0.037	0.98549	0.043	0.21158	0.037	1e-05
NAHCO3	NAHCO3	YGR026W	YGR026W		1.24141	0.021	0.99859	0.012	0.23832	0.021	0
NAHCO3	NAHCO3	YGR025W	YGR025W		1.12227	0.024	1.01911	0.028	0.10092	0.024	0
NAHCO3	NAHCO3	YGR023W	MTL1		1.06989	0.063	1.03731	0.026	0.02628	0.063	6e-05
NAHCO3	NAHCO3	YGR051C	YGR051C		1.24591	0.047	1.24152	0.046	-0.00772	0.047	1e-05
NAHCO3	NAHCO3	YGR050C	YGR050C		1.13416	0.03	1.07452	0.029	0.05444	0.03	0
NAHCO3	NAHCO3	YGR049W	SCM4		0.94667	0.039	0.94288	0.022	0.00431	0.039	2e-05
NAHCO3	NAHCO3	YGR045C	YGR045C		1.07984	0.055	0.95664	0.007	0.12518	0.055	4e-05
NAHCO3	NAHCO3	YGR044C	RME1		0.84492	0.039	0.91274	0.034	-0.07643	0.04	3e-05
NAHCO3	NAHCO3	YGR043C	NQM1		0.72237	0.03	0.95603	0.037	-0.24124	0.03	0.00059
NAHCO3	NAHCO3	YGR042W	YGR042W		0.87173	0.01	0.98645	0.023	-0.11032	0.01	4e-05
NAHCO3	NAHCO3	YGR041W	BUD9		0.73678	0.003	0.89102	0.017	-0.15522	0.003	1e-05
NAHCO3	NAHCO3	YGR040W	KSS1		1.20693	0.022	1.05609	0.049	0.1501	0.022	0.00011
NAHCO3	NAHCO3	YGR039W	YGR039W		0.95625	0.059	1.08643	0.005	-0.12953	0.059	6e-05
NAHCO3	NAHCO3	YGR038W	ORM1		#NUM!	#NUM!	1.18614	0.026	#NUM!	#NUM!	#NUM!
NAHCO3	NAHCO3	YGR077C	PEX8		1.319	0.038	1.00846	0.018	0.30819	0.038	1e-05
NAHCO3	NAHCO3	YGR072W	UPF3		1.04909	0.008	1.02411	0.014	0.02793	0.008	2e-05
NAHCO3	NAHCO3	YGR071C	ENV11		1.14176	0.048	1.08516	0.002	0.05559	0.048	2e-05
NAHCO3	NAHCO3	YGR070W	ROM1		1.12231	0.039	1.01097	0.009	0.11212	0.039	1e-05
NAHCO3	NAHCO3	YGR069W	YGR069W		0.76913	0.049	0.9348	0.009	-0.16912	0.049	7e-05
NAHCO3	NAHCO3	YGR066C	YGR066C		1.04073	0.024	1.00513	0.036	0.03396	0.024	0
NAHCO3	NAHCO3	YGR059W	SPR3		1.10939	0.045	1.09007	0.131	0.03383	0.045	2e-05
NAHCO3	NAHCO3	YGR058W	PEF1		0.69037	0.04	1.00539	0.014	-0.31093	0.04	5e-05
NAHCO3	NAHCO3	YGR054W	YGR054W		0.347	0.124	0.6481	0.064	-0.28948	0.124	0.01122
NAHCO3	NAHCO3	YGR053C	YGR053C		0.99511	0.013	0.9946	0.064	-0.01107	0.013	6e-05
NAHCO3	NAHCO3	YGR052W	FMP48		1.10321	0.077	1.02269	0.033	0.08072	0.077	9e-05
NAHCO3	NAHCO3	YGR092W	DBF2		0.61764	0.042	0.77181	0.048	-0.14561	0.042	9e-05
NAHCO3	NAHCO3	YGR089W	NNF2		1.2424	0.096	1.10814	0.06	0.13839	0.097	0.00013
NAHCO3	NAHCO3	YGR088W	CTT1		1.12936	0.048	1.08886	0.032	0.03689	0.049	2e-05
NAHCO3	NAHCO3	YGR087C	PDC6		1.09792	0.022	1.0289	0.034	0.06157	0.022	0
NAHCO3	NAHCO3	YGR086C	PIL1		1.21685	0.03	1.05028	0.036	0.1602	0.03	0
NAHCO3	NAHCO3	YGR085C	RPL11B		1.05934	0.015	0.96551	0.021	0.09132	0.015	7e-05
NAHCO3	NAHCO3	YGR084C	MRP13		1.05302	0.006	1.02883	0.003	0.02316	0.006	1e-05
NAHCO3	NAHCO3	YGR081C	SLX9		1.02945	0.031	0.95009	0.017	0.07933	0.031	1e-05
NAHCO3	NAHCO3	YGR080W	TWF1		1.11842	0.02	1.08544	0.029	0.02446	0.02	0
NAHCO3	NAHCO3	YGR079W	YGR079W		1.03652	0.056	0.99349	0.084	0.04501	0.056	4e-05
NAHCO3	NAHCO3	YGR078C	PAC10		0.91558	0.024	0.91276	0.021	0.00775	0.024	0
NAHCO3	NAHCO3	YGR110W	CLD1		1.42579	0.021	1.0322	0.001	0.3944	0.021	0
NAHCO3	NAHCO3	YGR109C	CLB6		0.85783	0.099	0.99231	0.024	-0.12921	0.099	0.00042
NAHCO3	NAHCO3	YGR108W	CLB1		0.83778	0.028	0.99707	0.019	-0.15711	0.028	1e-05
NAHCO3	NAHCO3	YGR107W	YGR107W		1.14697	0.004	0.99733	0.031	0.15303	0.004	0
NAHCO3	NAHCO3	YGR106C	VOA1		1.0919	0.029	1.06904	0.022	0.02471	0.029	0
NAHCO3	NAHCO3	YGR105W	VMA21		0.50246	0.018	0.80064	0.019	-0.3009	0.018	0.00041
NAHCO3	NAHCO3	YGR100W	MDR1		1.18415	0.043	1.03911	0.037	0.1417	0.043	1e-05
NAHCO3	NAHCO3	YGR097W	ASK10		1.16887	0.042	1.02133	0.006	0.1466	0.042	1e-05
NAHCO3	NAHCO3	YGR096W	TPC1		1.12053	0.033	1.11487	0.004	0.00463	0.033	1e-05
NAHCO3	NAHCO3	YGR093W	YGR093W		1.18055	0.061	1.05807	0.042	0.13145	0.061	4e-05
NAHCO3	NAHCO3	YGR130C	YGR130C		0.80303	0.018	0.90038	0.056	-0.08315	0.018	0.00016
NAHCO3	NAHCO3	YGR129W	SYF2		1.14973	0.012	1.05144	0.018	0.10343	0.012	4e-05
NAHCO3	NAHCO3	YGR127W	YGR127W		1.0183	0.016	1.01493	0.017	-0.00085	0.016	0
NAHCO3	NAHCO3	YGR126W	YGR126W		0.8886	0.006	0.96147	0.014	-0.07625	0.006	1e-05
NAHCO3	NAHCO3	YGR124W	ASN2		0.96396	0.01	1.05307	0.047	-0.09065	0.01	0
NAHCO3	NAHCO3	YGR123C	PPT1		0.92376	0.052	1.01396	0.024	-0.08889	0.052	5e-05
NAHCO3	NAHCO3	YGR121C	MEP1		0.95668	0.024	1.01572	0.047	-0.06432	0.024	0
NAHCO3	NAHCO3	YGR118W	RPS23A		1.13639	0.035	0.94203	0.006	0.19509	0.035	1e-05
NAHCO3	NAHCO3	YGR117C	YGR117C		0.99703	0.012	0.96982	0.017	0.03115	0.012	5e-05
NAHCO3	NAHCO3	YGR111W	YGR111W		1.07874	0.019	0.92036	0.037	0.15624	0.019	0.0001
NAHCO3	NAHCO3	YGR142W	BTN2		0.84909	0.023	0.98542	0.043	-0.14104	0.023	0.00024
NAHCO3	NAHCO3	YGR141W	VPS62		1.18881	0.039	1.03348	0.037	0.16244	0.039	1e-05
NAHCO3	NAHCO3	YGR139W	YGR139W		0.96174	0.012	0.97778	0.029	-0.02359	0.012	5e-05
NAHCO3	NAHCO3	YGR138C	TPO2		0.78607	0.03	0.95819	0.035	-0.17984	0.03	2e-05
NAHCO3	NAHCO3	YGR137W	YGR137W		0.82375	0.021	1.00147	0.044	-0.18039	0.021	0.00022
NAHCO3	NAHCO3	YGR136W	LSB1		0.97474	0.07	0.99395	0.023	-0.01186	0.071	0.0001
NAHCO3	NAHCO3	YGR135W	PRE9		0.75658	0.027	0.79807	0.003	-0.04079	0.027	1e-05
NAHCO3	NAHCO3	YGR134W	CAF130		1.16523	0.004	0.99436	0.003	0.17081	0.004	0
NAHCO3	NAHCO3	YGR133W	PEX4		0.84841	0.051	0.97575	0.046	-0.13262	0.051	6e-05
NAHCO3	NAHCO3	YGR132C	PHB1		0.56794	0.032	0.93347	0.004	-0.36599	0.032	5e-05
NAHCO3	NAHCO3	YGR131W	FHN1		1.01949	0.01	1.00257	0.037	0.01085	0.01	0
NAHCO3	NAHCO3	YGR161C	RTS3		0.75696	0.073	0.99523	0.051	-0.23425	0.073	0.00024
NAHCO3	NAHCO3	YGR157W	CHO2		0.83733	0.024	1.00083	0.01	-0.16918	0.024	1e-05
NAHCO3	NAHCO3	YGR154C	GTO1		0.9033	0.061	0.9492	0.017	-0.04348	0.061	9e-05
NAHCO3	NAHCO3	YGR153W	YGR153W		0.80833	0.03	0.95355	0.076	-0.1468	0.03	1e-05
NAHCO3	NAHCO3	YGR152C	RSR1		0.79679	0.042	0.94567	0.044	-0.14299	0.042	0.00094
NAHCO3	NAHCO3	YGR151C	YGR151C		1.1316	0.034	1.05107	0.069	0.08011	0.034	0.00031
NAHCO3	NAHCO3	YGR149W	YGR149W		0.87347	0.037	0.9049	0.032	-0.02357	0.037	2e-05
NAHCO3	NAHCO3	YGR148C	RPL24B		1.07008	0.004	0.96422	0.016	0.10164	0.004	1e-05
NAHCO3	NAHCO3	YGR146C	ECL1		0.85704	0.03	0.95765	0.04	-0.10786	0.03	1e-05
NAHCO3	NAHCO3	YGR144W	THI4		0.99972	0.011	1.01526	0.032	-0.01759	0.011	4e-05
NAHCO3	NAHCO3	YGR143W	SKN1		0.9675	0.081	0.97156	0.017	-0.00954	0.081	0.00016
NAHCO3	NAHCO3	YOR202W	HIS3		0.99719	0.198	1.03907	0.166	-0.00458	0.198	0
NAHCO3	NAHCO3	YGR178C	PBP1		0.86018	0.07	1.051	0.074	-0.17935	0.07	0.00015
NAHCO3	NAHCO3	YGR177C	ATF2		0.97567	0.056	1.00166	0.016	-0.02962	0.056	5e-05
NAHCO3	NAHCO3	YGR176W	YGR176W		0.81957	0.072	0.97581	0.001	-0.15736	0.072	0.00019
NAHCO3	NAHCO3	YGR174C	CBP4		0.78488	0.056	0.90256	0.032	-0.11768	0.056	0.0001
NAHCO3	NAHCO3	YGR173W	RBG2		0.95155	0.035	0.99165	0.037	-0.04983	0.035	1e-05
NAHCO3	NAHCO3	YGR170W	PSD2		0.9724	0.042	0.93971	0.022	0.03744	0.042	0.00062
NAHCO3	NAHCO3	YGR169C	PUS6		1.28556	0.087	1.00653	0.044	0.27322	0.087	9e-05
NAHCO3	NAHCO3	YGR166W	TRS65		1.0375	0.06	1.08206	0.03	-0.04365	0.06	5e-05
NAHCO3	NAHCO3	YGR164W	YGR164W		0.83203	0.024	1.02877	0.063	-0.18371	0.024	1e-05
NAHCO3	NAHCO3	YGR163W	GTR2		0.83756	0.017	0.98604	0.014	-0.14668	0.017	0.00014
NAHCO3	NAHCO3	YGR196C	FYV8		0.72443	0.03	0.98212	0.027	-0.25931	0.03	2e-05
NAHCO3	NAHCO3	YGR194C	XKS1		0.82227	0.036	0.97977	0.027	-0.15969	0.036	0.00063
NAHCO3	NAHCO3	YGR193C	PDX1		0.76935	0.048	0.92085	0.009	-0.15012	0.048	6e-05
NAHCO3	NAHCO3	YGR192C	TDH3		0.76181	0.005	0.97049	0.01	-0.2121	0.005	2e-05
NAHCO3	NAHCO3	YGR189C	CRH1		1.00297	0.028	1.00024	0.003	0.0025	0.028	1e-05
NAHCO3	NAHCO3	YGR188C	BUB1		0.56728	0.003	0.81159	0.037	-0.23577	0.003	0
NAHCO3	NAHCO3	YGR187C	HGH1		1.13081	0.027	0.99774	0.034	0.12646	0.027	0
NAHCO3	NAHCO3	YGR184C	UBR1		0.62783	0.039	1.06409	0.044	-0.42734	0.039	0.00131
NAHCO3	NAHCO3	YGR183C	QCR9		0.68099	0.037	0.87726	0.013	-0.19751	0.037	4e-05
NAHCO3	NAHCO3	YGR182C	YGR182C		1.14637	0.039	1.02653	0.009	0.12137	0.039	1e-05
NAHCO3	NAHCO3	YGR181W	TIM13		1.02013	0.026	1.01424	0.01	0.00875	0.026	0
NAHCO3	NAHCO3	YGR209C	TRX2		1.13212	0.071	0.92182	0.018	0.21344	0.071	7e-05
NAHCO3	NAHCO3	YGR208W	SER2		0.82547	0.048	0.96627	0.009	-0.14175	0.048	5e-05
NAHCO3	NAHCO3	YGR207C	CIR1		1.12049	0.032	1.03515	0.008	0.08601	0.032	1e-05
NAHCO3	NAHCO3	YGR206W	MVB12		0.90403	0.013	1.00001	0.02	-0.09183	0.013	0
NAHCO3	NAHCO3	YGR205W	TDA10		0.80113	0.028	0.97795	0.021	-0.1713	0.028	1e-05
NAHCO3	NAHCO3	YGR203W	YCH1		1.01199	0.037	1.03058	0.036	-0.01368	0.037	0.00044
NAHCO3	NAHCO3	YGR202C	PCT1		0.87507	0.058	1.05792	0.047	-0.17239	0.058	8e-05
NAHCO3	NAHCO3	YGR201C	YGR201C		1.06881	0.092	0.99402	0.022	0.07512	0.092	0.00018
NAHCO3	NAHCO3	YGR200C	ELP2		0.71678	0.045	0.69179	0.03	0.02917	0.045	7e-05
NAHCO3	NAHCO3	YGR199W	PMT6		0.85872	0.052	0.99576	0.033	-0.12729	0.052	6e-05
NAHCO3	NAHCO3	YGR197C	SNG1		0.66436	0.024	0.96334	0.006	-0.30067	0.024	0.00042
NAHCO3	NAHCO3	YGR227W	DIE2		0.84319	0.07	0.85722	0.003	-0.01404	0.07	0.00016
NAHCO3	NAHCO3	YGR226C	YGR226C		1.07363	0.093	1.0219	0.058	0.06779	0.093	0.00018
NAHCO3	NAHCO3	YGR225W	AMA1		1.0153	0.034	1.00488	0.029	0.0163	0.034	1e-05
NAHCO3	NAHCO3	YGR224W	AZR1		1.02245	0.015	1.02568	0.022	-0.00148	0.015	0
NAHCO3	NAHCO3	YGR223C	HSV2		1.04716	0.032	1.01938	0.039	0.02123	0.032	1e-05
NAHCO3	NAHCO3	YGR221C	TOS2		1.07011	0.045	1.01931	0.004	0.04895	0.045	2e-05
NAHCO3	NAHCO3	YGR217W	CCH1		0.61612	0.003	0.9587	0.03	-0.34071	0.003	1e-05
NAHCO3	NAHCO3	YGR214W	RPS0A		0.98653	0.04	0.9029	0.026	0.08712	0.04	2e-05
NAHCO3	NAHCO3	YGR213C	RTA1		0.96879	0.021	1.0199	0.008	-0.05103	0.021	0
NAHCO3	NAHCO3	YGR212W	SLI1		0.71284	0.013	0.99265	0.003	-0.28143	0.013	0
NAHCO3	NAHCO3	YGR210C	YGR210C		0.71989	0.043	0.9783	0.059	-0.27092	0.043	6e-05
NAHCO3	NAHCO3	YGR238C	KEL2		1.23121	0.094	1.02073	0.085	0.21463	0.094	0.00012
NAHCO3	NAHCO3	YGR237C	YGR237C		0.91887	0.03	1.00403	0.043	-0.08723	0.03	1e-05
NAHCO3	NAHCO3	YGR236C	SPG1		1.05563	0.091	1.02747	0.042	0.01914	0.091	0.00017
NAHCO3	NAHCO3	YGR235C	MOS2		0.9628	0.043	1.00196	0.008	-0.04358	0.043	2e-05
NAHCO3	NAHCO3	YGR234W	YHB1		0.94615	0.039	1.02681	0.033	-0.0875	0.039	2e-05
NAHCO3	NAHCO3	YGR233C	PHO81		0.52437	0.005	0.99293	0.028	-0.4714	0.005	3e-05
NAHCO3	NAHCO3	YGR231C	PHB2		1.03127	0.024	0.99612	0.005	0.03245	0.024	0
NAHCO3	NAHCO3	YGR232W	NAS6		0.7524	0.014	1.04103	0.025	-0.28628	0.014	0
NAHCO3	NAHCO3	YGR230W	BNS1		0.67108	0.008	1.04863	0.011	-0.37582	0.008	4e-05
NAHCO3	NAHCO3	YGR229C	SMI1		0.95733	0.029	0.92643	0.055	0.027	0.029	1e-05
NAHCO3	NAHCO3	YGR228W	YGR228W		0.60507	0.034	0.84667	0.026	-0.24557	0.034	5e-05
NAHCO3	NAHCO3	YGR259C	YGR259C		0.76704	0.049	1.06488	0.021	-0.30996	0.049	7e-05
NAHCO3	NAHCO3	YGR256W	GND2		1.06634	0.021	0.96832	0.026	0.10099	0.021	0
NAHCO3	NAHCO3	YGR250C	YGR250C		1.05708	0.053	0.96663	0.006	0.09108	0.053	3e-05
NAHCO3	NAHCO3	YGR249W	MGA1		0.93339	0.056	1.02655	0.014	-0.09004	0.056	6e-05
NAHCO3	NAHCO3	YGR248W	SOL4		1.09266	0.031	1.03305	0.036	0.06397	0.031	1e-05
NAHCO3	NAHCO3	YGR247W	CPD1		1.06941	0.003	1.00274	0.015	0.06986	0.003	0
NAHCO3	NAHCO3	YGR244C	LSC2		1.02018	0.009	1.04211	0.027	-0.0279	0.009	2e-05
NAHCO3	NAHCO3	YGR243W	FMP43		0.77652	0.007	0.98868	0.023	-0.20577	0.007	0
NAHCO3	NAHCO3	YGR242W	YGR242W		1.03902	0.018	0.98893	0.024	0.0465	0.018	0
NAHCO3	NAHCO3	YGR241C	YAP1802		0.99524	0.034	1.01277	0.013	-0.01272	0.034	1e-05
NAHCO3	NAHCO3	YGR239C	PEX21		1.14579	0.148	0.98198	0.011	0.16096	0.148	0.00058
NAHCO3	NAHCO3	YGR282C	BGL2		0.79072	0.008	1.37819	0.065	-0.59877	0.008	4e-05
NAHCO3	NAHCO3	YGR281W	YOR1		0.88594	0.026	1.17588	0.102	-0.2895	0.026	1e-05
NAHCO3	NAHCO3	YGR279C	SCW4		0.67983	0.025	1.01993	0.017	-0.34087	0.025	0.00046
NAHCO3	NAHCO3	YGR275W	RTT102		0.83335	0.003	0.98741	0.01	-0.15628	0.003	0
NAHCO3	NAHCO3	YGR270W	YTA7		1.21154	0.02	1.0106	0.001	0.20074	0.02	0
NAHCO3	NAHCO3	YGR269W	YGR269W		1.08862	0.059	1.0028	0.016	0.08895	0.059	4e-05
NAHCO3	NAHCO3	YGR268C	HUA1		0.98063	0.072	0.92555	0.005	0.05604	0.072	0.00011
NAHCO3	NAHCO3	YGR266W	YGR266W		0.79752	0.046	0.93315	0.015	-0.13901	0.046	5e-05
NAHCO3	NAHCO3	YGR263C	SAY1		1.05445	0.018	0.94063	0.005	0.11406	0.018	9e-05
NAHCO3	NAHCO3	YGR261C	APL6		0.95771	0.077	0.87807	0.013	0.07362	0.077	0.00014
NAHCO3	NAHCO3	YGR260W	TNA1		1.29837	0.148	1.1538	0.057	0.15209	0.148	0.0004
NAHCO3	NAHCO3	YHL006C	SHU1		1.05704	0.059	1.0616	0.011	0.00136	0.059	5e-05
NAHCO3	NAHCO3	YHL002W	HSE1		0.6685	0.005	0.95973	0.023	-0.29173	0.005	2e-05
NAHCO3	NAHCO3	YGR290W	YGR290W		0.80607	0.073	0.91079	0.04	-0.10646	0.073	0.0002
NAHCO3	NAHCO3	YGR288W	MAL13		1.08198	0.031	1.03691	0.039	0.04543	0.031	1e-05
NAHCO3	NAHCO3	YGR287C	IMA1		1.21577	0.037	1.04091	0.055	0.17249	0.037	1e-05
NAHCO3	NAHCO3	YGR286C	BIO2		1.33343	0.053	1.10987	0.016	0.22483	0.053	2e-05
NAHCO3	NAHCO3	YGR284C	ERV29		1.16425	0.033	1.03186	0.07	0.14933	0.033	1e-05
NAHCO3	NAHCO3	YGR283C	YGR283C		0.96613	0.041	1.00737	0.048	-0.03493	0.041	2e-05
NAHCO3	NAHCO3	YHL020C	OPI1		1.06216	0.044	0.98993	0.026	0.07128	0.044	2e-05
NAHCO3	NAHCO3	YHL019C	APM2		0.99943	0.025	1.01579	0.011	-0.01459	0.025	0
NAHCO3	NAHCO3	YHL017W	YHL017W		1.01086	0.031	1.01166	0.003	-0.00208	0.031	1e-05
NAHCO3	NAHCO3	YHL016C	DUR3		0.98756	0.039	0.98374	0.018	0.00499	0.039	2e-05
NAHCO3	NAHCO3	YHL014C	YLF2		1.07932	0.051	1.03477	0.024	0.04991	0.051	3e-05
NAHCO3	NAHCO3	YHL013C	OTU2		1.24733	0.012	1.02301	0.017	0.23321	0.012	0
NAHCO3	NAHCO3	YHL012W	YHL012W		1.25515	0.045	1.0172	0.038	0.24421	0.045	1e-05
NAHCO3	NAHCO3	YHL010C	ETP1		1.13721	0.019	1.04301	0.027	0.08967	0.019	0
NAHCO3	NAHCO3	YHL009C	YAP3		1.15996	0.02	1.01452	0.01	0.13945	0.02	0
NAHCO3	NAHCO3	YHL008C	YHL008C		1.00996	0.042	1.05831	0.036	-0.04669	0.042	2e-05
NAHCO3	NAHCO3	YHL031C	GOS1		0.93521	0.01	0.88434	0.024	0.04828	0.01	4e-05
NAHCO3	NAHCO3	YHL029C	OCA5		1.30269	0.013	1.1001	0.01	0.20446	0.013	0
NAHCO3	NAHCO3	YHL028W	WSC4		1.09188	0.027	1.02242	0.019	0.06707	0.027	0
NAHCO3	NAHCO3	YHL026C	YHL026C		1.35146	0.055	1.05849	0.022	0.29065	0.055	2e-05
NAHCO3	NAHCO3	YHL025W	SNF6		0.66667	0.011	0.64615	0.015	0.02178	0.011	8e-05
NAHCO3	NAHCO3	YHL024W	RIM4		1.30013	0.044	1.04671	0.023	0.25303	0.044	1e-05
NAHCO3	NAHCO3	YHL023C	NPR3		1.01559	0.026	0.96385	0.034	0.05315	0.026	0
NAHCO3	NAHCO3	YHL022C	SPO11		1.40532	0.053	1.13012	0.045	0.29477	0.053	1e-05
NAHCO3	NAHCO3	YHL021C	AIM17		1.25724	0.012	0.96059	0.053	0.2884	0.012	3e-05
NAHCO3	NAHCO3	YHL043W	ECM34		1.04782	0.062	0.92364	0.011	0.12281	0.062	6e-05
NAHCO3	NAHCO3	YHL042W	YHL042W		0.98369	0.002	0.98946	0.016	-0.00925	0.002	0
NAHCO3	NAHCO3	YHL041W	YHL041W		1.07821	0.007	1.04053	0.015	0.03538	0.007	0
NAHCO3	NAHCO3	YHL040C	ARN1		0.95978	0.022	1.00979	0.016	-0.0528	0.022	0
NAHCO3	NAHCO3	YHL039W	EFM1		0.91262	0.001	0.99834	0.031	-0.08939	0.001	0
NAHCO3	NAHCO3	YHL037C	YHL037C		1.11528	0.026	1.08759	0.021	0.02723	0.026	0
NAHCO3	NAHCO3	YHL036W	MUP3		1.18761	0.02	1.09969	0.021	0.08522	0.02	0
NAHCO3	NAHCO3	YHL035C	VMR1		0.99487	0.015	1.00133	0.013	-0.00802	0.015	0
NAHCO3	NAHCO3	YHL034C	SBP1		1.06978	0.078	1.07146	0.03	-0.00983	0.078	0.00011
NAHCO3	NAHCO3	YHL033C	RPL8A		0.96413	0.051	0.95728	0.012	0.006	0.051	4e-05
NAHCO3	NAHCO3	YHL032C	GUT1		1.08087	0.011	0.96854	0.036	0.11441	0.011	4e-05
NAHCO3	NAHCO3	YHR012W	VPS29		1.14529	0.033	0.96863	0.03	0.18432	0.033	1e-05
NAHCO3	NAHCO3	YHR009C	TDA3		0.99881	0.032	0.93874	0.003	0.06129	0.032	1e-05
NAHCO3	NAHCO3	YHR006W	STP2		0.7046	0.045	0.94865	0.027	-0.24517	0.045	7e-05
NAHCO3	NAHCO3	YHR004C	NEM1		1.01819	0.008	0.95468	0.036	0.05805	0.008	0
NAHCO3	NAHCO3	YHR003C	YHR003C		0.70817	0.025	0.95719	0.022	-0.24587	0.025	0.00042
NAHCO3	NAHCO3	YHR001W-A	QCR10		1.21486	0.03	1.08483	0.021	0.12854	0.03	0
NAHCO3	NAHCO3	YHL047C	ARN2		1.07214	0.031	1.01942	0.019	0.05194	0.031	1e-05
NAHCO3	NAHCO3	YHL046C	PAU13		1.158	0.032	1.03531	0.021	0.12164	0.032	1e-05
NAHCO3	NAHCO3	YHL045W	YHL045W		1.05412	0.092	1.06153	0.051	-0.00149	0.092	0.00018
NAHCO3	NAHCO3	YHL044W	YHL044W		1.25773	0.056	0.98926	0.129	0.26778	0.056	2e-05
NAHCO3	NAHCO3	YHR029C	YHI9		1.09909	0.052	1.03057	0.059	0.0608	0.052	3e-05
NAHCO3	NAHCO3	YHR028C	DAP2		1.05691	0.023	0.98734	0.021	0.06976	0.023	0
NAHCO3	NAHCO3	YHR022C	YHR022C		1.08219	0.054	1.01755	0.02	0.0598	0.054	3e-05
NAHCO3	NAHCO3	YHR021W-A	ECM12		1.02688	0.051	0.98427	0.027	0.03423	0.051	3e-05
NAHCO3	NAHCO3	YHR021C	RPS27B		0.83959	0.016	0.88852	0.026	-0.05562	0.016	0
NAHCO3	NAHCO3	YHR017W	YSC83		0.69624	0.008	0.92447	0.003	-0.22938	0.008	5e-05
NAHCO3	NAHCO3	YHR016C	YSC84		0.98412	0.022	0.97575	0.006	0.00666	0.022	0
NAHCO3	NAHCO3	YHR015W	MIP6		1.00352	0.034	1.05788	0.043	-0.04605	0.034	1e-05
NAHCO3	NAHCO3	YHR014W	SPO13		0.85445	0.054	0.95328	0.056	-0.09934	0.054	7e-05
NAHCO3	NAHCO3	YHR044C	DOG1		1.31137	0.081	1.38255	0.018	-0.06865	0.081	6e-05
NAHCO3	NAHCO3	YHR043C	DOG2		1.1672	0.039	1.09687	0.01	0.06567	0.039	1e-05
NAHCO3	NAHCO3	YHR041C	SRB2		0.95372	0.128	0.92365	0.016	0.03327	0.128	0.00065
NAHCO3	NAHCO3	YHR039C	MSC7		1.06399	0.042	0.97469	0.024	0.08311	0.042	2e-05
NAHCO3	NAHCO3	YHR037W	PUT2		1.05574	0.036	1.05068	0.019	0.00048	0.036	1e-05
NAHCO3	NAHCO3	YHR035W	YHR035W		0.73638	0.018	0.98582	0.013	-0.25532	0.018	0.00021
NAHCO3	NAHCO3	YHR034C	PIH1		0.68758	0.012	0.85693	0.013	-0.17153	0.012	0
NAHCO3	NAHCO3	YHR033W	YHR033W		1.21619	0.103	0.98821	0.038	0.22744	0.103	0.00017
NAHCO3	NAHCO3	YHR032W	ERC1		0.89116	0.006	0.99226	0.033	-0.09481	0.006	1e-05
NAHCO3	NAHCO3	YHR031C	RRM3		1.08478	0.011	1.05245	0.006	0.031	0.011	3e-05
NAHCO3	NAHCO3	YHR030C	SLT2		0.43035	0.054	1.26881	0.061	-0.84749	0.054	0.00053
NAHCO3	NAHCO3	YHR066W	SSF1		0.74429	0.06	1.13559	0.025	-0.39823	0.06	0.00014
NAHCO3	NAHCO3	YHR061C	GIC1		1.08776	0.034	1.05065	0.001	0.03623	0.034	1e-05
NAHCO3	NAHCO3	YHR059W	FYV4		0.34049	0.03	0.74308	0.028	-0.40458	0.03	0.00019
NAHCO3	NAHCO3	YHR057C	CPR2		0.92645	0.056	0.97461	0.017	-0.04768	0.056	6e-05
NAHCO3	NAHCO3	YHR050W	SMF2		1.0593	0.048	0.89463	0.022	0.16938	0.048	3e-05
NAHCO3	NAHCO3	YHR049W	FSH1		0.77031	0.063	0.86936	0.026	-0.09819	0.063	0.00015
NAHCO3	NAHCO3	YHR049C-A	YHR049C-A		1.12818	0.062	0.92105	0.023	0.21239	0.062	5e-05
NAHCO3	NAHCO3	YHR048W	YHK8		0.9224	0.116	0.96075	0.016	-0.03354	0.116	0.00054
NAHCO3	NAHCO3	YHR047C	AAP1		1.07608	0.077	1.20767	0.052	-0.13369	0.077	0.0001
NAHCO3	NAHCO3	YHR046C	INM1		1.19042	0.111	1.10656	0.054	0.07782	0.111	0.00022
NAHCO3	NAHCO3	YHR045W	YHR045W		1.04018	0.008	1.15971	0.093	-0.11039	0.008	2e-05
NAHCO3	NAHCO3	YHR082C	KSP1		0.62078	0.049	0.99522	0.063	-0.36856	0.049	0.00209
NAHCO3	NAHCO3	YHR081W	LRP1		0.74192	0.082	0.7228	0.063	0.01907	0.082	0.00037
NAHCO3	NAHCO3	YHR080C	YHR080C		1.18374	0.015	1.01794	0.017	0.16634	0.015	0
NAHCO3	NAHCO3	YHR079C-B	YHR079C-B		0.86937	0.121	0.99346	0.045	-0.12643	0.121	0.00072
NAHCO3	NAHCO3	YHR079C	IRE1		1.24401	0.059	1.04476	0.009	0.19891	0.059	3e-05
NAHCO3	NAHCO3	YHR078W	YHR078W		1.40414	0.036	1.11938	0.012	0.27997	0.036	0
NAHCO3	NAHCO3	YHR077C	NMD2		0.82863	0.01	1.05852	0.001	-0.2304	0.01	0
NAHCO3	NAHCO3	YHR076W	PTC7		1.33283	0.014	0.9785	0.008	0.35321	0.014	4e-05
NAHCO3	NAHCO3	YHR075C	PPE1		1.34242	0.04	1.07404	0.017	0.27179	0.04	1e-05
NAHCO3	NAHCO3	YHR073W	OSH3		0.75506	0.043	0.97986	0.014	-0.21863	0.043	5e-05
NAHCO3	NAHCO3	YHR067W	HTD2		0.66547	0.019	0.80473	0.027	-0.13206	0.019	0.00028
NAHCO3	NAHCO3	YHR105W	YPT35		1.26247	0.045	1.02456	0.02	0.24151	0.045	1e-05
NAHCO3	NAHCO3	YHR104W	GRE3		1.15865	0.012	1.00343	0.026	0.16063	0.012	4e-05
NAHCO3	NAHCO3	YHR103W	SBE22		0.73338	0.016	0.98185	0.028	-0.25596	0.016	0
NAHCO3	NAHCO3	YHR097C	YHR097C		1.11444	0.051	1.04528	0.003	0.06946	0.051	3e-05
NAHCO3	NAHCO3	YHR096C	HXT5		0.83169	0.018	0.99719	0.024	-0.16771	0.018	0
NAHCO3	NAHCO3	YHR095W	YHR095W		0.86918	0.02	1.01446	0.007	-0.14599	0.02	0
NAHCO3	NAHCO3	YHR094C	HXT1		0.86281	0.03	1.0401	0.021	-0.17559	0.03	1e-05
NAHCO3	NAHCO3	YHR093W	YHR093W		1.38068	0.037	1.10066	0.02	0.27602	0.037	0.00024
NAHCO3	NAHCO3	YHR092C	HXT4		0.7669	0.024	0.96409	0.03	-0.19996	0.024	1e-05
NAHCO3	NAHCO3	YHR087W	RTC3		0.94363	0.012	1.05856	0.011	-0.11903	0.012	5e-05
NAHCO3	NAHCO3	YHR086W	NAM8		0.82787	0.05	0.94315	0.003	-0.1152	0.05	6e-05
NAHCO3	NAHCO3	YHR117W	TOM71		1.17843	0.06	0.92988	0.051	0.26156	0.06	4e-05
NAHCO3	NAHCO3	YHR116W	COX23		0.66025	0.068	0.70764	0.02	-0.04248	0.068	0.0003
NAHCO3	NAHCO3	YHR114W	BZZ1		0.86815	0.016	1.0209	0.006	-0.15224	0.016	0
NAHCO3	NAHCO3	YHR113W	APE4		1.06825	0.041	1.02654	0.022	0.03891	0.041	2e-05
NAHCO3	NAHCO3	YHR112C	YHR112C		1.13554	0.029	1.01245	0.017	0.12418	0.029	0
NAHCO3	NAHCO3	YHR111W	UBA4		1.06903	0.055	0.90054	0.015	0.1713	0.055	4e-05
NAHCO3	NAHCO3	YHR110W	ERP5		1.14316	0.062	1.03333	0.043	0.11434	0.062	4e-05
NAHCO3	NAHCO3	YHR109W	CTM1		1.12809	0.029	1.02536	0.041	0.10174	0.029	0
NAHCO3	NAHCO3	YHR108W	GGA2		1.15792	0.031	1.04934	0.053	0.11339	0.031	1e-05
NAHCO3	NAHCO3	YHR106W	TRR2		0.85324	0.035	0.9603	0.067	-0.12206	0.035	2e-05
NAHCO3	NAHCO3	YHR132W-A	IGO2		0.89955	0.097	0.90144	0.097	0.0042	0.097	0.00034
NAHCO3	NAHCO3	YHR132C	ECM14		1.09614	0.091	0.94075	0.011	0.15506	0.091	0.00016
NAHCO3	NAHCO3	YHR131C	YHR131C		0.87141	0.04	1.00858	0.016	-0.14239	0.04	3e-05
NAHCO3	NAHCO3	YHR130C	YHR130C		1.11782	0.04	0.99179	0.036	0.13037	0.04	1e-05
NAHCO3	NAHCO3	YHR129C	ARP1		0.72065	0.031	0.99486	0.007	-0.27448	0.031	2e-05
NAHCO3	NAHCO3	YHR127W	YHR127W		0.74902	0.04	1.00257	0.027	-0.25172	0.04	4e-05
NAHCO3	NAHCO3	YHR126C	ANS1		1.04342	0.005	1.02214	0.03	0.02935	0.005	1e-05
NAHCO3	NAHCO3	YHR125W	YHR125W		1.05548	0.053	1.04822	0.026	0.00651	0.053	3e-05
NAHCO3	NAHCO3	YHR124W	NDT80		1.08697	0.03	1.01871	0.012	0.07027	0.03	1e-05
NAHCO3	NAHCO3	YHR123W	EPT1		1.06566	0.046	1.02605	0.027	0.03606	0.046	2e-05
NAHCO3	NAHCO3	YHR121W	LSM12		1.24165	0.048	1.20493	0.168	0.0072	0.048	2e-05
NAHCO3	NAHCO3	YHR143W	DSE2		1.3728	0.116	1.12977	0.038	0.25177	0.116	0.00016
NAHCO3	NAHCO3	YHR142W	CHS7		0.91419	0.03	0.95404	0.012	-0.0459	0.03	1e-05
NAHCO3	NAHCO3	YHR140W	YHR140W		1.04669	0.081	1.02223	0.006	0.02076	0.081	0.00013
NAHCO3	NAHCO3	YHR139C-A	YHR139C-A		1.13384	0.038	1.09303	0.01	0.03453	0.038	0.00037
NAHCO3	NAHCO3	YHR139C	SPS100		0.76497	0.009	1.02879	0.016	-0.26745	0.009	4e-05
NAHCO3	NAHCO3	YHR138C	YHR138C		0.97844	0.054	1.13799	0.006	-0.16123	0.054	5e-05
NAHCO3	NAHCO3	YHR137W	ARO9		1.08721	0.02	1.04761	0.008	0.03826	0.02	0
NAHCO3	NAHCO3	YHR136C	SPL2		0.70503	0.005	1.02609	0.037	-0.32064	0.005	2e-05
NAHCO3	NAHCO3	YHR135C	YCK1		0.9721	0.043	0.9772	0.014	-0.00443	0.043	2e-05
NAHCO3	NAHCO3	YHR134W	WSS1		0.80202	0.011	1.02176	0.021	-0.22474	0.011	7e-05
NAHCO3	NAHCO3	YHR133C	NSG1		1.08846	0.063	0.98743	0.048	0.09622	0.063	5e-05
NAHCO3	NAHCO3	YHR159W	TDA11		1.28894	0.106	1.37179	0.169	-0.05832	0.106	0.00015
NAHCO3	NAHCO3	YHR158C	KEL1		0.78159	0.016	1.08386	0.064	-0.29433	0.016	0
NAHCO3	NAHCO3	YHR157W	REC104		1.09802	0.079	1.0315	0.034	0.05609	0.079	0.0001
NAHCO3	NAHCO3	YHR156C	LIN1		1.18978	0.055	0.99622	0.034	0.19355	0.055	3e-05
NAHCO3	NAHCO3	YHR155W	YSP1		0.59374	0.037	0.94289	0.05	-0.35514	0.037	0.00132
NAHCO3	NAHCO3	YHR154W	RTT107		0.74092	0.006	0.97743	0.011	-0.23919	0.006	2e-05
NAHCO3	NAHCO3	YHR153C	SPO16		0.94077	0.052	1.03417	0.022	-0.09382	0.052	5e-05
NAHCO3	NAHCO3	YHR152W	SPO12		0.87806	0.026	1.03109	0.005	-0.15439	0.026	0.00029
NAHCO3	NAHCO3	YHR151C	MTC6		0.99999	0.027	0.98796	0.03	0.01103	0.027	1e-05
NAHCO3	NAHCO3	YHR150W	PEX28		0.98906	0.042	0.94131	0.006	0.05008	0.042	2e-05
NAHCO3	NAHCO3	YHR146W	CRP1		1.25883	0.037	1.10347	0.061	0.15417	0.037	0.0003
NAHCO3	NAHCO3	YHR181W	SVP26		1.06108	0.028	1.1345	0.042	-0.07749	0.028	0.00023
NAHCO3	NAHCO3	YHR180W	YHR180W		1.01589	0.013	1.02913	0.008	-0.0122	0.013	0
NAHCO3	NAHCO3	YHR179W	OYE2		1.04521	0.071	0.99129	0.034	0.04609	0.071	9e-05
NAHCO3	NAHCO3	YHR178W	STB5		1.12285	0.006	0.93842	0.061	0.1914	0.006	1e-05
NAHCO3	NAHCO3	YHR176W	FMO1		1.07256	0.04	0.9612	0.046	0.12057	0.04	1e-05
NAHCO3	NAHCO3	YHR171W	ATG7		1.04873	0.025	0.95335	0.006	0.09305	0.025	0.00019
NAHCO3	NAHCO3	YHR167W	THP2		0.86252	0.067	0.74471	0.052	0.11232	0.067	0.00013
NAHCO3	NAHCO3	YHR163W	SOL3		1.12387	0.127	1.00092	0.069	0.11588	0.127	0.00039
NAHCO3	NAHCO3	YHR162W	MPC2		0.79828	0.043	0.96936	0.048	-0.18829	0.043	4e-05
NAHCO3	NAHCO3	YHR161C	YAP1801		1.08876	0.119	1.05842	0.026	0.04246	0.119	0.00035
NAHCO3	NAHCO3	YHR160C	PEX18		#NUM!	#NUM!	1.24646	0.091	#NUM!	#NUM!	#NUM!
NAHCO3	NAHCO3	YHR200W	RPN10		0.88092	0.039	0.98154	0.006	-0.09996	0.039	2e-05
NAHCO3	NAHCO3	YHR199C	AIM46		1.15023	0.059	1.01862	0.032	0.13332	0.059	4e-05
NAHCO3	NAHCO3	YHR198C	AIM18		1.10309	0.014	0.98113	0.029	0.12147	0.014	6e-05
NAHCO3	NAHCO3	YHR195W	NVJ1		1.15318	0.009	1.04011	0.007	0.11254	0.009	2e-05
NAHCO3	NAHCO3	YHR194W	MDM31		0.6026	0.011	0.71385	0.017	-0.11016	0.011	0
NAHCO3	NAHCO3	YHR193C	EGD2		0.76966	0.039	0.83609	0.036	-0.06675	0.039	4e-05
NAHCO3	NAHCO3	YHR191C	CTF8		0.91945	0.007	1.0109	0.027	-0.0851	0.007	2e-05
NAHCO3	NAHCO3	YHR189W	PTH1		0.78703	0.039	0.84727	0.003	-0.06096	0.039	3e-05
NAHCO3	NAHCO3	YHR185C	PFS1		0.86297	0.025	0.90573	0.032	-0.03644	0.025	1e-05
NAHCO3	NAHCO3	YHR184W	SSP1		1.20214	0.052	1.06779	0.042	0.12528	0.052	2e-05
NAHCO3	NAHCO3	YHR182W	YHR182W		0.91214	0.01	1.02857	0.023	-0.12796	0.01	4e-05
NAHCO3	NAHCO3	YIL006W	YIA6		1.06311	0.018	0.9385	0.024	0.12532	0.018	0
NAHCO3	NAHCO3	YIL005W	EPS1		1.04415	0.03	0.99768	0.028	0.04737	0.03	1e-05
NAHCO3	NAHCO3	YIL002C	INP51		1.11199	0.055	1.03379	0.037	0.08575	0.055	3e-05
NAHCO3	NAHCO3	YIL001W	YIL001W		0.99952	0.043	0.98791	0.004	0.00903	0.043	2e-05
NAHCO3	NAHCO3	YHR210C	YHR210C		1.22559	0.037	1.04313	0.015	0.1797	0.037	1e-05
NAHCO3	NAHCO3	YHR209W	CRG1		1.26176	0.031	1.05311	0.017	0.20784	0.031	0
NAHCO3	NAHCO3	YHR207C	SET5		0.84283	0.034	0.96888	0.032	-0.12005	0.034	2e-05
NAHCO3	NAHCO3	YHR206W	SKN7		0.8629	0.038	0.95978	0.033	-0.10402	0.038	2e-05
NAHCO3	NAHCO3	YHR204W	MNL1		1.15928	0.062	1.02116	0.081	0.11654	0.062	0.00096
NAHCO3	NAHCO3	YHR203C	RPS4B		0.73795	0.024	0.77925	0.073	-0.03984	0.024	1e-05
NAHCO3	NAHCO3	YHR202W	YHR202W		0.74902	0.048	0.86259	0.038	-0.12153	0.048	7e-05
NAHCO3	NAHCO3	YIL016W	SNL1		1.0293	0.019	0.97249	0.021	0.05481	0.019	0
NAHCO3	NAHCO3	YIL015W	BAR1		1.05211	0.019	1.00739	0.003	0.04232	0.019	0
NAHCO3	NAHCO3	YIL015C-A	YIL015C-A		0.88328	0.018	0.96918	0.001	-0.08601	0.018	0
NAHCO3	NAHCO3	YIL014W	MNT3		1.00179	0.016	1.0108	0.013	-0.0094	0.016	0
NAHCO3	NAHCO3	YIL013C	PDR11		0.9457	0.073	1.08824	0.045	-0.14214	0.073	0.00013
NAHCO3	NAHCO3	YIL012W	YIL012W		0.79037	0.026	0.99919	0.016	-0.20702	0.026	1e-05
NAHCO3	NAHCO3	YIL011W	TIR3		0.61648	0.04	0.95317	0.013	-0.33609	0.04	0.00139
NAHCO3	NAHCO3	YIL010W	DOT5		0.96563	0.012	1.05232	0.018	-0.07847	0.012	5e-05
NAHCO3	NAHCO3	YIL009C-A	EST3		0.71448	0.057	1.01217	0.07	-0.27945	0.057	0.00214
NAHCO3	NAHCO3	YIL008W	URM1		0.96616	0.021	0.72441	0.013	0.24141	0.021	0
NAHCO3	NAHCO3	YIL007C	NAS2		1.10094	0.013	0.98821	0.023	0.11101	0.013	0
NAHCO3	NAHCO3	YIL034C	CAP2		0.82707	0.044	0.97652	0.015	-0.1492	0.044	4e-05
NAHCO3	NAHCO3	YIL032C	YIL032C		1.0759	0.032	1.0072	0.006	0.07051	0.032	1e-05
NAHCO3	NAHCO3	YIL030C	SSM4		0.94185	0.039	0.95692	0.031	-0.01553	0.039	2e-05
NAHCO3	NAHCO3	YIL029C	YIL029C		1.12603	0.043	1.02512	0.033	0.09352	0.043	2e-05
NAHCO3	NAHCO3	YIL028W	YIL028W		1.13486	0.029	1.0073	0.029	0.1261	0.029	0
NAHCO3	NAHCO3	YIL027C	EMC5		1.04336	0.04	1.04824	0.028	-0.00702	0.04	2e-05
NAHCO3	NAHCO3	YIL025C	YIL025C		0.691	0.01	0.98714	0.012	-0.29875	0.01	7e-05
NAHCO3	NAHCO3	YIL024C	YIL024C		0.786	0.067	1.05358	0.012	-0.26295	0.067	0.00017
NAHCO3	NAHCO3	YIL023C	YKE4		1.00546	0.025	0.98886	0.023	0.01169	0.025	0
NAHCO3	NAHCO3	YIL017C	VID28		1.03456	0.051	0.84397	0.031	0.18554	0.051	3e-05
NAHCO3	NAHCO3	YIL045W	PIG2		0.75019	0.048	0.94927	0.009	-0.2001	0.048	7e-05
NAHCO3	NAHCO3	YIL044C	AGE2		1.01668	0.016	0.94909	0.025	0.06743	0.016	0
NAHCO3	NAHCO3	YIL043C	CBR1		0.90589	0.031	0.9876	0.003	-0.082	0.031	1e-05
NAHCO3	NAHCO3	YIL042C	PKP1		1.15492	0.002	1.00775	0.02	0.14703	0.002	0
NAHCO3	NAHCO3	YIL041W	GVP36		1.20413	0.032	1.01064	0.042	0.19097	0.032	1e-05
NAHCO3	NAHCO3	YIL039W	TED1		0.86093	0.019	0.84785	0.05	0.01633	0.019	0.00015
NAHCO3	NAHCO3	YIL037C	PRM2		1.05345	0.033	1.00812	0.011	0.04693	0.033	1e-05
NAHCO3	NAHCO3	YIL036W	CST6		0.76949	0.019	0.8515	0.016	-0.08815	0.019	0
NAHCO3	NAHCO3	YIL035C	CKA1		0.88543	0.121	0.93445	0.024	-0.05326	0.121	0.00069
NAHCO3	NAHCO3	YIL059C	YIL059C		0.90306	0.132	1.19545	0.137	-0.27843	0.132	0.00084
NAHCO3	NAHCO3	YIL058W	YIL058W		1.07158	0.033	0.99437	0.01	0.08077	0.033	1e-05
NAHCO3	NAHCO3	YIL057C	RGI2		1.03463	0.01	1.02837	0.008	0.00468	0.01	3e-05
NAHCO3	NAHCO3	YIL056W	VHR1		0.68584	0.015	0.95123	0.016	-0.26152	0.015	0
NAHCO3	NAHCO3	YIL055C	YIL055C		1.01445	0.042	0.99282	0.004	0.02132	0.042	2e-05
NAHCO3	NAHCO3	YIL054W	YIL054W		1.01567	0.045	0.98982	0.024	0.02256	0.045	2e-05
NAHCO3	NAHCO3	YIL053W	RHR2		1.02212	0.012	0.96634	0.01	0.05808	0.012	4e-05
NAHCO3	NAHCO3	YIL052C	RPL34B		0.99088	0.016	0.96092	0.02	0.02217	0.016	9e-05
NAHCO3	NAHCO3	YIL050W	PCL7		0.99633	0.038	0.94755	0.015	0.05202	0.038	1e-05
NAHCO3	NAHCO3	YIL047C	SYG1		0.99949	0.069	0.92435	0.04	0.06626	0.069	9e-05
NAHCO3	NAHCO3	YOR202W	HIS3		0.98384	0.178	1.01562	0.146	-0.01126	0.178	0
NAHCO3	NAHCO3	YIL074C	SER33		0.42991	0.026	1.03497	0.033	-0.60338	0.026	6e-05
NAHCO3	NAHCO3	YIL073C	SPO22		1.2051	0.034	1.04405	0.016	0.16878	0.034	1e-05
NAHCO3	NAHCO3	YIL072W	HOP1		1.16797	0.027	1.03069	0.02	0.13998	0.027	0
NAHCO3	NAHCO3	YIL071C	PCI8		0.6805	0.015	0.94519	0.02	-0.26023	0.015	0
NAHCO3	NAHCO3	YIL067C	YIL067C		1.1826	0.038	1.03202	0.008	0.15411	0.038	1e-05
NAHCO3	NAHCO3	YIL066C	RNR3		0.99728	0.086	0.97313	0.028	0.0337	0.086	0.00017
NAHCO3	NAHCO3	YIL065C	FIS1		0.74172	0.048	0.79298	0.025	-0.04578	0.048	8e-05
NAHCO3	NAHCO3	YIL064W	SEE1		0.65125	0.014	0.81442	0.012	-0.1608	0.014	0
NAHCO3	NAHCO3	YIL095W	PRK1		0.93782	0.059	0.91886	0.03	0.02954	0.06	7e-05
NAHCO3	NAHCO3	YIL093C	RSM25		0.78703	0.059	0.88358	0.006	-0.09037	0.059	0.00012
NAHCO3	NAHCO3	YIL092W	YIL092W		0.99637	0.03	1.01186	0.019	-0.00611	0.03	1e-05
NAHCO3	NAHCO3	YIL090W	ICE2		0.92542	0.051	0.9293	0.006	0.00212	0.051	5e-05
NAHCO3	NAHCO3	YIL089W	YIL089W		1.11691	0.047	1.05542	0.019	0.06441	0.047	2e-05
NAHCO3	NAHCO3	YIL088C	AVT7		0.77905	0.017	0.91097	0.007	-0.1311	0.017	0
NAHCO3	NAHCO3	YIL087C	AIM19		0.91885	0.24	0.95803	0.05	-0.04848	0.241	0.00465
NAHCO3	NAHCO3	YIL086C	YIL086C		1.21959	0.071	1.05503	0.003	0.17008	0.071	5e-05
NAHCO3	NAHCO3	YIL084C	SDS3		1.33655	0.036	1.08368	0.029	0.26573	0.036	1e-05
NAHCO3	NAHCO3	YIL079C	AIR1		1.11978	0.017	1.01503	0.029	0.11174	0.017	8e-05
NAHCO3	NAHCO3	YIL077C	YIL077C		1.04124	0.06	1.0076	0.034	0.03009	0.061	5e-05
NAHCO3	NAHCO3	YIL110W	HPM1		1.18951	0.038	1.01326	0.049	0.1675	0.038	0.00035
NAHCO3	NAHCO3	YIL108W	YIL108W		1.10272	0.07	1.02843	0.002	0.07966	0.07	7e-05
NAHCO3	NAHCO3	YIL107C	PFK26		1.14456	0.055	1.04446	0.022	0.10905	0.055	3e-05
NAHCO3	NAHCO3	YIL105C	SLM1		0.5876	0.015	0.91292	0.018	-0.32851	0.015	0.00022
NAHCO3	NAHCO3	YIL103W	DPH1		1.07227	0.047	1.02356	0.031	0.0624	0.048	2e-05
NAHCO3	NAHCO3	YIL101C	XBP1		0.35928	0.031	0.78958	0.028	-0.42377	0.032	0.00018
NAHCO3	NAHCO3	YIL100W	YIL100W		0.71667	0.018	0.89049	0.024	-0.16936	0.018	0
NAHCO3	NAHCO3	YIL099W	SGA1		1.04175	0.147	1.03066	0.029	0.00718	0.147	0.00076
NAHCO3	NAHCO3	YIL098C	FMC1		1.11102	0.02	1.06404	0.018	0.05572	0.02	0
NAHCO3	NAHCO3	YIL097W	FYV10		1.07126	0.042	1.04289	0.017	0.03366	0.042	2e-05
NAHCO3	NAHCO3	YIL096C	YIL096C		0.90423	0.053	0.93687	0.071	-0.04033	0.053	5e-05
NAHCO3	NAHCO3	YIL130W	ASG1		0.94293	0.071	0.9254	0.048	0.01151	0.072	0.00012
NAHCO3	NAHCO3	YIL124W	AYR1		1.20777	0.034	0.99003	0.014	0.22281	0.034	1e-05
NAHCO3	NAHCO3	YIL123W	SIM1		0.7906	0.051	1.01429	0.038	-0.22901	0.051	7e-05
NAHCO3	NAHCO3	YIL120W	QDR1		1.06085	0.022	1.00989	0.016	0.05312	0.022	0.00014
NAHCO3	NAHCO3	YIL119C	RPI1		0.9972	0.007	1.02869	0.008	-0.02828	0.007	0
NAHCO3	NAHCO3	YIL117C	PRM5		0.7481	0.078	1.02238	0.032	-0.26562	0.078	0.0003
NAHCO3	NAHCO3	YIL114C	POR2		0.66103	0.011	0.95053	0.026	-0.28271	0.011	0.0001
NAHCO3	NAHCO3	YIL113W	SDP1		0.70372	0.058	0.96409	0.017	-0.25826	0.058	0.00015
NAHCO3	NAHCO3	YIL112W	HOS4		0.94345	0.029	1.05425	0.013	-0.09926	0.029	1e-05
NAHCO3	NAHCO3	YIL146C	ATG32		0.87395	0.137	0.9647	0.042	-0.08903	0.138	0.00104
NAHCO3	NAHCO3	YIL145C	PAN6		0.95507	0.094	0.97976	0.054	-0.01838	0.094	0.00026
NAHCO3	NAHCO3	YIL141W	YIL141W		0.86871	0.04	0.98641	0.03	-0.10776	0.04	3e-05
NAHCO3	NAHCO3	YIL140W	AXL2		1.23602	0.086	1.04023	0.022	0.1945	0.086	9e-05
NAHCO3	NAHCO3	YIL139C	REV7		1.04901	0.033	1.02047	0.008	0.03317	0.033	1e-05
NAHCO3	NAHCO3	YIL138C	TPM2		1.08554	0.043	0.99938	0.002	0.09071	0.043	2e-05
NAHCO3	NAHCO3	YIL137C	TMA108		0.74115	0.067	0.85286	0.02	-0.1158	0.067	0.0002
NAHCO3	NAHCO3	YIL135C	VHS2		1.20854	0.009	1.05418	0.017	0.15744	0.009	2e-05
NAHCO3	NAHCO3	YIL134W	FLX1		0.8465	0.012	1.04428	0.027	-0.19824	0.012	7e-05
NAHCO3	NAHCO3	YIL133C	RPL16A		1.16384	0.059	1.07063	0.018	0.10306	0.059	4e-05
NAHCO3	NAHCO3	YIL132C	CSM2		0.5845	0.043	0.73424	0.027	-0.14022	0.043	0.00011
NAHCO3	NAHCO3	YIL161W	YIL161W		1.18954	0.069	1.05327	0.04	0.14244	0.069	5e-05
NAHCO3	NAHCO3	YIL160C	POT1		1.14556	0.021	1.02389	0.032	0.12607	0.021	0
NAHCO3	NAHCO3	YIL159W	BNR1		0.8728	0.036	1.04349	0.032	-0.17035	0.036	2e-05
NAHCO3	NAHCO3	YIL156W	UBP7		1.06368	0.005	0.96996	0.033	0.09807	0.005	1e-05
NAHCO3	NAHCO3	YIL155C	GUT2		1.14663	0.047	1.052	0.007	0.10028	0.047	2e-05
NAHCO3	NAHCO3	YIL154C	IMP2'		0.87497	0.036	0.95962	0.031	-0.08188	0.036	2e-05
NAHCO3	NAHCO3	YIL153W	RRD1		0.91749	0.06	0.96906	0.02	-0.04987	0.06	8e-05
NAHCO3	NAHCO3	YIL152W	YIL152W		1.09185	0.027	1.03679	0.018	0.06221	0.028	0
NAHCO3	NAHCO3	YIL149C	MLP2		1.16652	0.063	1.0327	0.015	0.14205	0.063	4e-05
NAHCO3	NAHCO3	YIR002C	MPH1		0.49428	0.02	0.98971	0.039	-0.49754	0.02	2e-05
NAHCO3	NAHCO3	YIR001C	SGN1		1.1801	0.024	1.20498	0.035	-0.02353	0.024	0
NAHCO3	NAHCO3	YIL173W	VTH1		1.06063	0.041	1.08707	0.058	-0.00714	0.041	2e-05
NAHCO3	NAHCO3	YIL170W	HXT12		1.24595	0.067	0.99996	0.025	0.24788	0.067	4e-05
NAHCO3	NAHCO3	YIL168W	YIL168W		1.17998	0.103	0.99714	0.035	0.19117	0.103	0.00018
NAHCO3	NAHCO3	YIL167W	SDL1		1.28824	0.059	1.04928	0.075	0.2492	0.059	3e-05
NAHCO3	NAHCO3	YIL166C	YIL166C		1.3356	0.052	1.00064	0.011	0.34313	0.052	2e-05
NAHCO3	NAHCO3	YIL165C	YIL165C		1.1972	0.039	0.97417	0.039	0.23342	0.039	1e-05
NAHCO3	NAHCO3	YIL164C	NIT1		1.08978	0.002	0.94662	0.03	0.14541	0.002	0
NAHCO3	NAHCO3	YIL163C	YIL163C		0.65758	0.022	0.84482	0.004	-0.1847	0.022	1e-05
NAHCO3	NAHCO3	YIL162W	SUC2		1.20278	0.041	1.29147	0.122	-0.07503	0.041	1e-05
NAHCO3	NAHCO3	YIR020C	YIR020C		0.92342	0.054	1.06112	0.047	-0.13826	0.054	6e-05
NAHCO3	NAHCO3	YIR019C	FLO11		0.90646	0.156	1.00734	0.022	-0.10142	0.156	0.00136
NAHCO3	NAHCO3	YIR018W	YAP5		0.73779	0.045	0.93729	0.008	-0.19908	0.045	6e-05
NAHCO3	NAHCO3	YIR017C	MET28		1.05968	0.031	1.02191	0.028	0.04743	0.031	1e-05
NAHCO3	NAHCO3	YIR016W	YIR016W		1.10571	0.045	1.0111	0.037	0.09711	0.045	2e-05
NAHCO3	NAHCO3	YIR014W	YIR014W		1.06501	0.008	1.00301	0.03	0.06549	0.008	2e-05
NAHCO3	NAHCO3	YIR013C	GAT4		1.17908	0.027	0.9843	0.032	0.20588	0.027	0
NAHCO3	NAHCO3	YIR007W	YIR007W		1.54334	0.099	0.96384	0.074	0.59935	0.1	7e-05
NAHCO3	NAHCO3	YIR005W	IST3		0.96836	0.099	0.9454	0.043	0.03112	0.1	0.0003
NAHCO3	NAHCO3	YIR003W	AIM21		0.84235	0.061	0.97675	0.056	-0.13767	0.061	0.00174
NAHCO3	NAHCO3	YIR033W	MGA2		1.15389	0.021	1.06401	0.032	0.09794	0.021	0
NAHCO3	NAHCO3	YIR032C	DAL3		1.07875	0.014	1.06779	0.032	0.02186	0.014	6e-05
NAHCO3	NAHCO3	YIR031C	DAL7		1.14915	0.05	1.07798	0.015	0.07706	0.05	2e-05
NAHCO3	NAHCO3	YIR030C	DCG1		0.95757	0.04	0.93739	0.029	0.02327	0.04	2e-05
NAHCO3	NAHCO3	YIR029W	DAL2		0.67875	0.056	1.04812	0.001	-0.36557	0.056	0.00016
NAHCO3	NAHCO3	YIR028W	DAL4		1.00865	0.042	0.99493	0.023	0.01757	0.042	2e-05
NAHCO3	NAHCO3	YIR027C	DAL1		0.73654	0.061	0.96224	0.002	-0.22105	0.061	0.00016
NAHCO3	NAHCO3	YIR025W	MND2		1.28177	0.058	1.05781	0.012	0.22802	0.058	2e-05
NAHCO3	NAHCO3	YIR024C	YIR024C		0.63954	0.025	0.94966	0.024	-0.30185	0.025	2e-05
NAHCO3	NAHCO3	YIR023W	DAL81		1.17034	0.006	1.05067	0.002	0.12385	0.006	0
NAHCO3	NAHCO3	YIR020W-B	YIR020W-B		0.74221	0.058	0.89405	0.037	-0.14642	0.058	0.00205
NAHCO3	NAHCO3	YJL007C	YJL007C		0.83452	0.055	0.94121	0.018	-0.10708	0.055	8e-05
NAHCO3	NAHCO3	YJL004C	SYS1		0.78303	0.032	0.94762	0.034	-0.1601	0.032	2e-05
NAHCO3	NAHCO3	YIR043C	YIR043C		1.14386	0.043	1.06006	0.011	0.0926	0.043	1e-05
NAHCO3	NAHCO3	YIR042C	YIR042C		0.9685	0.1	1.02768	0.047	-0.04938	0.1	0.0003
NAHCO3	NAHCO3	YIR039C	YPS6		1.04644	0.025	1.00006	0.019	0.04656	0.025	0
NAHCO3	NAHCO3	YIR038C	GTT1		1.1817	0.058	1.00887	0.025	0.17389	0.058	3e-05
NAHCO3	NAHCO3	YIR037W	HYR1		1.22073	0.004	1.05569	0.004	0.17108	0.004	0
NAHCO3	NAHCO3	YIR036C	IRC24		1.11939	0.011	1.00372	0.025	0.12188	0.011	0
NAHCO3	NAHCO3	YIR035C	YIR035C		1.02273	0.036	1.0611	0.022	-0.03118	0.036	1e-05
NAHCO3	NAHCO3	YJL028W	YJL028W		0.96158	0.003	0.98627	0.007	-0.02232	0.003	0
NAHCO3	NAHCO3	YJL027C	YJL027C		1.00812	0.014	0.99459	0.031	0.0132	0.014	6e-05
NAHCO3	NAHCO3	YJL024C	APS3		1.09428	0.024	1.00754	0.036	0.09915	0.024	0
NAHCO3	NAHCO3	YJL022W	YJL022W		1.09316	0.047	0.972	0.023	0.12305	0.047	2e-05
NAHCO3	NAHCO3	YJL021C	YJL021C		1.08567	0.059	1.03829	0.039	0.05065	0.059	4e-05
NAHCO3	NAHCO3	YJL020C	BBC1		1.25379	0.06	1.0438	0.019	0.21092	0.06	3e-05
NAHCO3	NAHCO3	YJL017W	YJL017W		1.22477	0.026	1.03195	0.023	0.20429	0.026	0
NAHCO3	NAHCO3	YJL016W	YJL016W		1.24409	0.009	1.03446	0.029	0.22242	0.009	2e-05
NAHCO3	NAHCO3	YJL013C	MAD3		0.92403	0.008	1.08782	0.026	-0.16338	0.008	3e-05
NAHCO3	NAHCO3	YJL012C	VTC4		1.07462	0.079	0.95049	0.066	0.11742	0.079	0.00011
NAHCO3	NAHCO3	YJL048C	UBX6		1.07352	0.017	0.979	0.046	0.09964	0.017	8e-05
NAHCO3	NAHCO3	YJL047C	RTT101		0.85424	0.009	0.95439	0.012	-0.10064	0.009	4e-05
NAHCO3	NAHCO3	YJL046W	AIM22		0.79236	0.039	0.93485	0.042	-0.13261	0.039	3e-05
NAHCO3	NAHCO3	YJL045W	YJL045W		1.05748	0.051	1.02494	0.018	0.03281	0.051	3e-05
NAHCO3	NAHCO3	YJL044C	GYP6		0.94703	0.041	0.90381	0.021	0.04699	0.041	2e-05
NAHCO3	NAHCO3	YJL043W	YJL043W		1.14682	0.057	0.97942	0.009	0.17015	0.057	3e-05
NAHCO3	NAHCO3	YJL042W	MHP1		1.32667	0.056	1.01207	0.014	0.31993	0.056	2e-05
NAHCO3	NAHCO3	YJL038C	LOH1		1.06012	0.036	0.96811	0.032	0.0923	0.036	1e-05
NAHCO3	NAHCO3	YJL037W	IRC18		1.12003	0.004	1.01281	0.007	0.11208	0.004	0
NAHCO3	NAHCO3	YJL036W	SNX4		0.88005	0.102	1.03756	0.015	-0.14482	0.102	0.00043
NAHCO3	NAHCO3	YJL030W	MAD2		0.94271	0.006	0.9965	0.054	-0.03464	0.006	1e-05
NAHCO3	NAHCO3	YJL065C	DLS1		0.65923	0.03	0.87134	0.02	-0.21406	0.03	3e-05
NAHCO3	NAHCO3	YJL064W	YJL064W		0.49192	0.55	0.56265	0.415	-0.16719	0.551	0.17166
NAHCO3	NAHCO3	YJL062W	LAS21		1.07314	0.045	0.98051	0.061	0.09123	0.045	2e-05
NAHCO3	NAHCO3	YJL060W	BNA3		0.54025	0.047	0.86356	0.036	-0.31986	0.047	0.00018
NAHCO3	NAHCO3	YJL059W	YHC3		1.07016	0.006	0.96806	0.023	0.11045	0.006	1e-05
NAHCO3	NAHCO3	YJL058C	BIT61		1.20345	0.06	1.00468	0.025	0.21011	0.06	3e-05
NAHCO3	NAHCO3	YJL057C	IKS1		0.66354	0.016	0.68896	0.026	-0.02809	0.016	0
NAHCO3	NAHCO3	YJL055W	YJL055W		1.20618	0.031	1.02897	0.011	0.18272	0.031	0
NAHCO3	NAHCO3	YJL053W	PEP8		0.99309	0.015	1.01667	0.009	-0.01627	0.015	0
NAHCO3	NAHCO3	YJL051W	IRC8		0.90284	0.036	0.90247	0.01	0.00386	0.036	2e-05
NAHCO3	NAHCO3	YJL049W	YJL049W		1.06746	0.028	1.13085	0.025	-0.05929	0.028	0
NAHCO3	NAHCO3	YJL084C	ALY2		0.60818	0.031	1.04511	0.03	-0.43108	0.031	3e-05
NAHCO3	NAHCO3	YJL083W	TAX4		0.8353	0.128	1.02541	0.034	-0.17676	0.129	0.00098
NAHCO3	NAHCO3	YJL078C	PRY3		0.3133	0.031	0.96119	0.032	-0.64271	0.031	0.00027
NAHCO3	NAHCO3	YJL077C	ICS3		0.66637	0.083	0.97508	0.036	-0.31063	0.083	0.00052
NAHCO3	NAHCO3	YJL073W	JEM1		0.66849	0.014	1.07608	0.01	-0.40471	0.014	0
NAHCO3	NAHCO3	YJL070C	YJL070C		1.03971	0.031	0.87387	0.036	0.16049	0.031	1e-05
NAHCO3	NAHCO3	YJL068C	YJL068C		0.94302	0.026	0.93149	0.004	0.01626	0.026	1e-05
NAHCO3	NAHCO3	YJL067W	YJL067W		0.8644	0.047	0.97663	0.028	-0.10879	0.047	4e-05
NAHCO3	NAHCO3	YJL066C	MPM1		0.86414	0.068	1.57629	0.091	-0.70832	0.068	0.00013
NAHCO3	NAHCO3	YJL110C	GZF3		0.88437	0.049	1.17141	0.032	-0.27572	0.05	5e-05
NAHCO3	NAHCO3	YJL108C	PRM10		1.1706	0.022	1.1893	0.043	-0.02539	0.022	0
NAHCO3	NAHCO3	YJL105W	SET4		0.97911	0.015	0.9976	0.031	-0.00996	0.015	0
NAHCO3	NAHCO3	YJL101C	GSH1		0.97324	0.018	1.03499	0.018	-0.05198	0.018	0.00011
NAHCO3	NAHCO3	YJL100W	LSB6		1.07427	0.033	0.9774	0.002	0.10265	0.033	1e-05
NAHCO3	NAHCO3	YJL099W	CHS6		0.71312	0.069	0.94202	0.025	-0.21904	0.069	0.00025
NAHCO3	NAHCO3	YJL098W	SAP185		0.78362	0.069	0.97269	0.013	-0.1852	0.069	0.00018
NAHCO3	NAHCO3	YJL095W	BCK1		1.22546	0.03	0.95148	0.008	0.27817	0.03	0.0002
NAHCO3	NAHCO3	YJL094C	KHA1		0.87148	0.049	0.84027	0.005	0.03466	0.049	5e-05
NAHCO3	NAHCO3	YJL093C	TOK1		1.16887	0.01	0.92339	0.021	0.24913	0.01	2e-05
NAHCO3	NAHCO3	YJL089W	SIP4		0.89875	0.044	1.07596	0.056	-0.16931	0.044	3e-05
NAHCO3	NAHCO3	YJL130C	URA2		0.9138	0.051	0.99105	0.031	-0.06975	0.051	5e-05
NAHCO3	NAHCO3	YJL128C	PBS2		0.76317	0.025	0.95955	0.018	-0.19183	0.025	1e-05
NAHCO3	NAHCO3	YJL126W	NIT2		1.03891	0.018	0.98361	0.013	0.06006	0.018	0
NAHCO3	NAHCO3	YJL124C	LSM1		0.88783	0.263	1.00184	0.043	-0.10848	0.264	0.00664
NAHCO3	NAHCO3	YJL123C	MTC1		0.75861	0.02	0.96961	0.032	-0.21054	0.02	0.00024
NAHCO3	NAHCO3	YJL122W	ALB1		1.19597	0.074	1.01562	0.022	0.18625	0.074	6e-05
NAHCO3	NAHCO3	YJL121C	RPE1		1.10465	0.004	1.06645	0.041	0.04149	0.004	1e-05
NAHCO3	NAHCO3	YJL116C	NCA3		0.6276	0.033	1.09768	0.048	-0.45877	0.033	0.00091
NAHCO3	NAHCO3	YJL115W	ASF1		1.01262	0.023	0.99698	0.05	0.02884	0.023	0.00017
NAHCO3	NAHCO3	YJL112W	MDV1		1.02926	0.241	0.93528	0.051	0.10846	0.242	0.00339
NAHCO3	NAHCO3	YJL144W	YJL144W		1.02899	0.054	0.95648	0.009	0.07867	0.054	4e-05
NAHCO3	NAHCO3	YJL142C	YJL142C		0.79632	0.027	0.90059	0.004	-0.1008	0.027	1e-05
NAHCO3	NAHCO3	YJL141C	YAK1		1.04724	0.116	1.05613	0.042	0.00031	0.116	0.00037
NAHCO3	NAHCO3	YJL139C	YUR1		1.21356	0.05	1.0617	0.008	0.15825	0.05	2e-05
NAHCO3	NAHCO3	YJL138C	TIF2		1.17485	0.021	1.00521	0.01	0.17557	0.021	0
NAHCO3	NAHCO3	YJL137C	GLG2		1.04961	0.005	1.05691	0.018	-0.0068	0.005	1e-05
NAHCO3	NAHCO3	YJL136C	RPS21B		0.88637	0.042	0.99245	0.011	-0.10373	0.042	3e-05
NAHCO3	NAHCO3	YJL135W	YJL135W		0.78859	0.004	1.04334	0.009	-0.25195	0.004	1e-05
NAHCO3	NAHCO3	YJL134W	LCB3		0.68153	0.048	0.86577	0.006	-0.18239	0.049	0.0001
NAHCO3	NAHCO3	YJL133W	MRS3		0.68209	0.029	0.97215	0.025	-0.29218	0.029	2e-05
NAHCO3	NAHCO3	YJL132W	YJL132W		1.15556	0.027	0.99807	0.053	0.17467	0.027	0
NAHCO3	NAHCO3	YJL155C	FBP26		1.11803	0.043	0.96969	0.04	0.1612	0.043	0.00049
NAHCO3	NAHCO3	YJL154C	VPS35		0.95934	0.075	1.00795	0.047	-0.03483	0.075	0.00013
NAHCO3	NAHCO3	YJL153C	INO1		0.69752	0.015	0.93939	0.012	-0.23795	0.015	0.00016
NAHCO3	NAHCO3	YJL152W	YJL152W		0.88067	0.107	1.01308	0.025	-0.13166	0.108	0.00049
NAHCO3	NAHCO3	YJL151C	SNA3		0.70223	0.02	0.94842	0.019	-0.23902	0.02	1e-05
NAHCO3	NAHCO3	YJL150W	YJL150W		1.22109	0.069	1.03414	0.009	0.19204	0.069	5e-05
NAHCO3	NAHCO3	YJL149W	DAS1		1.22815	0.01	1.05822	0.014	0.17519	0.01	2e-05
NAHCO3	NAHCO3	YJL148W	RPA34		0.67031	0.026	0.93287	0.002	-0.25854	0.026	2e-05
NAHCO3	NAHCO3	YJL147C	YJL147C		0.94765	0.05	0.88503	0.007	0.06933	0.051	4e-05
NAHCO3	NAHCO3	YJL146W	IDS2		1.26032	0.008	1.12216	0.06	0.13627	0.008	1e-05
NAHCO3	NAHCO3	YJL145W	SFH5		0.63495	0.007	0.90047	0.066	-0.25364	0.007	4e-05
NAHCO3	NAHCO3	YJL169W	YJL169W		1.25546	0.124	1.00646	0.003	0.25555	0.125	0.00027
NAHCO3	NAHCO3	YJL168C	SET2		1.01926	0.107	0.98457	0.047	0.03278	0.107	0.00031
NAHCO3	NAHCO3	YJL165C	HAL5		1.17524	0.077	0.95384	0.008	0.22379	0.077	8e-05
NAHCO3	NAHCO3	YJL164C	TPK1		1.15107	0.016	1.00098	0.034	0.1513	0.016	0
NAHCO3	NAHCO3	YJL163C	YJL163C		0.65014	0.031	1.00912	0.021	-0.35356	0.031	3e-05
NAHCO3	NAHCO3	YJL162C	JJJ2		1.11967	0.015	1.01934	0.022	0.10056	0.015	0
NAHCO3	NAHCO3	YJL161W	FMP33		0.74248	0.046	1.00662	0.027	-0.25987	0.046	7e-05
NAHCO3	NAHCO3	YJL160C	YJL160C		0.85961	0.011	0.98211	0.035	-0.11307	0.011	0
NAHCO3	NAHCO3	YJL159W	HSP150		1.231	0.063	1.0533	0.016	0.1829	0.063	4e-05
NAHCO3	NAHCO3	YJL158C	CIS3		1.07309	0.059	1.01528	0.007	0.06662	0.059	5e-05
NAHCO3	NAHCO3	YJL186W	MNN5		0.97261	0.121	0.97064	0.022	0.00743	0.121	0.00052
NAHCO3	NAHCO3	YJL185C	ATG36		1.18645	0.063	0.99045	0.045	0.2	0.063	4e-05
NAHCO3	NAHCO3	YJL183W	MNN11		0.93427	0.023	0.95784	0.042	-0.02206	0.023	0
NAHCO3	NAHCO3	YJL182C	YJL182C		0.79213	0.044	0.96148	0.032	-0.15539	0.044	5e-05
NAHCO3	NAHCO3	YJL181W	YJL181W		1.05684	0.022	0.99771	0.01	0.05945	0.022	0
NAHCO3	NAHCO3	YJL178C	ATG27		0.77228	0.002	0.9629	0.004	-0.18653	0.002	0
NAHCO3	NAHCO3	YJL175W	YJL175W		0.87418	0.074	1.00557	0.002	-0.12661	0.074	0.00017
NAHCO3	NAHCO3	YJL172W	CPS1		1.24257	0.028	1.001	0.003	0.24811	0.028	0
NAHCO3	NAHCO3	YJL171C	YJL171C		0.76799	0.017	0.95226	0.035	-0.16962	0.017	0
NAHCO3	NAHCO3	YJL170C	ASG7		0.94603	0.065	0.83586	0.022	0.11022	0.066	9e-05
NAHCO3	NAHCO3	YJL201W	ECM25		0.88597	0.126	1.07237	0.022	-0.18477	0.126	0.00078
NAHCO3	NAHCO3	YJL199C	YJL199C		0.98157	0.011	0.91788	0.054	0.07722	0.011	4e-05
NAHCO3	NAHCO3	YJL198W	PHO90		1.14468	0.014	1.00055	0.005	0.14661	0.014	0
NAHCO3	NAHCO3	YJL197W	UBP12		0.79307	0.047	0.98833	0.018	-0.18821	0.047	0.00115
NAHCO3	NAHCO3	YJL196C	ELO1		1.06651	0.092	0.95513	0.029	0.11711	0.092	0.00018
NAHCO3	NAHCO3	YJL193W	YJL193W		0.89166	0.04	0.99948	0.009	-0.09997	0.04	3e-05
NAHCO3	NAHCO3	YJL192C	SOP4		1.3246	0.011	1.03464	0.017	0.2937	0.011	0
NAHCO3	NAHCO3	YJL191W	RPS14B		0.70219	0.005	0.91226	0.02	-0.20843	0.005	2e-05
NAHCO3	NAHCO3	YJL188C	YJL188C		0.90018	0.055	0.96609	0.023	-0.06272	0.055	6e-05
NAHCO3	NAHCO3	YJL187C	SWE1		1.23663	0.043	1.19461	0.096	0.04849	0.043	1e-05
NAHCO3	NAHCO3	YJL215C	YJL215C		0.80098	0.031	1.08319	0.011	-0.27878	0.031	2e-05
NAHCO3	NAHCO3	YJL214W	HXT8		1.05337	0.01	1.10365	0.045	-0.0517	0.01	0
NAHCO3	NAHCO3	YJL213W	YJL213W		1.10104	0.035	1.05728	0.008	0.04514	0.035	1e-05
NAHCO3	NAHCO3	YJL212C	OPT1		1.0831	0.043	1.01911	0.016	0.06805	0.043	2e-05
NAHCO3	NAHCO3	YJL211C	YJL211C		1.11578	0.068	0.99137	0.031	0.12521	0.068	6e-05
NAHCO3	NAHCO3	YJL210W	PEX2		1.044	0.065	1.03409	0.046	0.01483	0.065	6e-05
NAHCO3	NAHCO3	YJL208C	NUC1		1.11071	0.066	0.97302	0.052	0.14326	0.066	6e-05
NAHCO3	NAHCO3	YJL206C-A	YJL206C-A		1.02664	0.108	0.84514	0.065	0.20126	0.108	0.00032
NAHCO3	NAHCO3	YJL206C	YJL206C		1.25145	0.064	0.95024	0.054	0.31059	0.064	4e-05
NAHCO3	NAHCO3	YJL204C	RCY1		#NUM!	#NUM!	1.22578	0.147	#NUM!	#NUM!	#NUM!
NAHCO3	NAHCO3	YJR011C	YJR011C		1.1708	0.016	0.90255	0.005	0.27354	0.016	0
NAHCO3	NAHCO3	YJR010W	MET3		1.02264	0.062	0.97364	0.034	0.05716	0.062	6e-05
NAHCO3	NAHCO3	YJR010C-A	SPC1		1.16258	0.035	1.02217	0.01	0.1434	0.035	1e-05
NAHCO3	NAHCO3	YJR009C	TDH2		1.01893	0.002	0.9702	0.021	0.05933	0.002	0
NAHCO3	NAHCO3	YJR008W	MHO1		1.06805	0.063	0.96484	0.003	0.10827	0.063	6e-05
NAHCO3	NAHCO3	YJR005W	APL1		0.95765	0.004	0.99217	0.021	-0.03186	0.004	1e-05
NAHCO3	NAHCO3	YJR003C	YJR003C		0.88732	0.041	0.99598	0.012	-0.10938	0.041	3e-05
NAHCO3	NAHCO3	YJR001W	AVT1		0.93918	0.041	1.06359	0.021	-0.1194	0.041	2e-05
NAHCO3	NAHCO3	YJL218W	YJL218W		0.96269	0.051	1.07542	0.031	-0.10517	0.051	4e-05
NAHCO3	NAHCO3	YJL217W	REE1		1.05494	0.071	0.99862	0.005	0.06094	0.072	9e-05
NAHCO3	NAHCO3	YJL216C	IMA5		1.10462	0.077	1.02191	0.077	0.08543	0.077	9e-05
NAHCO3	NAHCO3	YJR032W	CPR7		1.14579	0.042	0.9558	0.014	0.19115	0.042	1e-05
NAHCO3	NAHCO3	YJR031C	GEA1		1.26674	0.013	0.98822	0.039	0.28143	0.013	4e-05
NAHCO3	NAHCO3	YJR030C	YJR030C		0.77025	0.018	0.98403	0.005	-0.2097	0.018	0
NAHCO3	NAHCO3	YJR025C	BNA1		1.07954	0.022	1.00944	0.019	0.07482	0.022	0.00014
NAHCO3	NAHCO3	YJR024C	MDE1		1.20002	0.032	1.09405	0.045	0.11098	0.032	1e-05
[truncated: 2,130 more rows]

## Sheet: Third screening
Query ORF	Query Name	Array ORF	Array Name	Array annotation	Normalized colony size (EXPERIMENT)	Normalized colony std. dev. (EXPERIMENT)	Normalized colony size (CONTROL)	Normalized colony std. dev. (CONTROL)	Score	Score stdev	p-Value
NAHCO3	NAHCO3	YOR202W	HIS3		0.98791	0.178	1.02436	0.167	-0.01693	0.178	0
NAHCO3	NAHCO3	YBL032W	HEK2		1.20614	0.078	1.02847	0.053	0.18984	0.078	7e-05
NAHCO3	NAHCO3	YBL031W	SHE1		0.95499	0.036	0.94531	0.002	0.01098	0.036	2e-05
NAHCO3	NAHCO3	YBL029W	YBL029W		1.26784	0.142	1.08164	0.097	0.20434	0.142	0.00038
NAHCO3	NAHCO3	YBL028C	YBL028C		1.47208	0.179	1.24684	0.128	0.22456	0.179	0.00049
NAHCO3	NAHCO3	YBL027W	RPL19B		1.31345	0.007	1.05873	0.042	0.26329	0.007	1e-05
NAHCO3	NAHCO3	YBL024W	NCL1		0.84345	0.036	0.99356	0.03	-0.14338	0.036	2e-05
NAHCO3	NAHCO3	YBL021C	HAP3		0.77438	0.007	0.79098	0.016	-0.01207	0.007	3e-05
NAHCO3	NAHCO3	YBL019W	APN2		1.0173	0.013	0.92432	0.025	0.09376	0.013	5e-05
NAHCO3	NAHCO3	YBL017C	PEP1		1.22736	0.048	1.02651	0.052	0.19143	0.048	2e-05
NAHCO3	NAHCO3	YBL052C	SAS3		1.18756	0.039	1.0437	0.001	0.14366	0.039	1e-05
NAHCO3	NAHCO3	YBL051C	PIN4		1.1784	0.098	0.95485	0.009	0.22224	0.098	0.00016
NAHCO3	NAHCO3	YBL049W	MOH1		1.07283	0.061	1.04783	0.024	0.02162	0.061	5e-05
NAHCO3	NAHCO3	YBL048W	YBL048W		1.09006	0.062	1.02257	0.01	0.06947	0.062	5e-05
NAHCO3	NAHCO3	YBL047C	EDE1		1.20641	0.026	1.03274	0.023	0.17676	0.026	0
NAHCO3	NAHCO3	YBL046W	PSY4		0.85306	0.058	0.96864	0.049	-0.12308	0.058	9e-05
NAHCO3	NAHCO3	YBL043W	ECM13		0.85956	0.013	0.93676	0.018	-0.06678	0.013	8e-05
NAHCO3	NAHCO3	YBL042C	FUI1		0.54707	0.025	0.71951	0.024	-0.17449	0.025	2e-05
NAHCO3	NAHCO3	YAL017W	PSK1		0.92559	0.072	1.05336	0.017	-0.13349	0.072	0.00013
NAHCO3	NAHCO3	YBL039C	URA7		1.14413	0.061	1.0259	0.026	0.11459	0.061	4e-05
NAHCO3	NAHCO3	YBL037W	APL3		1.05683	0.037	1.06876	0.002	-0.01088	0.037	1e-05
NAHCO3	NAHCO3	YBL036C	YBL036C		0.79785	0.08	0.85124	0.009	-0.05273	0.08	0.00028
NAHCO3	NAHCO3	YBL064C	PRX1		0.89095	0.035	0.94583	0.003	-0.05551	0.035	2e-05
NAHCO3	NAHCO3	YBL063W	KIP1		1.39553	0.019	1.05298	0.004	0.34265	0.019	0
NAHCO3	NAHCO3	YBL062W	YBL062W		0.65277	0.008	0.92874	0.016	-0.26876	0.008	5e-05
NAHCO3	NAHCO3	YBL061C	SKT5		0.98573	0.027	0.99283	0.027	-0.00636	0.027	1e-05
NAHCO3	NAHCO3	YBL060W	YEL1		1.25629	0.031	1.03979	0.046	0.22214	0.031	0
NAHCO3	NAHCO3	YBL059W	YBL059W		1.19011	0.029	1.03736	0.003	0.15175	0.029	0
NAHCO3	NAHCO3	YAL015C	NTG1		0.78599	0.061	1.05318	0.044	-0.25574	0.061	0.00013
NAHCO3	NAHCO3	YBL057C	PTH2		1.30808	0.055	1.07103	0.021	0.23454	0.055	2e-05
NAHCO3	NAHCO3	YBL056W	PTC3		1.27927	0.065	1.06082	0.016	0.21657	0.065	4e-05
NAHCO3	NAHCO3	YBL055C	YBL055C		0.97282	0.164	1.03888	0.01	-0.06779	0.164	0.00128
NAHCO3	NAHCO3	YBL054W	TOD6		0.86126	0.042	1.02229	0.023	-0.15698	0.042	3e-05
NAHCO3	NAHCO3	YBL053W	YBL053W		0.78669	0.044	0.84172	0.027	-0.04977	0.044	5e-05
NAHCO3	NAHCO3	YBL079W	NUP170		0.61234	0.027	0.88178	0.015	-0.2673	0.027	2e-05
NAHCO3	NAHCO3	YBL078C	ATG8		0.48626	0.008	0.91228	0.029	-0.43339	0.008	0
NAHCO3	NAHCO3	YBL075C	SSA3		0.96533	0.051	1.00616	0.035	-0.04137	0.051	4e-05
NAHCO3	NAHCO3	YBL072C	RPS8A		1.37214	0.014	1.15231	0.023	0.22017	0.014	3e-05
NAHCO3	NAHCO3	YAL014C	SYN8		1.127	0.036	1.04261	0.034	0.08126	0.036	1e-05
NAHCO3	NAHCO3	YBL071C	YBL071C		1.07094	0.046	0.94773	0.028	0.1217	0.046	2e-05
NAHCO3	NAHCO3	YBL070C	YBL070C		1.03096	0.041	1.01825	0.005	0.01012	0.041	2e-05
NAHCO3	NAHCO3	YBL069W	AST1		1.17451	0.014	1.08372	0.021	0.08917	0.014	0
NAHCO3	NAHCO3	YBL068W	PRS4		1.21324	0.061	1.06093	0.003	0.15394	0.061	4e-05
NAHCO3	NAHCO3	YBL067C	UBP13		1.14495	0.062	1.09109	0.033	0.06166	0.062	4e-05
NAHCO3	NAHCO3	YBL066C	SEF1		1.26328	0.069	1.09399	0.051	0.16625	0.069	4e-05
NAHCO3	NAHCO3	YBL065W	YBL065W		1.09094	0.031	0.97525	0.03	0.11145	0.031	1e-05
NAHCO3	NAHCO3	YBL094C	YBL094C		0.41673	0.042	0.83178	0.13	-0.38208	0.042	0.0033
NAHCO3	NAHCO3	YBL091C-A	SCS22		1.18831	0.034	1.00154	0.051	0.18023	0.034	1e-05
NAHCO3	NAHCO3	YAL013W	DEP1		0.60161	0.046	0.89278	0.087	-0.31185	0.046	0.00013
NAHCO3	NAHCO3	YBL091C	MAP2		1.13705	0.021	1.00175	0.005	0.13578	0.021	0.00011
NAHCO3	NAHCO3	YBL089W	AVT5		1.0284	0.005	1.01324	0.028	0.0129	0.005	1e-05
NAHCO3	NAHCO3	YBL088C	TEL1		1.33436	0.052	1.15159	0.023	0.17798	0.052	2e-05
NAHCO3	NAHCO3	YBL087C	RPL23A		1.10331	0.044	0.95486	0.015	0.14658	0.044	2e-05
NAHCO3	NAHCO3	YBL086C	YBL086C		0.82958	0.032	1.00215	0.014	-0.1729	0.032	2e-05
NAHCO3	NAHCO3	YBL085W	BOI1		0.83437	0.086	0.98706	0.003	-0.15264	0.086	0.0003
NAHCO3	NAHCO3	YBL083C	YBL083C		0.65361	0.016	0.9985	0.012	-0.33894	0.016	0.0002
NAHCO3	NAHCO3	YBL082C	ALG3		0.54823	0.04	0.95363	0.032	-0.40325	0.04	0.0001
NAHCO3	NAHCO3	YBL081W	YBL081W		1.25753	0.044	1.09805	0.036	0.16274	0.044	1e-05
NAHCO3	NAHCO3	YAL011W	SWC3		0.59214	0.001	0.95902	0.038	-0.36704	0.001	0
NAHCO3	NAHCO3	YBR001C	NTH2		1.02493	0.003	1.02322	0.019	-0.00204	0.003	0
NAHCO3	NAHCO3	YBL107C	MIC23		1.00005	0.012	1.01769	0.033	-0.0112	0.012	0
NAHCO3	NAHCO3	YBL106C	SRO77		1.14703	0.013	1.00281	0.035	0.1344	0.013	0
NAHCO3	NAHCO3	YBL104C	SEA4		1.08175	0.045	0.94427	0.01	0.14076	0.045	2e-05
NAHCO3	NAHCO3	YBL103C	RTG3		0.69347	0.049	0.93085	0.037	-0.22809	0.049	0.0001
NAHCO3	NAHCO3	YBL102W	SFT2		1.05847	0.072	1.0078	0.035	0.04402	0.072	8e-05
NAHCO3	NAHCO3	YBL101C	ECM21		1.13214	0.081	1.0492	0.031	0.0866	0.081	0.0001
NAHCO3	NAHCO3	YBL100C	YBL100C		0.71007	0.068	0.95432	0.015	-0.24466	0.068	0.00024
NAHCO3	NAHCO3	YBL098W	BNA4		1.07462	0.041	1.02532	0.002	0.04979	0.041	2e-05
NAHCO3	NAHCO3	YBL096C	YBL096C		1.11181	0.024	0.98551	0.016	0.12457	0.024	0
NAHCO3	NAHCO3	YAL010C	MDM10		1.1852	0.012	1.06613	0.049	0.11149	0.012	0
NAHCO3	NAHCO3	YBL095W	YBL095W		0.90861	0.126	1.05939	0.01	-0.14993	0.126	0.00072
NAHCO3	NAHCO3	YBR016W	YBR016W		0.86105	0.055	1.123	0.02	-0.2614	0.055	7e-05
NAHCO3	NAHCO3	YBR015C	MNN2		0.65193	0.063	0.91676	0.062	-0.25948	0.063	0.00025
NAHCO3	NAHCO3	YBR014C	GRX7		1.09996	0.079	0.95818	0.03	0.14944	0.079	0.0001
NAHCO3	NAHCO3	YBR013C	YBR013C		1.17897	0.037	1.01823	0.003	0.16164	0.037	1e-05
NAHCO3	NAHCO3	YBR012C	YBR012C		0.70434	0.008	0.97275	0.048	-0.26587	0.008	5e-05
NAHCO3	NAHCO3	YBR010W	HHT1		1.21141	0.051	0.94691	0.027	0.26297	0.051	2e-05
NAHCO3	NAHCO3	YBR009C	HHF1		1.16018	0.113	0.92259	0.005	0.23793	0.113	0.00025
NAHCO3	NAHCO3	YBR008C	FLR1		1.26932	0.098	1.0682	0.029	0.2061	0.098	0.00013
NAHCO3	NAHCO3	YAL008W	FUN14		1.19105	0.05	1.0298	0.042	0.15855	0.05	2e-05
NAHCO3	NAHCO3	YBR007C	DSF2		1.04611	0.048	1.01662	0.037	0.02747	0.048	3e-05
NAHCO3	NAHCO3	YBR006W	UGA2		1.07192	0.038	1.03778	0.057	0.03056	0.038	1e-05
NAHCO3	NAHCO3	YBR005W	RCR1		1.10971	0.098	1.30609	0.055	-0.18695	0.098	0.00019
NAHCO3	NAHCO3	YBR030W	RKM3		0.60922	0.023	0.88431	0.111	-0.29273	0.023	0.00049
NAHCO3	NAHCO3	YBR028C	YPK3		1.08988	0.064	1.0372	0.013	0.04942	0.064	6e-05
NAHCO3	NAHCO3	YBR027C	YBR027C		1.13657	0.089	1.07876	0.024	0.0629	0.089	0.00013
NAHCO3	NAHCO3	YBR026C	ETR1		0.8093	0.057	0.97788	0.046	-0.17521	0.057	0.0001
NAHCO3	NAHCO3	YBR025C	OLA1		1.35268	0.07	1.2048	0.091	0.15508	0.07	4e-05
NAHCO3	NAHCO3	YBR024W	SCO2		0.75921	0.076	1.05114	0.033	-0.29783	0.076	0.00027
NAHCO3	NAHCO3	YBR023C	CHS3		0.84035	0.049	0.98815	0.046	-0.13671	0.049	5e-05
NAHCO3	NAHCO3	YAL007C	ERP2		0.74551	0.029	0.91893	0.035	-0.17495	0.029	2e-05
NAHCO3	NAHCO3	YBR022W	POA1		1.19176	0.05	0.91478	0.026	0.28322	0.05	2e-05
NAHCO3	NAHCO3	YBR020W	GAL1		1.08425	0.046	0.89631	0.072	0.18154	0.046	2e-05
NAHCO3	NAHCO3	YBR019C	GAL10		1.03622	0.023	0.70793	0.083	0.31537	0.023	0.00016
NAHCO3	NAHCO3	YBR018C	GAL7		1.38611	0.089	1.03019	0.068	0.3564	0.089	7e-05
NAHCO3	NAHCO3	YBR045C	GIP1		1.3278	0.033	1.11491	0.028	0.20992	0.033	0
NAHCO3	NAHCO3	YBR044C	TCM62		1.00505	0.07	0.99861	0.04	0.01013	0.07	9e-05
NAHCO3	NAHCO3	YBR043C	QDR3		1.02651	0.039	0.97939	0.019	0.04393	0.039	2e-05
NAHCO3	NAHCO3	YBR042C	CST26		1.12678	0.07	1.09846	0.047	0.02783	0.07	7e-05
NAHCO3	NAHCO3	YBR041W	FAT1		0.90942	0.009	0.98894	0.032	-0.07731	0.009	3e-05
NAHCO3	NAHCO3	YAL005C	SSA1		0.66112	0.012	0.92498	0.015	-0.25615	0.012	0.00011
NAHCO3	NAHCO3	YBR040W	FIG1		0.96152	0.034	1.09357	0.018	-0.12963	0.034	1e-05
NAHCO3	NAHCO3	YBR036C	CSG2		1.00838	0.055	0.76831	0.027	0.23541	0.055	4e-05
NAHCO3	NAHCO3	YBR034C	HMT1		1.18318	0.006	0.9983	0.005	0.18708	0.006	1e-05
NAHCO3	NAHCO3	YBR033W	EDS1		1.10415	0.033	1.08253	0.019	0.02584	0.033	1e-05
NAHCO3	NAHCO3	YBR032W	YBR032W		0.50733	0.002	0.87592	0.03	-0.36136	0.002	1e-05
NAHCO3	NAHCO3	YBR031W	RPL4A		0.76152	0.019	0.87669	0.007	-0.118	0.019	0
NAHCO3	NAHCO3	YBR057C	MUM2		1.18505	0.013	1.00009	0.002	0.18423	0.013	0
NAHCO3	NAHCO3	YBR056W	YBR056W		0.85499	0.001	1.01132	0.024	-0.1579	0.001	0
NAHCO3	NAHCO3	YAL004W	YAL004W		0.79336	0.041	0.94074	0.035	-0.14188	0.041	0.00089
NAHCO3	NAHCO3	YBR054W	YRO2		0.93898	0.01	1.03494	0.01	-0.09546	0.01	4e-05
NAHCO3	NAHCO3	YBR053C	YBR053C		1.04855	0.019	1.06718	0.015	-0.01659	0.019	0
NAHCO3	NAHCO3	YBR052C	RFS1		1.1805	0.039	1.03737	0.001	0.14289	0.039	1e-05
NAHCO3	NAHCO3	YBR051W	YBR051W		1.24505	0.104	1.04644	0.062	0.21701	0.104	0.00016
NAHCO3	NAHCO3	YBR050C	REG2		1.32114	0.01	1.0698	0.011	0.24757	0.01	2e-05
NAHCO3	NAHCO3	YBR048W	RPS11B		0.95179	0.045	0.98196	0.03	-0.03401	0.045	3e-05
NAHCO3	NAHCO3	YBR047W	FMP23		1.26211	0.042	1.06537	0.019	0.19583	0.042	1e-05
NAHCO3	NAHCO3	YBR046C	ZTA1		0.93	0.138	0.90397	0.011	0.02251	0.138	0.00089
NAHCO3	NAHCO3	YBR071W	YBR071W		0.96097	0.036	0.91142	0.03	0.05703	0.036	1e-05
NAHCO3	NAHCO3	YAL002W	VPS8		0.76488	0.103	0.82746	0.016	-0.05425	0.103	0.00067
NAHCO3	NAHCO3	YBR069C	TAT1		1.15467	0.039	1.10696	0.028	0.04609	0.039	1e-05
NAHCO3	NAHCO3	YBR068C	BAP2		1.01287	0.011	0.97676	0.025	0.04261	0.011	0
NAHCO3	NAHCO3	YBR067C	TIP1		0.84022	0.019	1.05706	0.024	-0.21847	0.019	0
NAHCO3	NAHCO3	YBR066C	NRG2		1.10338	0.05	1.11035	0.025	-0.01206	0.05	3e-05
NAHCO3	NAHCO3	YBR065C	ECM2		0.85923	0.057	1.02094	0.039	-0.15016	0.057	8e-05
NAHCO3	NAHCO3	YBR064W	YBR064W		1.08094	0.037	1.05546	0.027	0.02195	0.037	1e-05
NAHCO3	NAHCO3	YBR063C	YBR063C		0.74861	0.039	0.99659	0.013	-0.25049	0.039	4e-05
NAHCO3	NAHCO3	YBR062C	YBR062C		1.09088	0.062	1.05993	0.025	0.03709	0.062	5e-05
NAHCO3	NAHCO3	YBR090C	YBR090C		0.71389	0.007	0.95133	0.002	-0.23733	0.007	0
NAHCO3	NAHCO3	YBR084W	MIS1		0.91499	0.007	0.88237	0.011	0.02993	0.007	2e-05
NAHCO3	NAHCO3	YBR083W	TEC1		1.06156	0.008	1.00735	0.011	0.05502	0.008	2e-05
NAHCO3	NAHCO3	YBR082C	UBC4		0.83213	0.025	0.9927	0.029	-0.16018	0.025	1e-05
NAHCO3	NAHCO3	YBR076W	ECM8		0.75247	0.042	0.98394	0.007	-0.22893	0.042	5e-05
NAHCO3	NAHCO3	YBR075W	YBR075W		0.83715	0.036	1.08181	0.028	-0.25045	0.036	2e-05
NAHCO3	NAHCO3	YBR074W	YBR074W		1.1856	0.022	1.07111	0.02	0.11883	0.022	0.00011
NAHCO3	NAHCO3	YAL031C	GIP4		0.70267	0.045	0.91107	0.031	-0.20405	0.045	7e-05
NAHCO3	NAHCO3	YBR073W	RDH54		1.29035	0.038	1.06944	0.005	0.21993	0.038	1e-05
NAHCO3	NAHCO3	YBR072W	HSP26		1.11887	0.048	1.04145	0.048	0.08512	0.048	2e-05
NAHCO3	NAHCO3	YBR104W	YMC2		1.05137	0.048	0.96517	0.019	0.08811	0.048	3e-05
NAHCO3	NAHCO3	YBR103W	SIF2		1.10974	0.041	0.93558	0.007	0.17453	0.041	1e-05
NAHCO3	NAHCO3	YBR100W	YBR100W		1.06303	0.07	0.98821	0.04	0.07127	0.07	8e-05
NAHCO3	NAHCO3	YBR099C	YBR099C		1.08249	0.059	0.98721	0.022	0.09352	0.059	4e-05
NAHCO3	NAHCO3	YBR098W	MMS4		0.69631	0.051	0.84969	0.034	-0.14954	0.051	0.00011
NAHCO3	NAHCO3	YBR095C	RXT2		0.8766	0.064	0.70474	0.002	0.17207	0.064	0.00011
NAHCO3	NAHCO3	YAL030W	SNC1		0.76672	0.02	0.98791	0.025	-0.22555	0.02	0
NAHCO3	NAHCO3	YBR094W	PBY1		0.74008	0.041	0.92988	0.003	-0.18842	0.041	5e-05
NAHCO3	NAHCO3	YBR092C	PHO3		0.98281	0.058	1.03618	0.03	-0.05135	0.058	6e-05
NAHCO3	NAHCO3	YBR119W	MUD1		0.87002	0.063	0.99795	0.022	-0.12721	0.063	0.00177
NAHCO3	NAHCO3	YBR116C	YBR116C		1.30672	0.068	0.96936	0.047	0.33563	0.068	4e-05
NAHCO3	NAHCO3	YBR114W	RAD16		1.30555	0.028	1.06109	0.007	0.24562	0.028	0
NAHCO3	NAHCO3	YAL029C	MYO4		0.78862	0.032	0.96908	0.017	-0.17657	0.032	2e-05
NAHCO3	NAHCO3	YBR111C	YSA1		0.83523	0.048	0.71262	0.025	0.12805	0.048	5e-05
NAHCO3	NAHCO3	YBR108W	AIM3		0.79576	0.052	0.98373	0.086	-0.18288	0.052	8e-05
NAHCO3	NAHCO3	YBR107C	IML3		0.58712	0.019	0.97323	0.027	-0.38695	0.019	1e-05
NAHCO3	NAHCO3	YBR106W	PHO88		0.36637	0.006	0.86657	0.001	-0.50055	0.006	9e-05
NAHCO3	NAHCO3	YBR105C	VID24		0.79772	0.038	0.82369	0.019	-0.03113	0.038	3e-05
NAHCO3	NAHCO3	YAL028W	FRT2		1.18257	0.006	1.03345	0.036	0.14691	0.006	1e-05
NAHCO3	NAHCO3	YAL027W	SAW1		1.07559	0.022	1.04058	0.018	0.03713	0.022	0
NAHCO3	NAHCO3	YBR138C	YBR138C		1.11978	0.112	1.18981	0.065	-0.06036	0.112	0.00027
NAHCO3	NAHCO3	YBR137W	YBR137W		1.02913	0.031	1.11236	0.021	-0.08582	0.031	1e-05
NAHCO3	NAHCO3	YBR134W	YBR134W		0.54514	0.076	0.95024	0.004	-0.40444	0.076	0.00073
NAHCO3	NAHCO3	YBR132C	AGP2		0.37773	0.017	0.66406	0.02	-0.28478	0.017	3e-05
NAHCO3	NAHCO3	YBR131W	CCZ1		1.04176	0.011	1.18821	0.035	-0.14579	0.011	4e-05
NAHCO3	NAHCO3	YBR130C	SHE3		1.0921	0.056	1.11369	0.053	-0.01794	0.056	4e-05
NAHCO3	NAHCO3	YBR129C	OPY1		1.12188	0.055	0.95748	0.022	0.15836	0.055	3e-05
NAHCO3	NAHCO3	YBR128C	ATG14		0.64581	0.035	0.80496	0.053	-0.14634	0.035	4e-05
NAHCO3	NAHCO3	YBR126C	TPS1		1.0365	0.055	0.82316	0.055	0.20708	0.055	4e-05
NAHCO3	NAHCO3	YBR125C	PTC4		1.02926	0.094	0.8762	0.062	0.1592	0.094	0.00021
NAHCO3	NAHCO3	YAL026C	DRS2		0.76025	0.012	0.88252	0.027	-0.1187	0.012	0
NAHCO3	NAHCO3	YBR151W	APD1		0.98981	0.028	1.02853	0.015	-0.03815	0.028	1e-05
NAHCO3	NAHCO3	YBR150C	TBS1		1.07051	0.044	1.04528	0.025	0.02166	0.044	2e-05
NAHCO3	NAHCO3	YBR149W	ARA1		1.0138	0.083	1.09127	0.035	-0.07847	0.083	0.00015
NAHCO3	NAHCO3	YBR148W	YSW1		0.82813	0.007	0.89357	0.013	-0.0662	0.007	2e-05
NAHCO3	NAHCO3	YBR147W	RTC2		1.01789	0.053	1.04407	0.016	-0.02657	0.053	4e-05
NAHCO3	NAHCO3	YBR145W	ADH5		1.18295	0.054	1.10498	0.04	0.08083	0.054	3e-05
NAHCO3	NAHCO3	YAL023C	PMT2		0.54318	0.028	0.96102	0.04	-0.41833	0.028	4e-05
NAHCO3	NAHCO3	YBR141C	YBR141C		1.00527	0.002	0.8835	0.029	0.12183	0.002	0
NAHCO3	NAHCO3	YBR139W	YBR139W		0.80444	0.009	0.90634	0.014	-0.10168	0.009	4e-05
NAHCO3	NAHCO3	YBR169C	SSE2		0.89548	0.007	0.90457	0.006	-0.00675	0.007	2e-05
NAHCO3	NAHCO3	YBR168W	PEX32		0.58958	0.025	0.78784	0.012	-0.19494	0.025	2e-05
NAHCO3	NAHCO3	YBR165W	UBS1		0.64869	0.018	0.91443	0.005	-0.26325	0.018	0.00027
NAHCO3	NAHCO3	YBR164C	ARL1		1.07277	0.044	1.01868	0.02	0.05437	0.044	2e-05
NAHCO3	NAHCO3	YBR162W-A	YSY6		1.00129	0.029	1.05504	0.007	-0.05094	0.029	0.00028
NAHCO3	NAHCO3	YAL022C	FUN26		0.87444	0.05	1.03748	0.005	-0.15983	0.05	5e-05
NAHCO3	NAHCO3	YBR162C	TOS1		0.84719	0.047	1.01269	0.007	-0.16889	0.047	5e-05
NAHCO3	NAHCO3	YBR161W	CSH1		0.9137	0.08	1.03186	0.02	-0.11788	0.08	0.00018
NAHCO3	NAHCO3	YBR158W	AMN1		0.9122	0.153	1.0011	0.012	-0.09392	0.153	0.00127
NAHCO3	NAHCO3	YBR157C	ICS2		1.21153	0.042	0.91979	0.017	0.28709	0.042	1e-05
NAHCO3	NAHCO3	YBR182C	SMP1		1.16215	0.036	1.04145	0.028	0.12376	0.036	1e-05
NAHCO3	NAHCO3	YBR181C	RPS6B		1.20806	0.088	0.97656	0.03	0.22398	0.088	0.00011
NAHCO3	NAHCO3	YBR180W	DTR1		1.16823	0.016	0.99354	0.015	0.1815	0.016	7e-05
NAHCO3	NAHCO3	YBR178W	YBR178W		1.07845	0.047	1.01805	0.018	0.06066	0.047	2e-05
NAHCO3	NAHCO3	YAL020C	ATS1		0.99266	0.059	0.91747	0.004	0.07432	0.059	6e-05
NAHCO3	NAHCO3	YBR177C	EHT1		0.68177	0.008	0.9738	0.023	-0.29135	0.008	5e-05
NAHCO3	NAHCO3	YBR176W	ECM31		0.88072	0.039	1.01716	0.016	-0.13397	0.039	2e-05
NAHCO3	NAHCO3	YBR172C	SMY2		0.46531	0.102	0.75787	0.032	-0.2931	0.102	0.00275
NAHCO3	NAHCO3	YBR171W	SEC66		0.56216	0.14	0.74623	0.06	-0.19392	0.14	0.00401
NAHCO3	NAHCO3	YBR170C	NPL4		1.09326	0.016	0.94096	0.049	0.14623	0.016	0
NAHCO3	NAHCO3	YBR199W	KTR4		0.99972	0.022	0.96413	0.017	0.03957	0.022	0
NAHCO3	NAHCO3	YBR197C	YBR197C		1.31856	0.074	1.11549	0.03	0.20027	0.074	5e-05
NAHCO3	NAHCO3	YAL019W	FUN30		1.10127	0.057	1.0798	0.048	0.03791	0.057	4e-05
NAHCO3	NAHCO3	YBR195C	MSI1		1.20448	0.082	1.04581	0.021	0.15503	0.082	9e-05
NAHCO3	NAHCO3	YBR194W	AIM4		0.74368	0.033	0.87076	0.031	-0.11931	0.033	2e-05
NAHCO3	NAHCO3	YBR189W	RPS9B		1.04852	0.032	0.88677	0.022	0.1618	0.032	1e-05
NAHCO3	NAHCO3	YBR188C	NTC20		1.06559	0.056	1.01315	0.028	0.04694	0.056	4e-05
NAHCO3	NAHCO3	YBR187W	GDT1		1.15977	0.041	1.07367	0.024	0.0854	0.041	1e-05
NAHCO3	NAHCO3	YBR186W	PCH2		0.72488	0.068	0.99533	0.004	-0.27191	0.068	0.00022
NAHCO3	NAHCO3	YBR185C	MBA1		0.6745	0.008	0.94244	0.027	-0.26256	0.008	0
NAHCO3	NAHCO3	YBR184W	YBR184W		1.10693	0.046	0.99564	0.003	0.1114	0.046	2e-05
NAHCO3	NAHCO3	YBR183W	YPC1		0.80002	0.03	0.89502	0.023	-0.09058	0.03	2e-05
NAHCO3	NAHCO3	YAL018C	YAL018C		1.33515	0.006	1.09716	0.029	0.23817	0.006	1e-05
NAHCO3	NAHCO3	YBR212W	NGR1		1.10891	0.044	1.00701	0.01	0.10519	0.044	2e-05
NAHCO3	NAHCO3	YBR210W	ERV15		0.62017	0.028	0.96101	0.022	-0.34464	0.028	3e-05
NAHCO3	NAHCO3	YBR208C	DUR1		1.16715	0.016	1.00373	0.008	0.16125	0.016	6e-05
NAHCO3	NAHCO3	YBR207W	FTH1		0.81613	0.111	0.96601	0.052	-0.15157	0.111	0.00068
NAHCO3	NAHCO3	YBR206W	YBR206W		1.14578	0.054	1.00658	0.001	0.13934	0.054	3e-05
NAHCO3	NAHCO3	YBR205W	KTR3		1.1238	0.077	1.05063	0.025	0.07391	0.077	9e-05
NAHCO3	NAHCO3	YBR204C	LDH1		1.29682	0.071	0.99448	0.014	0.30441	0.071	5e-05
NAHCO3	NAHCO3	YBR203W	COS111		0.90878	0.081	1.03698	0.016	-0.13131	0.081	0.0002
NAHCO3	NAHCO3	YBR201W	DER1		1.08965	0.07	1.05691	0.017	0.03604	0.07	7e-05
NAHCO3	NAHCO3	YBR223C	TDP1		1.31982	0.058	1.13018	0.05	0.19318	0.058	2e-05
NAHCO3	NAHCO3	YBR222C	PCS60		0.62371	0.041	1.04695	0.006	-0.41986	0.041	8e-05
NAHCO3	NAHCO3	YBR221C	PDB1		0.92763	0.052	0.88991	0.029	0.04347	0.052	5e-05
NAHCO3	NAHCO3	YBR220C	YBR220C		0.69386	0.047	0.92936	0.027	-0.2284	0.047	9e-05
NAHCO3	NAHCO3	YBR219C	YBR219C		0.72146	0.032	0.95348	0.025	-0.2344	0.032	2e-05
NAHCO3	NAHCO3	YBR218C	PYC2		1.29166	0.081	1.00657	0.017	0.28323	0.081	7e-05
NAHCO3	NAHCO3	YBR217W	ATG12		0.83736	0.033	1.03931	0.012	-0.20323	0.033	2e-05
NAHCO3	NAHCO3	YBR216C	YBP1		1.36065	0.102	1.04878	0.032	0.31532	0.102	0.00012
NAHCO3	NAHCO3	YAL054C	ACS1		0.96623	0.008	0.91198	0.014	0.05187	0.008	2e-05
NAHCO3	NAHCO3	YBR215W	HPC2		1.23844	0.058	1.03651	0.018	0.20307	0.058	3e-05
NAHCO3	NAHCO3	YBR214W	SDS24		0.85161	0.019	1.07294	0.038	-0.21139	0.019	0.00016
NAHCO3	NAHCO3	YBR213W	MET8		1.06506	0.044	1.15917	0.014	-0.09624	0.044	2e-05
NAHCO3	NAHCO3	YAL053W	FLC2		1.04658	0.016	1.01166	0.049	0.04896	0.016	0
NAHCO3	NAHCO3	YAL051W	OAF1		0.958	0.015	1.02239	0.006	-0.06318	0.015	8e-05
NAHCO3	NAHCO3	YAL049C	AIM2		1.05585	0.045	1.05449	0.019	0.00631	0.045	0.00061
NAHCO3	NAHCO3	YAL045C	YAL045C		0.79259	0.016	0.95592	0.026	-0.15942	0.016	0
NAHCO3	NAHCO3	YAL043C-A	YAL043C-A		0.78482	0.042	0.95821	0.018	-0.1766	0.042	4e-05
NAHCO3	NAHCO3	YAL042W	ERV46		0.83174	0.022	0.98967	0.016	-0.15772	0.022	0
NAHCO3	NAHCO3	YAL040C	CLN3		0.90728	0.007	0.98344	0.004	-0.0752	0.007	2e-05
NAHCO3	NAHCO3	YAL037W	YAL037W		0.86535	0.028	1.01854	0.015	-0.15455	0.028	1e-05
NAHCO3	NAHCO3	YAL036C	RBG1		1.00738	0.015	1.01751	0.026	-0.00651	0.015	0
NAHCO3	NAHCO3	YAL034C	FUN19		1.02854	0.051	0.96561	0.047	0.06225	0.051	3e-05
NAHCO3	NAHCO3	YAL066W	YAL066W		0.94766	0.351	0.9526	0.09	-0.00905	0.351	0.01247
NAHCO3	NAHCO3	YAL065C	YAL065C		0.92149	0.057	1.0053	0.02	-0.08174	0.057	6e-05
NAHCO3	NAHCO3	YAL064C-A	TDA8		0.64956	0.051	0.96529	0.018	-0.30861	0.05	0.00013
NAHCO3	NAHCO3	YAL062W	GDH3		0.88023	0.023	0.87808	0.051	-0.00582	0.023	1e-05
NAHCO3	NAHCO3	YAL061W	BDH2		1.07965	0.015	1.04297	0.035	0.04138	0.015	6e-05
NAHCO3	NAHCO3	YAL060W	BDH1		0.75004	0.007	1.00804	0.006	-0.25697	0.007	3e-05
NAHCO3	NAHCO3	YAL059W	ECM1		1.21431	0.063	1.0234	0.024	0.18886	0.063	4e-05
NAHCO3	NAHCO3	YAL058W	CNE1		0.701	0.004	0.92484	0.009	-0.22774	0.004	1e-05
NAHCO3	NAHCO3	YAL058C-A	YAL058C-A		1.06954	0.006	0.99598	0.048	0.08751	0.006	1e-05
NAHCO3	NAHCO3	YAL056W	GPB2		0.80805	0.028	1.02444	0.034	-0.224	0.028	1e-05
NAHCO3	NAHCO3	YAL055W	PEX22		0.8458	0.016	0.95508	0.008	-0.10925	0.016	0.00012
NAHCO3	NAHCO3	YAR027W	UIP3		1.21124	0.016	0.97397	0.044	0.23683	0.016	6e-05
NAHCO3	NAHCO3	YAR023C	YAR023C		0.71793	0.05	0.98326	0.008	-0.26155	0.05	9e-05
NAHCO3	NAHCO3	YAR020C	PAU7		0.9843	0.049	1.04944	0.014	-0.06628	0.049	3e-05
NAHCO3	NAHCO3	YAR018C	KIN3		1.19723	0.058	1.03084	0.016	0.17131	0.058	3e-05
NAHCO3	NAHCO3	YAR015W	ADE1		0.77638	0.022	0.8173	0.014	-0.03772	0.022	1e-05
NAHCO3	NAHCO3	YAR014C	BUD14		0.86546	0.031	0.97401	0.029	-0.11408	0.031	1e-05
NAHCO3	NAHCO3	YAR003W	SWD1		0.99579	0.056	0.85221	0.002	0.14369	0.056	5e-05
NAHCO3	NAHCO3	YAR002W	NUP60		1.01658	0.043	0.96727	0.016	0.0452	0.043	2e-05
NAHCO3	NAHCO3	YAR002C-A	ERP1		1.15948	0.075	1.06227	0.009	0.09493	0.075	7e-05
NAHCO3	NAHCO3	YAL068C	PAU8		0.70793	0.046	0.9681	0.048	-0.24797	0.046	7e-05
NAHCO3	NAHCO3	YAL067C	SEO1		1.22103	0.025	1.04406	0.032	0.17335	0.025	0.00014
NAHCO3	NAHCO3	YAR047C	YAR047C		0.93672	0.043	0.87697	0.079	0.06716	0.043	3e-05
NAHCO3	NAHCO3	YAR044W	YAR044W		1.04582	0.011	1.00586	0.025	0.03785	0.011	0
NAHCO3	NAHCO3	YAR043C	YAR043C		0.68036	0.044	0.96183	0.01	-0.28473	0.044	8e-05
NAHCO3	NAHCO3	YAR042W	SWH1		0.85047	0.066	0.97048	0.041	-0.11626	0.066	0.00013
NAHCO3	NAHCO3	YAR040C	YAR040C		1.05201	0.042	0.98458	0.04	0.07546	0.042	2e-05
NAHCO3	NAHCO3	YAR037W	YAR037W		1.11166	0.006	1.00809	0.021	0.10109	0.006	1e-05
NAHCO3	NAHCO3	YAR035W	YAT1		0.75983	0.045	0.96439	0.044	-0.21455	0.045	6e-05
NAHCO3	NAHCO3	YAR031W	PRM9		1.23582	0.053	1.01888	0.017	0.21849	0.053	2e-05
NAHCO3	NAHCO3	YAR030C	YAR030C		1.03602	0.012	1.05525	0.009	-0.01537	0.012	4e-05
NAHCO3	NAHCO3	YAR029W	YAR029W		1.05398	0.023	1.01885	0.019	0.03572	0.023	0
NAHCO3	NAHCO3	YAR028W	YAR028W		0.64689	0.06	0.89986	0.021	-0.25159	0.06	0.00022
NAHCO3	NAHCO3	YBL015W	ACH1		1.00693	0.036	1.3158	0.02	-0.31221	0.036	1e-05
NAHCO3	NAHCO3	YBL013W	FMT1		0.606	0.053	0.76748	0.065	-0.16046	0.053	0.00018
NAHCO3	NAHCO3	YBL011W	SCT1		1.07683	0.045	0.97543	0.027	0.10144	0.045	2e-05
NAHCO3	NAHCO3	YBL010C	YBL010C		0.86517	0.053	0.92886	0.04	-0.0716	0.053	6e-05
NAHCO3	NAHCO3	YBL009W	ALK2		1.19659	0.032	1.01332	0.035	0.18181	0.032	1e-05
NAHCO3	NAHCO3	YBL008W	HIR1		1.21624	0.059	0.94181	0.025	0.27358	0.059	3e-05
NAHCO3	NAHCO3	YBL007C	SLA1		0.56898	0.025	0.99012	0.017	-0.42361	0.025	2e-05
NAHCO3	NAHCO3	YBL005W	PDR3		0.65564	0.021	0.87638	0.026	-0.21428	0.021	1e-05
NAHCO3	NAHCO3	YBL003C	HTA2		0.95502	0.011	1.05192	0.003	-0.09651	0.011	4e-05
NAHCO3	NAHCO3	YBL001C	ECM15		0.88854	0.025	1.07371	0.064	-0.17606	0.025	0.00025
NAHCO3	NAHCO3	YAR050W	FLO1		0.91222	0.056	1.10768	0.012	-0.19735	0.056	6e-05
NAHCO3	NAHCO3	YOR202W	HIS3		0.99823	0.172	1.04118	0.159	-0.00386	0.172	0
NAHCO3	NAHCO3	YBR235W	VHC1		0.83508	0.029	0.90181	0.058	-0.07561	0.029	1e-05
NAHCO3	NAHCO3	YBR233W	PBP2		1.2092	0.022	1.02524	0.018	0.18865	0.022	0
NAHCO3	NAHCO3	YBR232C	YBR232C		0.90887	0.018	0.96556	0.026	-0.05386	0.018	0.00014
NAHCO3	NAHCO3	YBR231C	SWC5		0.75795	0.009	0.92751	0.046	-0.16447	0.009	5e-05
NAHCO3	NAHCO3	YBR230C	OM14		1.38519	0.069	1.04226	0.012	0.33974	0.069	3e-05
NAHCO3	NAHCO3	YBR229C	ROT2		1.16933	0.027	1.04034	0.005	0.12854	0.027	0
NAHCO3	NAHCO3	YBR228W	SLX1		1.21858	0.007	1.01336	0.015	0.20166	0.007	1e-05
NAHCO3	NAHCO3	YBR227C	MCX1		1.50051	0.012	1.03582	0.022	0.46158	0.012	2e-05
NAHCO3	NAHCO3	YBR226C	YBR226C		0.70721	0.04	0.88123	0.033	-0.17529	0.04	5e-05
NAHCO3	NAHCO3	YBR225W	YBR225W		1.46951	0.029	1.05032	0.038	0.41919	0.029	0.00013
NAHCO3	NAHCO3	YBR224W	YBR224W		1.61562	0.119	1.0902	0.028	0.51638	0.119	0.00011
NAHCO3	NAHCO3	YBR250W	SPO23		0.86915	0.08	0.92793	0.034	-0.05286	0.08	0.00021
NAHCO3	NAHCO3	YBR249C	ARO4		1.17351	0.087	1.07805	0.027	0.1005	0.087	0.00011
NAHCO3	NAHCO3	YBR246W	RRT2		0.92609	0.045	0.86249	0.007	0.06095	0.045	3e-05
NAHCO3	NAHCO3	YBR245C	ISW1		0.92482	0.016	1.02583	0.005	-0.10152	0.016	0.0001
NAHCO3	NAHCO3	YBR244W	GPX2		1.2109	0.022	1.05481	0.007	0.15588	0.022	0.00011
NAHCO3	NAHCO3	YBR242W	YBR242W		1.22936	0.032	1.01824	0.013	0.21062	0.032	0
NAHCO3	NAHCO3	YBR241C	YBR241C		0.89405	0.022	1.0293	0.008	-0.13565	0.022	0
NAHCO3	NAHCO3	YBR240C	THI2		0.99518	0.075	1.13382	0.051	-0.14043	0.075	0.00012
NAHCO3	NAHCO3	YBR239C	ERT1		1.2067	0.083	1.11103	0.009	0.09254	0.083	9e-05
NAHCO3	NAHCO3	YBR238C	YBR238C		0.90808	0.038	0.84507	0.049	0.05377	0.038	0.00059
NAHCO3	NAHCO3	YBR269C	FMP21		1.14763	0.039	0.97501	0.01	0.16844	0.039	1e-05
NAHCO3	NAHCO3	YBR267W	REI1		0.81067	0.017	0.7432	0.012	0.06641	0.017	0.00015
NAHCO3	NAHCO3	YBR266C	YBR266C		0.69224	0.047	0.8162	0.039	-0.11961	0.047	8e-05
NAHCO3	NAHCO3	YBR264C	YPT10		1.39899	0.047	1.09425	0.019	0.30482	0.047	1e-05
NAHCO3	NAHCO3	YBR263W	SHM1		1.02128	0.043	1.03116	0.028	-0.00939	0.043	2e-05
NAHCO3	NAHCO3	YBR262C	AIM5		0.76023	0.068	0.97814	0.011	-0.22349	0.068	0.0002
NAHCO3	NAHCO3	YBR261C	TAE1		1.28495	0.042	1.01323	0.03	0.26592	0.042	1e-05
NAHCO3	NAHCO3	YBR260C	RGD1		0.834	0.014	0.93816	0.023	-0.1031	0.014	0
NAHCO3	NAHCO3	YBR259W	YBR259W		1.08882	0.01	0.98099	0.016	0.10997	0.01	3e-05
NAHCO3	NAHCO3	YBR258C	SHG1		0.94887	0.247	0.98483	0.05	-0.02727	0.247	0.00456
NAHCO3	NAHCO3	YBR255W	MTC4		1.38569	0.084	1.07926	0.044	0.30457	0.084	6e-05
NAHCO3	NAHCO3	YBR281C	DUG2		0.79741	0.06	0.88347	0.023	-0.0903	0.06	0.00012
NAHCO3	NAHCO3	YBR280C	SAF1		0.73887	0.04	0.9622	0.023	-0.22919	0.04	4e-05
NAHCO3	NAHCO3	YBR278W	DPB3		0.98625	0.117	0.9901	0.018	-0.00731	0.117	0.00045
NAHCO3	NAHCO3	YBR277C	YBR277C		1.33546	0.065	1.06898	0.006	0.26679	0.065	3e-05
NAHCO3	NAHCO3	YBR276C	PPS1		0.70752	0.039	1.04363	0.007	-0.33397	0.039	0.00099
NAHCO3	NAHCO3	YBR275C	RIF1		1.33269	0.035	1.11533	0.005	0.21381	0.035	1e-05
NAHCO3	NAHCO3	YBR274W	CHK1		0.78048	0.031	0.99682	0.008	-0.2197	0.031	2e-05
NAHCO3	NAHCO3	YBR273C	UBX7		0.76698	0.044	0.93528	0.004	-0.16925	0.044	5e-05
NAHCO3	NAHCO3	YBR272C	HSM3		1.28603	0.04	1.04827	0.011	0.23595	0.04	1e-05
NAHCO3	NAHCO3	YBR271W	EFM2		1.1691	0.071	1.00435	0.003	0.16399	0.071	6e-05
NAHCO3	NAHCO3	YBR270C	BIT2		0.71741	0.074	0.97996	0.039	-0.26592	0.075	0.00031
NAHCO3	NAHCO3	YBR293W	VBA2		0.8969	0.124	0.92706	0.026	-0.02192	0.124	0.00072
NAHCO3	NAHCO3	YBR292C	YBR292C		1.22797	0.039	1.01971	0.031	0.21466	0.039	1e-05
NAHCO3	NAHCO3	YBR291C	CTP1		0.8664	0.056	1.00196	0.03	-0.1412	0.056	7e-05
NAHCO3	NAHCO3	YBR290W	BSD2		0.91133	0.024	1.06406	0.012	-0.15238	0.024	0
NAHCO3	NAHCO3	YBR289W	SNF5		0.3458	0.023	0.7178	0.018	-0.37131	0.023	9e-05
NAHCO3	NAHCO3	YBR288C	APM3		0.68319	0.061	0.88971	0.017	-0.21173	0.061	0.0002
NAHCO3	NAHCO3	YBR287W	YBR287W		0.91212	0.046	0.99688	0.014	-0.08401	0.046	3e-05
NAHCO3	NAHCO3	YBR286W	APE3		0.78714	0.03	0.95758	0.05	-0.1599	0.03	0.0005
NAHCO3	NAHCO3	YBR285W	YBR285W		1.26105	0.074	1.02274	0.015	0.23446	0.074	6e-05
NAHCO3	NAHCO3	YBR284W	YBR284W		1.13174	0.009	1.027	0.01	0.10289	0.009	2e-05
NAHCO3	NAHCO3	YBR283C	SSH1		0.63959	0.006	0.84887	0.032	-0.20365	0.006	3e-05
NAHCO3	NAHCO3	YCL006C	YCL006C		1.3096	0.029	1.12838	0.073	0.19568	0.029	0.00017
NAHCO3	NAHCO3	YCL002C	YCL002C		0.83592	0.011	0.90148	0.016	-0.06293	0.011	6e-05
NAHCO3	NAHCO3	YCL001W-A	YCL001W-A		1.12151	0.038	1.1151	0.012	-0.00035	0.038	0.00039
NAHCO3	NAHCO3	YCL001W	RER1		1.32157	0.046	1.06162	0.018	0.26259	0.046	1e-05
NAHCO3	NAHCO3	YBR301W	PAU24		0.91459	0.022	0.97218	0.035	-0.05295	0.022	0
NAHCO3	NAHCO3	YBR300C	YBR300C		0.86665	0.055	0.94314	0.024	-0.08373	0.055	7e-05
NAHCO3	NAHCO3	YBR298C	MAL31		0.8255	0.033	0.95569	0.003	-0.13324	0.033	2e-05
NAHCO3	NAHCO3	YBR297W	MAL33		1.22954	0.046	1.019	0.023	0.20358	0.046	1e-05
NAHCO3	NAHCO3	YBR296C	PHO89		0.93818	0.048	1.03859	0.022	-0.09803	0.048	4e-05
NAHCO3	NAHCO3	YBR295W	PCA1		0.8624	0.001	0.96163	0.025	-0.09921	0.001	0
NAHCO3	NAHCO3	YBR294W	SUL1		1.21946	0.149	0.97812	0.048	0.24973	0.149	0.00049
NAHCO3	NAHCO3	YCL025C	AGP1		1.44434	0.119	1.39432	0.013	0.04425	0.119	0.00015
NAHCO3	NAHCO3	YCL024W	KCC4		1.2286	0.029	1.13496	0.038	0.099	0.029	0
NAHCO3	NAHCO3	YCL023C	YCL023C		1.31206	0.073	1.02893	0.033	0.29033	0.073	5e-05
NAHCO3	NAHCO3	YCL022C	YCL022C		1.07664	0.025	0.94537	0.034	0.12359	0.025	0
NAHCO3	NAHCO3	YCL016C	DCC1		0.81915	0.065	0.86649	0.022	-0.04873	0.065	0.00013
NAHCO3	NAHCO3	YCL014W	BUD3		1.44005	0.083	0.98306	0.003	0.45589	0.083	5e-05
NAHCO3	NAHCO3	YCL013W	YCL013W		0.88035	0.006	1.02874	0.038	-0.15089	0.006	2e-05
NAHCO3	NAHCO3	YCL012W	YCL012W		0.83506	0.03	1.00884	0.045	-0.18361	0.03	1e-05
NAHCO3	NAHCO3	YCL011C	GBP2		0.98659	0.091	1.04648	0.008	-0.06146	0.091	0.00021
NAHCO3	NAHCO3	YCL010C	SGF29		0.76562	0.043	0.89561	0.008	-0.12866	0.043	5e-05
NAHCO3	NAHCO3	YCL009C	ILV6		1.303	0.073	1.1606	0.038	0.14819	0.073	5e-05
NAHCO3	NAHCO3	YCL036W	GFD2		0.8591	0.031	0.9235	0.054	-0.05484	0.031	1e-05
NAHCO3	NAHCO3	YCL035C	GRX1		1.21114	0.075	1.08706	0.073	0.1226	0.075	7e-05
NAHCO3	NAHCO3	YCL034W	LSB5		0.85822	0.028	0.95082	0.049	-0.08475	0.028	0.00035
NAHCO3	NAHCO3	YCL033C	MXR2		0.94355	0.033	1.03162	0.031	-0.08603	0.033	1e-05
NAHCO3	NAHCO3	YCL032W	STE50		0.60081	0.048	0.96347	0.01	-0.36487	0.048	0.00014
NAHCO3	NAHCO3	YCL029C	BIK1		0.72577	0.03	0.87545	0.038	-0.14807	0.03	2e-05
NAHCO3	NAHCO3	YCL028W	RNQ1		0.83388	0.062	0.91608	0.012	-0.08625	0.062	0.00011
NAHCO3	NAHCO3	YCL027W	FUS1		1.06813	0.068	1.00192	0.053	0.06269	0.068	7e-05
NAHCO3	NAHCO3	YCL026C-A	FRM2		1.29963	0.053	1.0779	0.002	0.21983	0.053	2e-05
NAHCO3	NAHCO3	YCL026C	YCL026C		0.90788	0.032	1.0055	0.035	-0.10186	0.032	1e-05
NAHCO3	NAHCO3	YCL049C	YCL049C		1.18589	0.027	1.01121	0.022	0.16793	0.027	0
NAHCO3	NAHCO3	YCL048W	SPS22		0.77639	0.059	0.98682	0.037	-0.20375	0.059	0.00012
NAHCO3	NAHCO3	YCL047C	POF1		1.00126	0.058	0.98159	0.001	0.01836	0.058	5e-05
NAHCO3	NAHCO3	YCL046W	YCL046W		1.07912	0.047	0.97343	0.03	0.10437	0.047	2e-05
NAHCO3	NAHCO3	YCL045C	EMC1		1.12343	0.063	1.02199	0.005	0.0977	0.063	5e-05
NAHCO3	NAHCO3	YCL044C	MGR1		0.60014	0.023	0.98412	0.014	-0.38341	0.023	1e-05
NAHCO3	NAHCO3	YCL042W	YCL042W		1.29739	0.061	1.06942	0.018	0.22906	0.061	3e-05
NAHCO3	NAHCO3	YCL040W	GLK1		1.45382	0.02	1.09986	0.018	0.34827	0.02	0
NAHCO3	NAHCO3	YCL039W	GID7		0.80801	0.029	0.98344	0.061	-0.17586	0.029	0.00043
NAHCO3	NAHCO3	YCL038C	ATG22		1.25287	0.255	0.911	0.029	0.34475	0.255	0.00223
NAHCO3	NAHCO3	YCL037C	SRO9		0.74275	0.038	0.83461	0.006	-0.09255	0.038	4e-05
NAHCO3	NAHCO3	YCL069W	VBA3		0.70486	0.044	0.93732	0.03	-0.24339	0.044	7e-05
NAHCO3	NAHCO3	YCL064C	CHA1		0.96088	0.027	1.01579	0.028	-0.05782	0.027	1e-05
NAHCO3	NAHCO3	YCL063W	VAC17		0.83339	0.051	0.98139	0.006	-0.1517	0.051	6e-05
NAHCO3	NAHCO3	YCL062W	YCL062W		1.27386	0.009	1.0422	0.021	0.22915	0.009	2e-05
NAHCO3	NAHCO3	YCL061C	MRC1		1.12632	0.036	0.93435	0.019	0.19436	0.036	1e-05
NAHCO3	NAHCO3	YCL060C	YCL060C		1.15506	0.016	0.98582	0.03	0.16256	0.016	0
NAHCO3	NAHCO3	YCL057W	PRD1		0.94346	0.022	0.99199	0.022	-0.0494	0.022	0
NAHCO3	NAHCO3	YCL056C	PEX34		0.81462	0.011	1.02476	0.027	-0.20546	0.011	7e-05
NAHCO3	NAHCO3	YCL055W	KAR4		1.00438	0.031	0.99492	0.058	0.01242	0.031	1e-05
NAHCO3	NAHCO3	YCL051W	LRE1		0.85205	0.078	1.03994	0.007	-0.18798	0.078	0.00021
NAHCO3	NAHCO3	YCL050C	APA1		0.86335	0.084	1.00421	0.033	-0.13664	0.084	0.00026
NAHCO3	NAHCO3	YCR011C	ADP1		1.21383	0.101	0.98233	0.041	0.22678	0.101	0.00016
NAHCO3	NAHCO3	YCR010C	ADY2		0.78849	0.002	0.97295	0.015	-0.1838	0.002	0
NAHCO3	NAHCO3	YCR009C	RVS161		0.13506	0.001	0.95378	0.008	-0.81866	0.001	2e-05
NAHCO3	NAHCO3	YCR008W	SAT4		1.15087	0.024	0.97045	0.006	0.17785	0.024	0
NAHCO3	NAHCO3	YCR007C	YCR007C		1.1928	0.01	1.06807	0.016	0.1264	0.01	0
NAHCO3	NAHCO3	YCR006C	YCR006C		0.95194	0.031	0.94438	0.024	0.00462	0.031	1e-05
NAHCO3	NAHCO3	YCR005C	CIT2		1.31285	0.042	1.05682	0.039	0.25869	0.042	1e-05
NAHCO3	NAHCO3	YCR001W	YCR001W		1.09095	0.028	0.97408	0.007	0.11398	0.028	0
NAHCO3	NAHCO3	YCL076W	YCL076W		1.23956	0.043	1.04293	0.023	0.19485	0.043	1e-05
NAHCO3	NAHCO3	YCL075W	YCL075W		1.12352	0.026	1.00529	0.03	0.11691	0.026	0
NAHCO3	NAHCO3	YCL074W	YCL074W		0.67288	0.032	0.86734	0.032	-0.19399	0.032	3e-05
NAHCO3	NAHCO3	YCR024C-A	PMP1		1.03612	0.028	0.87452	0.003	0.16026	0.028	1e-05
NAHCO3	NAHCO3	YCR023C	YCR023C		1.34637	0.079	1.05022	0.016	0.29537	0.079	6e-05
NAHCO3	NAHCO3	YCR022C	YCR022C		1.1042	0.046	1.05901	0.06	0.03744	0.046	2e-05
NAHCO3	NAHCO3	YCR021C	HSP30		1.24094	0.021	1.10715	0.021	0.13166	0.021	0
NAHCO3	NAHCO3	YCR020C-A	MAK31		1.24543	0.016	1.00692	0.035	0.23964	0.016	0
NAHCO3	NAHCO3	YCR020C	PET18		1.26144	0.032	1.02519	0.016	0.23489	0.033	0
NAHCO3	NAHCO3	YCR019W	MAK32		0.75626	0.024	1.00127	0.004	-0.24824	0.024	1e-05
NAHCO3	NAHCO3	YCR017C	CWH43		0.95127	0.028	0.99718	0.029	-0.05031	0.028	1e-05
NAHCO3	NAHCO3	YCR016W	YCR016W		1.15551	0.015	1.00508	0.022	0.14679	0.015	0
NAHCO3	NAHCO3	YCR015C	YCR015C		1.18505	0.08	1.04238	0.04	0.14244	0.08	8e-05
NAHCO3	NAHCO3	YCR014C	POL4		0.79422	0.019	0.91462	0.027	-0.12274	0.019	0.0002
NAHCO3	NAHCO3	YCR037C	PHO87		0.7283	0.017	1.08439	0.069	-0.35427	0.017	0.00018
NAHCO3	NAHCO3	YCR036W	RBK1		0.82068	0.022	0.94885	0.007	-0.12843	0.022	0.00025
NAHCO3	NAHCO3	YCR034W	FEN1		0.57357	0.05	0.75301	0.012	-0.17709	0.05	0.00018
NAHCO3	NAHCO3	YCR033W	SNT1		1.35976	0.05	0.99127	0.009	0.3689	0.05	1e-05
NAHCO3	NAHCO3	YCR032W	BPH1		1.29626	0.021	1.02168	0.003	0.27228	0.021	0
NAHCO3	NAHCO3	YCR031C	RPS14A		0.96091	0.009	0.97627	0	-0.01685	0.009	3e-05
NAHCO3	NAHCO3	YCR030C	SYP1		1.07654	0.014	1.08659	0.015	-0.00798	0.014	5e-05
NAHCO3	NAHCO3	YCR028C-A	RIM1		0.87907	0.046	0.68333	0.009	0.19262	0.046	4e-05
NAHCO3	NAHCO3	YCR027C	RHB1		0.87372	0.035	0.97522	0.005	-0.10433	0.035	2e-05
NAHCO3	NAHCO3	YCR026C	NPP1		0.81236	0.01	1.00559	0.024	-0.18964	0.01	5e-05
NAHCO3	NAHCO3	YCR025C	YCR025C		1.28584	0.069	0.92597	0.031	0.35644	0.069	4e-05
NAHCO3	NAHCO3	YCR061W	YCR061W		1.1859	0.035	1.28616	0.072	-0.08661	0.035	1e-05
NAHCO3	NAHCO3	YCR060W	TAH1		0.94405	0.071	0.98885	0.014	-0.04812	0.071	0.00011
NAHCO3	NAHCO3	YCR059C	YIH1		0.89325	0.041	0.94451	0.025	-0.05764	0.041	3e-05
NAHCO3	NAHCO3	YCR053W	THR4		0.60815	0.119	0.85297	0.035	-0.24111	0.119	0.00198
NAHCO3	NAHCO3	YCR051W	YCR051W		1.25632	0.044	1.01666	0.041	0.23413	0.044	1e-05
NAHCO3	NAHCO3	YCR050C	YCR050C		0.84581	0.008	0.97928	0.019	-0.13254	0.008	3e-05
NAHCO3	NAHCO3	YCR049C	YCR049C		0.8455	0.021	0.97553	0.035	-0.12694	0.021	0
NAHCO3	NAHCO3	YCR048W	ARE1		1.3685	0.071	1.07637	0.026	0.29552	0.071	4e-05
NAHCO3	NAHCO3	YCR045C	RRT12		0.98849	0.064	0.94356	0.018	0.03926	0.064	8e-05
NAHCO3	NAHCO3	YCR044C	PER1		0.53083	0.037	0.84979	0.004	-0.31987	0.037	9e-05
NAHCO3	NAHCO3	YCR076C	FUB1		0.87857	0.03	1.3613	0.067	-0.50302	0.03	1e-05
NAHCO3	NAHCO3	YCR075C	ERS1		1.30266	0.08	1.23955	0.062	0.05533	0.08	6e-05
NAHCO3	NAHCO3	YCR073W-A	SOL2		1.15408	0.165	0.99977	0.005	0.15466	0.165	0.00079
NAHCO3	NAHCO3	YCR073C	SSK22		1.6363	0.014	1.03416	0.047	0.58632	0.014	2e-05
NAHCO3	NAHCO3	YCR071C	IMG2		1.01429	0.102	0.6977	0.028	0.32122	0.102	0.00028
NAHCO3	NAHCO3	YCR069W	CPR4		1.18564	0.068	1.10637	0.051	0.06097	0.068	5e-05
NAHCO3	NAHCO3	YCR068W	ATG15		0.8175	0.081	1.03226	0.04	-0.21291	0.081	0.00027
NAHCO3	NAHCO3	YCR067C	SED4		1.35498	0.04	1.02754	0.021	0.32735	0.04	1e-05
NAHCO3	NAHCO3	YCR065W	HCM1		1.07992	0.028	1.01248	0.008	0.06422	0.028	0
NAHCO3	NAHCO3	YCR063W	BUD31		0.71223	0.103	0.86601	0.033	-0.15817	0.103	0.00083
NAHCO3	NAHCO3	YCR062W	YCR062W		0.97603	0.061	1.1193	0.044	-0.1303	0.061	7e-05
NAHCO3	NAHCO3	YCR089W	FIG2		1.08007	0.109	0.95411	0.035	0.13323	0.109	0.00028
NAHCO3	NAHCO3	YCR088W	ABP1		0.69599	0.006	0.88791	0.024	-0.18885	0.006	3e-05
NAHCO3	NAHCO3	YCR087W	YCR087W		1.50059	0.095	1.11609	0.008	0.38358	0.095	7e-05
NAHCO3	NAHCO3	YCR087C-A	YCR087C-A		1.23913	0.149	1.06052	0.024	0.17873	0.149	0.00047
NAHCO3	NAHCO3	YCR086W	CSM1		1.20887	0.094	1.01364	0.017	0.19537	0.094	0.00013
NAHCO3	NAHCO3	YCR085W	YCR085W		1.05411	0.026	1.01351	0.003	0.0408	0.026	0
NAHCO3	NAHCO3	YCR083W	TRX3		1.22329	0.002	1.03564	0.012	0.18648	0.002	0
NAHCO3	NAHCO3	YCR082W	AHC2		0.81015	0.06	0.98408	0.024	-0.17985	0.06	0.00011
NAHCO3	NAHCO3	YCR079W	PTC6		0.87002	0.034	1.03561	0.031	-0.15867	0.034	2e-05
NAHCO3	NAHCO3	YCR077C	PAT1		0.58221	0.108	0.84511	0.054	-0.26453	0.108	0.0017
NAHCO3	NAHCO3	YCR105W	ADH7		1.04033	0.056	0.91289	0.023	0.12445	0.056	4e-05
NAHCO3	NAHCO3	YCR102W-A	YCR102W-A		0.98515	0.04	0.9118	0.02	0.06873	0.04	2e-05
NAHCO3	NAHCO3	YCR102C	YCR102C		0.83221	0.056	1.00578	0.003	-0.17505	0.056	8e-05
NAHCO3	NAHCO3	YCR101C	YCR101C		0.71298	0.045	0.98765	0.009	-0.27679	0.045	7e-05
NAHCO3	NAHCO3	YCR100C	YCR100C		0.75249	0.01	0.96246	0.013	-0.21533	0.01	6e-05
NAHCO3	NAHCO3	YCR099C	YCR099C		1.11249	0.085	1.01607	0.019	0.09319	0.085	0.00012
NAHCO3	NAHCO3	YCR098C	GIT1		1.12149	0.047	1.01427	0.024	0.10347	0.047	2e-05
NAHCO3	NAHCO3	YCR095C	OCA4		1.29363	0.049	1.08638	0.041	0.19879	0.049	2e-05
NAHCO3	NAHCO3	YCR092C	MSH3		1.37729	0.012	1.07202	0.028	0.31188	0.012	3e-05
NAHCO3	NAHCO3	YCR091W	KIN82		0.93766	0.006	0.89305	0.013	0.04517	0.006	1e-05
NAHCO3	NAHCO3	YCR090C	YCR090C		0.6979	0.221	0.95467	0.027	-0.26073	0.221	0.00805
NAHCO3	NAHCO3	YDL020C	RPN4		0.99237	0.051	0.91546	0.019	0.07076	0.051	4e-05
NAHCO3	NAHCO3	YDL019C	OSH2		1.06997	0.008	1.01377	0.027	0.05688	0.008	2e-05
NAHCO3	NAHCO3	YDL018C	ERP3		1.26529	0.039	1.04502	0.036	0.21952	0.039	1e-05
NAHCO3	NAHCO3	YDL013W	SLX5		0.55645	0.015	0.84	0.014	-0.28676	0.015	0.00025
NAHCO3	NAHCO3	YDL012C	YDL012C		1.10824	0.032	1.01176	0.005	0.0973	0.032	1e-05
NAHCO3	NAHCO3	YDL011C	YDL011C		0.65071	0.015	0.91133	0.039	-0.25209	0.015	0
NAHCO3	NAHCO3	YDL010W	GRX6		1.11793	0.018	1.03849	0.027	0.08161	0.018	0
NAHCO3	NAHCO3	YDL006W	PTC1		0.99914	0.03	0.9517	0.059	0.05237	0.03	1e-05
NAHCO3	NAHCO3	YDL002C	NHP10		0.83422	0.036	0.95037	0.01	-0.11753	0.036	2e-05
NAHCO3	NAHCO3	YDL001W	RMD1		0.58604	0.014	0.87996	0.019	-0.29244	0.014	0.00018
NAHCO3	NAHCO3	YCR106W	RDS1		0.9832	0.041	1.00061	0.005	-0.02111	0.041	2e-05
NAHCO3	NAHCO3	YDL038C	YDL038C		1.09032	0.07	1.02972	0.042	0.05999	0.07	7e-05
NAHCO3	NAHCO3	YDL037C	BSC1		0.77911	0.039	0.96002	0.012	-0.18257	0.039	0.00085
NAHCO3	NAHCO3	YDL036C	PUS9		0.85828	0.043	1.02458	0.021	-0.16794	0.043	3e-05
NAHCO3	NAHCO3	YDL035C	GPR1		0.64394	0.006	0.97194	0.012	-0.32827	0.006	0
NAHCO3	NAHCO3	YDL033C	SLM3		0.54271	0.034	0.6327	0.009	-0.0908	0.034	7e-05
NAHCO3	NAHCO3	YDL027C	YDL027C		0.71226	0.009	0.90172	0.01	-0.18824	0.009	5e-05
NAHCO3	NAHCO3	YDL026W	YDL026W		1.25448	0.01	1.02434	0.026	0.23378	0.01	0
NAHCO3	NAHCO3	YDL025C	RTK1		0.62847	0.024	0.97439	0.029	-0.34845	0.024	2e-05
NAHCO3	NAHCO3	YDL024C	DIA3		1.06291	0.029	0.98984	0.011	0.071	0.029	1e-05
NAHCO3	NAHCO3	YDL023C	YDL023C		1.19616	0.034	1.01977	0.029	0.17934	0.034	0.00027
NAHCO3	NAHCO3	YDL054C	MCH1		0.84568	0.055	1.00433	0.005	-0.15883	0.055	8e-05
NAHCO3	NAHCO3	YDL053C	PBP4		0.88145	0.094	0.96684	0.026	-0.09044	0.094	0.00033
NAHCO3	NAHCO3	YDL051W	LHP1		0.75084	0.009	0.94484	0.004	-0.19604	0.009	5e-05
NAHCO3	NAHCO3	YDL048C	STP4		0.83022	0.044	1.02429	0.017	-0.19386	0.044	4e-05
NAHCO3	NAHCO3	YDL050C	YDL050C		1.16893	0.067	0.99765	0.015	0.17087	0.067	5e-05
NAHCO3	NAHCO3	YDL039C	PRM7		0.61915	0.011	0.98887	0.014	-0.37004	0.011	0.0001
NAHCO3	NAHCO3	YDL077C	VAM6		1.11893	0.042	1.28217	0.061	-0.17175	0.042	2e-05
NAHCO3	NAHCO3	YDL076C	RXT3		1.05958	0.053	1.05826	0.037	-0.00896	0.053	3e-05
NAHCO3	NAHCO3	YDL074C	BRE1		0.86694	0.176	0.84145	0.02	0.02629	0.176	0.00221
NAHCO3	NAHCO3	YDL071C	YDL071C		0.86307	0.063	0.94206	0.066	-0.0817	0.063	0.00011
NAHCO3	NAHCO3	YDL070W	BDF2		1.2369	0.126	0.97954	0.025	0.25564	0.126	0.00029
NAHCO3	NAHCO3	YDL066W	IDP1		0.95091	0.046	0.98696	0.011	-0.03812	0.046	3e-05
NAHCO3	NAHCO3	YDL065C	PEX19		0.82477	0.035	0.93324	0.014	-0.10696	0.035	2e-05
NAHCO3	NAHCO3	YDL062W	YDL062W		0.6493	0.018	0.6321	0.015	0.01695	0.018	1e-05
NAHCO3	NAHCO3	YDL061C	RPS29B		0.79858	0.039	0.89309	0.027	-0.08969	0.039	3e-05
NAHCO3	NAHCO3	YDL059C	RAD59		1.04674	0.067	1.07871	0.027	-0.03062	0.067	7e-05
NAHCO3	NAHCO3	YDL056W	MBP1		1.11634	0.06	1.03615	0.06	0.06671	0.06	4e-05
NAHCO3	NAHCO3	YDL089W	NUR1		0.78099	0.051	0.97375	0.029	-0.20038	0.051	8e-05
NAHCO3	NAHCO3	YDL088C	ASM4		1.1438	0.012	0.96011	0.039	0.18925	0.012	4e-05
NAHCO3	NAHCO3	YDL086W	YDL086W		0.87119	0.042	0.8842	0.011	-0.01359	0.042	3e-05
NAHCO3	NAHCO3	YDL085W	NDE2		0.85703	0.034	1.01861	0.021	-0.16417	0.034	2e-05
NAHCO3	NAHCO3	YDL083C	RPS16B		0.97031	0.036	1.01067	0.043	-0.04741	0.036	1e-05
NAHCO3	NAHCO3	YDL082W	RPL13A		0.79837	0.042	0.93189	0.063	-0.14706	0.042	4e-05
NAHCO3	NAHCO3	YDL081C	RPP1A		0.77811	0.03	0.8258	0.025	-0.05117	0.03	2e-05
NAHCO3	NAHCO3	YDL080C	THI3		0.93891	0.166	0.94854	0.023	-0.01231	0.166	0.00148
NAHCO3	NAHCO3	YDL079C	MRK1		0.95505	0.07	0.91759	0.002	0.0359	0.07	0.00011
NAHCO3	NAHCO3	YDL078C	MDH3		1.17872	0.08	1.08191	0.015	0.09215	0.08	9e-05
NAHCO3	NAHCO3	YDL110C	TMA17		1.17981	0.024	1.10361	0.043	0.0655	0.024	0
NAHCO3	NAHCO3	YDL109C	YDL109C		1.25001	0.055	1.01619	0.007	0.23339	0.055	2e-05
NAHCO3	NAHCO3	YDL106C	PHO2		0.31683	0.031	1.01458	0.013	-0.7015	0.031	0.00025
NAHCO3	NAHCO3	YDL104C	QRI7		0.76942	0.019	0.76166	0.046	-0.00132	0.019	0.00021
NAHCO3	NAHCO3	YDL100C	GET3		0.99884	0.013	0.91534	0.016	0.08102	0.013	5e-05
NAHCO3	NAHCO3	YDL099W	BUG1		1.16341	0.041	1.02286	0.014	0.13705	0.041	1e-05
NAHCO3	NAHCO3	YDL096C	YDL096C		0.69711	0.068	0.95352	0.036	-0.26684	0.069	0.00026
NAHCO3	NAHCO3	YDL095W	PMT1		1.08359	0.042	1.02744	0.009	0.05831	0.042	2e-05
NAHCO3	NAHCO3	YDL094C	YDL094C		0.9771	0.046	1.01799	0.051	-0.04491	0.046	3e-05
NAHCO3	NAHCO3	YDL093W	PMT5		0.70564	0.088	0.99949	0.044	-0.28193	0.088	0.00052
NAHCO3	NAHCO3	YDL091C	UBX3		1.25463	0.133	1.0287	0.005	0.22426	0.133	0.00032
NAHCO3	NAHCO3	YDL125C	HNT1		1.02455	0.045	0.96522	0.042	0.05436	0.045	2e-05
NAHCO3	NAHCO3	YDL124W	YDL124W		1.29846	0.086	1.0531	0.037	0.23639	0.086	8e-05
NAHCO3	NAHCO3	YDL123W	SNA4		1.38861	0.047	1.12449	0.043	0.2755	0.047	1e-05
NAHCO3	NAHCO3	YDL122W	UBP1		1.09814	0.007	1.08092	0.021	0.01361	0.007	1e-05
NAHCO3	NAHCO3	YDL121C	YDL121C		0.99975	0.03	1.00117	0.014	0.00118	0.03	1e-05
NAHCO3	NAHCO3	YDL119C	YDL119C		0.67503	0.007	0.96557	0.017	-0.29226	0.007	3e-05
NAHCO3	NAHCO3	YDL118W	YDL118W		0.81527	0.027	0.93197	0.03	-0.12163	0.027	1e-05
NAHCO3	NAHCO3	YDL117W	CYK3		0.82007	0.026	0.97822	0.003	-0.16032	0.026	0.00032
NAHCO3	NAHCO3	YDL114W	YDL114W		1.18616	0.088	0.98164	0.028	0.19792	0.089	0.00011
NAHCO3	NAHCO3	YDL113C	ATG20		1.27847	0.045	1.0373	0.007	0.23721	0.045	1e-05
NAHCO3	NAHCO3	YDL112W	TRM3		#NUM!	#NUM!	1.03385	0.023	#NUM!	#NUM!	#NUM!
NAHCO3	NAHCO3	YDL135C	RDI1		1.15586	0.031	1.0345	0.016	0.12286	0.031	1e-05
NAHCO3	NAHCO3	YDL134C	PPH21		1.34074	0.033	1.04751	0.026	0.2895	0.033	0
NAHCO3	NAHCO3	YDL133W	SRF1		1.03782	0.023	1.03386	0.006	0.00026	0.023	0.00017
NAHCO3	NAHCO3	YDL133C-A	RPL41B		0.9296	0.014	1.00328	0.041	-0.08109	0.014	7e-05
NAHCO3	NAHCO3	YDL131W	LYS21		1.0067	0.123	1.06284	0.028	-0.06143	0.123	0.0005
NAHCO3	NAHCO3	YDL130W-A	STF1		0.76823	0.004	0.9335	0.016	-0.16635	0.004	1e-05
NAHCO3	NAHCO3	YDL130W	RPP1B		1.12484	0.043	0.99484	0.005	0.13069	0.043	2e-05
NAHCO3	NAHCO3	YDL129W	YDL129W		1.02541	0.038	1.15321	0.007	-0.1287	0.038	0.00046
NAHCO3	NAHCO3	YDL128W	VCX1		1.07218	0.067	1.02418	0.006	0.04904	0.067	7e-05
NAHCO3	NAHCO3	YDL127W	PCL2		1.02381	0.017	0.99275	0.02	0.03022	0.017	0
NAHCO3	NAHCO3	YDL157C	YDL157C		0.95786	0.054	0.96524	0.023	-0.01055	0.054	5e-05
NAHCO3	NAHCO3	YDL156W	CMR1		1.3086	0.05	1.02067	0.014	0.28654	0.05	2e-05
NAHCO3	NAHCO3	YDL155W	CLB3		1.03132	0.075	1.00441	0.028	0.01813	0.075	0.0001
NAHCO3	NAHCO3	YDL154W	MSH5		0.9689	0.192	1.03321	0.027	-0.0631	0.192	0.00208
NAHCO3	NAHCO3	YDL149W	ATG9		0.89441	0.047	0.99556	0.016	-0.10065	0.047	4e-05
NAHCO3	NAHCO3	YDL146W	LDB17		1.31387	0.058	1.0507	0.018	0.25851	0.058	2e-05
NAHCO3	NAHCO3	YDL144C	YDL144C		1.28162	0.016	1.02872	0.021	0.25136	0.016	0
NAHCO3	NAHCO3	YDL142C	CRD1		0.91804	0.025	0.99664	0.013	-0.07696	0.025	1e-05
NAHCO3	NAHCO3	YDL138W	RGT2		0.95577	0.076	0.95632	0.003	-0.00261	0.076	0.00014
NAHCO3	NAHCO3	YDL137W	ARF2		0.99483	0.035	0.96083	0.022	0.03825	0.035	1e-05
NAHCO3	NAHCO3	YDL136W	RPL35B		0.99448	0.055	0.96624	0.004	0.02515	0.055	5e-05
NAHCO3	NAHCO3	YDL173W	PAR32		0.94578	0.028	0.94239	0.007	0.00492	0.028	1e-05
NAHCO3	NAHCO3	YDL172C	YDL172C		0.98805	0.02	0.94426	0.025	0.04794	0.02	0
NAHCO3	NAHCO3	YDL171C	GLT1		1.2387	0.039	1.06219	0.009	0.17678	0.039	1e-05
NAHCO3	NAHCO3	YDL170W	UGA3		1.10959	0.047	1.0344	0.019	0.07564	0.047	2e-05
NAHCO3	NAHCO3	YDL169C	UGX2		1.24149	0.048	1.06363	0.024	0.1787	0.048	2e-05
NAHCO3	NAHCO3	YDL168W	SFA1		1.28075	0.005	1.01681	0.019	0.26433	0.005	0
NAHCO3	NAHCO3	YDL167C	NRP1		1.25477	0.032	1.01255	0.043	0.23254	0.032	0
NAHCO3	NAHCO3	YDL162C	YDL162C		1.16794	0.001	0.96477	0.012	0.1959	0.001	0
NAHCO3	NAHCO3	YDL161W	ENT1		1.03588	0.053	1.04285	0.004	-0.00942	0.053	4e-05
NAHCO3	NAHCO3	YDL184C	RPL41A		1.10305	0.029	1.09255	0.016	0.01751	0.029	0
NAHCO3	NAHCO3	YDL183C	YDL183C		0.74162	0.034	0.85584	0.043	-0.12132	0.034	3e-05
NAHCO3	NAHCO3	YDL182W	LYS20		1.06218	0.192	1.00268	0.042	0.04823	0.192	0.00159
NAHCO3	NAHCO3	YDL181W	INH1		0.77192	0.085	0.86177	0.027	-0.09245	0.085	0.00037
NAHCO3	NAHCO3	YDL180W	YDL180W		0.84718	0.011	0.88668	0.007	-0.04276	0.011	6e-05
NAHCO3	NAHCO3	YDL179W	PCL9		1.43154	0.103	1.06578	0.006	0.36315	0.103	0.0001
NAHCO3	NAHCO3	YDL178W	DLD2		1.33282	0.088	1.04817	0.02	0.27895	0.088	8e-05
NAHCO3	NAHCO3	YDL177C	YDL177C		0.95863	0.06	1.09173	0.036	-0.132	0.06	7e-05
NAHCO3	NAHCO3	YDL176W	YDL176W		1.00401	0.074	1.00306	0.035	-0.00265	0.074	0.00011
NAHCO3	NAHCO3	YDL175C	AIR2		1.21907	0.101	1.05811	0.026	0.15267	0.101	0.00015
NAHCO3	NAHCO3	YDL174C	DLD1		1.29476	0.102	1.02182	0.039	0.27102	0.102	0.00013
NAHCO3	NAHCO3	YOR202W	HIS3		1.00478	0.144	1.02462	0.157	0.01959	0.144	0
NAHCO3	NAHCO3	YDR249C	YDR249C		0.99042	0.052	0.99761	0.021	-0.00574	0.052	4e-05
NAHCO3	NAHCO3	YDR248C	YDR248C		0.88893	0.038	0.74717	0.01	0.13975	0.038	2e-05
NAHCO3	NAHCO3	YDR247W	VHS1		0.97726	0.047	1.02349	0.011	-0.04481	0.047	3e-05
NAHCO3	NAHCO3	YDR245W	MNN10		0.39897	0.021	0.91244	0.006	-0.51503	0.021	0.00096
NAHCO3	NAHCO3	YDR244W	PEX5		1.09987	0.033	1.01105	0.028	0.09731	0.033	1e-05
NAHCO3	NAHCO3	YDR239C	YDR239C		1.16046	0.014	1.00244	0.015	0.15777	0.014	0
NAHCO3	NAHCO3	YDR263C	DIN7		0.90897	0.041	0.80723	0.023	0.10113	0.041	3e-05
NAHCO3	NAHCO3	YDR262W	YDR262W		1.10749	0.049	1.04962	0.044	0.05376	0.049	2e-05
NAHCO3	NAHCO3	YDR261C	EXG2		0.90179	0.014	0.99277	0.03	-0.09143	0.014	8e-05
NAHCO3	NAHCO3	YDR260C	SWM1		0.7889	0.012	0.74468	0.051	0.04675	0.012	8e-05
NAHCO3	NAHCO3	YDR259C	YAP6		1.00973	0.067	1.04467	0.004	-0.03308	0.067	8e-05
NAHCO3	NAHCO3	YDR258C	HSP78		1.15404	0.021	1.01053	0.053	0.14779	0.021	0.00011
NAHCO3	NAHCO3	YDR257C	RKM4		1.10376	0.051	1.0876	0.013	0.01578	0.051	3e-05
NAHCO3	NAHCO3	YDR256C	CTA1		1.00795	0.045	1.0257	0.007	-0.01923	0.045	3e-05
NAHCO3	NAHCO3	YDR255C	RMD5		0.89118	0.031	1.00244	0.033	-0.11435	0.031	1e-05
NAHCO3	NAHCO3	YDR254W	CHL4		1.03963	0.028	1.01916	0.018	0.01879	0.028	1e-05
NAHCO3	NAHCO3	YDR253C	MET32		1.33739	0.064	1.05355	0.009	0.28145	0.064	3e-05
NAHCO3	NAHCO3	YDR279W	RNH202		1.20601	0.085	0.9195	0.03	0.28825	0.085	9e-05
NAHCO3	NAHCO3	YDR278C	YDR278C		0.75919	0.06	0.93718	0.033	-0.17626	0.06	0.00014
NAHCO3	NAHCO3	YDR277C	MTH1		1.03617	0.004	0.98229	0.022	0.05067	0.004	0
NAHCO3	NAHCO3	YDR276C	PMP3		0	0	0	0	0	0	#NUM!
NAHCO3	NAHCO3	YDR275W	BSC2		0.86654	0.033	0.96775	0.004	-0.09948	0.033	2e-05
NAHCO3	NAHCO3	YDR274C	YDR274C		0.97627	0.03	0.9466	0.024	0.03593	0.03	1e-05
NAHCO3	NAHCO3	YDR273W	DON1		1.21619	0.038	1.07524	0.019	0.14622	0.038	1e-05
NAHCO3	NAHCO3	YDR272W	GLO2		1.28021	0.013	1.07946	0.018	0.20247	0.013	0
NAHCO3	NAHCO3	YDR270W	CCC2		1.1265	0.055	1.10518	0.05	0.02679	0.055	3e-05
NAHCO3	NAHCO3	YDR266C	HEL2		0.94198	0.033	0.99574	0.005	-0.05482	0.033	1e-05
NAHCO3	NAHCO3	YDR265W	PEX10		1.29153	0.042	1.02735	0.004	0.26367	0.042	1e-05
NAHCO3	NAHCO3	YDR297W	SUR2		1.07684	0.046	1.03788	0.02	0.03654	0.046	2e-05
NAHCO3	NAHCO3	YDR294C	DPL1		1.07243	0.016	0.94761	0.033	0.12917	0.016	7e-05
NAHCO3	NAHCO3	YDR291W	HRQ1		0.91303	0.02	0.94154	0.009	-0.02774	0.02	0.00015
NAHCO3	NAHCO3	YDR289C	RTT103		0.58399	0.046	0.82713	0.022	-0.2383	0.046	0.00013
NAHCO3	NAHCO3	YDR287W	INM2		0.86929	0.084	0.95114	0.044	-0.07656	0.084	0.00025
NAHCO3	NAHCO3	YDR286C	YDR286C		1.04306	0.01	0.97237	0.05	0.07519	0.01	3e-05
NAHCO3	NAHCO3	YDR285W	ZIP1		0.88286	0.06	0.99192	0.034	-0.11245	0.06	9e-05
NAHCO3	NAHCO3	YDR284C	DPP1		0.92625	0.07	0.98584	0.015	-0.05865	0.07	0.00012
NAHCO3	NAHCO3	YDR282C	YDR282C		1.14606	0.022	1.04613	0.028	0.10387	0.022	0
NAHCO3	NAHCO3	YDR281C	PHM6		1.23608	0.014	1.18155	0.083	0.04642	0.014	4e-05
NAHCO3	NAHCO3	YDR316W	OMS1		0.87802	0.032	1.02657	0.044	-0.14291	0.032	1e-05
NAHCO3	NAHCO3	YDR315C	IPK1		1.01406	0.042	0.98913	0.007	0.02419	0.042	2e-05
NAHCO3	NAHCO3	YDR314C	RAD34		0.94306	0.021	0.97687	0.038	-0.03878	0.021	0
NAHCO3	NAHCO3	YDR313C	PIB1		0.92842	0.03	1.01982	0.009	-0.09231	0.03	1e-05
NAHCO3	NAHCO3	YDR312W	SSF2		1.17836	0.028	0.96669	0.002	0.21395	0.028	0
NAHCO3	NAHCO3	YDR310C	SUM1		0.94061	0.029	0.96629	0.01	-0.02387	0.029	1e-05
NAHCO3	NAHCO3	YDR309C	GIC2		0.81442	0.074	0.89241	0.042	-0.07855	0.074	0.00021
NAHCO3	NAHCO3	YDR307W	PMT7		1.17819	0.024	1.03021	0.015	0.14902	0.024	0
NAHCO3	NAHCO3	YDR306C	YDR306C		0.92326	0.006	0.99215	0.03	-0.07245	0.006	2e-05
NAHCO3	NAHCO3	YDR305C	HNT2		1.10901	0.072	1.05736	0.036	0.04753	0.072	8e-05
NAHCO3	NAHCO3	YDR304C	CPR5		0.98868	0.035	0.98505	0.003	0.00482	0.035	0.00042
NAHCO3	NAHCO3	YDR335W	MSN5		0.92607	0.032	1.04408	0.033	-0.10606	0.032	1e-05
NAHCO3	NAHCO3	YDR334W	SWR1		0.8248	0.066	0.97668	0.025	-0.14556	0.066	0.00014
NAHCO3	NAHCO3	YDR333C	YDR333C		1.21285	0.067	1.06016	0.014	0.15365	0.067	5e-05
NAHCO3	NAHCO3	YDR332W	IRC3		0.67353	0.01	0.59419	0.015	0.07998	0.01	7e-05
NAHCO3	NAHCO3	YDR330W	UBX5		0.93964	0.038	0.97788	0.055	-0.03575	0.038	0.00056
NAHCO3	NAHCO3	YDR329C	PEX3		0.89938	0.032	0.94118	0.028	-0.03902	0.032	1e-05
NAHCO3	NAHCO3	YDR321W	ASP1		1.16873	0.068	1.0841	0.079	0.0677	0.068	5e-05
NAHCO3	NAHCO3	YDR320C	SWA2		0.81141	0.024	0.86192	0.08	-0.03885	0.024	1e-05
NAHCO3	NAHCO3	YDR319C	YFT2		1.25792	0.013	1.02521	0.035	0.2238	0.013	4e-05
NAHCO3	NAHCO3	YDR318W	MCM21		0.9271	0.128	0.97915	0.014	-0.046	0.128	0.00071
NAHCO3	NAHCO3	YDR317W	HIM1		1.08586	0.07	0.889	0.021	0.19274	0.07	7e-05
NAHCO3	NAHCO3	YDR354W	TRP4		1.08098	0.033	1.01271	0.037	0.06052	0.033	1e-05
NAHCO3	NAHCO3	YDR352W	YPQ2		0.99078	0.045	1.02928	0.01	-0.03734	0.045	3e-05
NAHCO3	NAHCO3	YDR351W	SBE2		1.19466	0.009	1.0192	0.015	0.17328	0.009	2e-05
NAHCO3	NAHCO3	YDR349C	YPS7		0.98949	0.004	0.98266	0.025	0.00687	0.004	1e-05
NAHCO3	NAHCO3	YDR348C	PAL1		1.02831	0.036	0.9727	0.001	0.05638	0.036	1e-05
NAHCO3	NAHCO3	YDR346C	SVF1		0.67991	0.015	0.9188	0.025	-0.23803	0.015	0
NAHCO3	NAHCO3	YDR345C	HXT3		1.03171	0.029	1.01579	0.04	0.01748	0.029	1e-05
NAHCO3	NAHCO3	YDR344C	YDR344C		0.82549	0.026	0.96939	0.017	-0.14643	0.026	1e-05
NAHCO3	NAHCO3	YDR340W	YDR340W		1.12803	0.035	1.08549	0.027	0.03866	0.035	1e-05
NAHCO3	NAHCO3	YDR338C	YDR338C		1.10676	0.075	1.11694	0.05	0.00174	0.075	9e-05
NAHCO3	NAHCO3	YDR336W	YDR336W		0.9648	0.139	0.87457	0.071	0.10715	0.139	0.00081
NAHCO3	NAHCO3	YDR372C	VPS74		0.74278	0.05	0.85847	0.023	-0.10868	0.05	8e-05
NAHCO3	NAHCO3	YDR371W	CTS2		0.99569	0.03	1.05089	0.068	-0.0375	0.03	1e-05
NAHCO3	NAHCO3	YDR370C	YDR370C		1.29169	0.055	1.12543	0.019	0.1688	0.055	2e-05
NAHCO3	NAHCO3	YDR369C	XRS2		0.97277	0.035	0.98916	0.004	-0.01314	0.035	1e-05
NAHCO3	NAHCO3	YDR368W	YPR1		0.96797	0.021	1.04776	0.029	-0.07478	0.021	0
NAHCO3	NAHCO3	YDR363W-A	SEM1		0.93991	0.024	0.94694	0.029	0.0013	0.024	0
NAHCO3	NAHCO3	YDR363W	ESC2		1.00273	0.025	0.98115	0.001	0.02305	0.025	0
NAHCO3	NAHCO3	YDR360W	YDR360W		1.09571	0.013	1.01087	0	0.08619	0.013	0
NAHCO3	NAHCO3	YDR359C	EAF1		0.27575	0.004	0.73279	0.016	-0.46164	0.004	7e-05
NAHCO3	NAHCO3	YDR358W	GGA1		0.61697	0.004	0.78873	0.02	-0.16993	0.004	1e-05
NAHCO3	NAHCO3	YDR357C	CNL1		1.25109	0.052	1.06775	0.004	0.18556	0.052	2e-05
NAHCO3	NAHCO3	YDR387C	YDR387C		1.22702	0.093	0.94371	0.014	0.28922	0.093	0.00012
NAHCO3	NAHCO3	YDR386W	MUS81		0.88967	0.017	0.96807	0.016	-0.07553	0.017	0
NAHCO3	NAHCO3	YDR385W	EFT2		0.82844	0.037	0.86213	0.029	-0.02899	0.037	3e-05
NAHCO3	NAHCO3	YDR384C	ATO3		1.32288	0.01	1.1042	0.03	0.21914	0.01	2e-05
NAHCO3	NAHCO3	YDR383C	NKP1		0.91746	0.02	1.05828	0.004	-0.13737	0.02	0.00016
NAHCO3	NAHCO3	YDR382W	RPP2B		0.85102	0.015	0.8064	0.028	0.02995	0.015	0.0001
NAHCO3	NAHCO3	YDR380W	ARO10		1.07638	0.034	1.03171	0.01	0.0439	0.034	1e-05
NAHCO3	NAHCO3	YDR379W	RGA2		0.97671	0.034	0.99922	0.011	-0.02227	0.034	1e-05
NAHCO3	NAHCO3	YDR378C	LSM6		0.86043	0.02	0.77966	0.09	0.10136	0.02	0.00019
NAHCO3	NAHCO3	YDR375C	BCS1		0.71758	0.043	0.84297	0.039	-0.12518	0.043	0.00117
NAHCO3	NAHCO3	YDR374C	YDR374C		1.07046	0.027	1.02785	0.035	0.03397	0.027	0
NAHCO3	NAHCO3	YDR403W	DIT1		0.86221	0.014	0.94311	0.004	-0.07888	0.014	0
NAHCO3	NAHCO3	YDR402C	DIT2		0.82074	0.023	1.03026	0.011	-0.20853	0.023	0.00026
NAHCO3	NAHCO3	YDR401W	YDR401W		0.90441	0.054	1.04884	0.015	-0.14775	0.054	6e-05
NAHCO3	NAHCO3	YDR400W	URH1		1.10783	0.058	1.0444	0.038	0.06519	0.058	4e-05
NAHCO3	NAHCO3	YDR399W	HPT1		0.92933	0.117	0.9801	0.035	-0.0513	0.117	0.00054
NAHCO3	NAHCO3	YDR395W	SXM1		1.12665	0.028	1.03762	0.04	0.09197	0.028	0
NAHCO3	NAHCO3	YDR393W	SHE9		0.64986	0.006	0.87351	0.027	-0.22367	0.006	3e-05
NAHCO3	NAHCO3	YDR391C	YDR391C		0.97986	0.039	1.02077	0.025	-0.03503	0.039	2e-05
NAHCO3	NAHCO3	YDR389W	SAC7		1.18182	0.01	1.05503	0.073	0.14094	0.01	3e-05
NAHCO3	NAHCO3	YDR388W	RVS167		0.97607	0.03	1.06325	0.035	-0.08771	0.03	1e-05
NAHCO3	NAHCO3	YDR422C	SIP1		0.8921	0.04	1.03701	0.012	-0.13741	0.04	3e-05
NAHCO3	NAHCO3	YDR421W	ARO80		0.96471	0.17	0.96149	0.038	0.00151	0.17	0.00147
NAHCO3	NAHCO3	YDR420W	HKR1		1.22215	0.055	1.08924	0.006	0.13146	0.055	3e-05
NAHCO3	NAHCO3	YDR419W	RAD30		0.98821	0.064	0.92736	0.008	0.06184	0.064	7e-05
NAHCO3	NAHCO3	YDR415C	YDR415C		0.96982	0.035	0.99432	0.035	-0.0246	0.035	1e-05
NAHCO3	NAHCO3	YDR414C	ERD1		0.82483	0.047	1.02072	0.004	-0.19514	0.047	5e-05
NAHCO3	NAHCO3	YDR411C	DFM1		1.30542	0.076	1.04122	0.028	0.25704	0.076	5e-05
NAHCO3	NAHCO3	YDR409W	SIZ1		0.85707	0.041	0.98009	0.001	-0.12202	0.041	0.00077
NAHCO3	NAHCO3	YDR408C	ADE8		1.16625	0.082	1.06218	0.057	0.10746	0.082	0.0001
NAHCO3	NAHCO3	YDR406W	PDR15		1.06379	0.02	1.22094	0.132	-0.11582	0.02	0.00012
NAHCO3	NAHCO3	YDL199C	YDL199C		1.26664	0.047	1.16676	0.013	0.09431	0.047	1e-05
NAHCO3	NAHCO3	YDL197C	ASF2		1.11461	0.025	1.12949	0.054	-0.01322	0.025	0
NAHCO3	NAHCO3	YDL194W	SNF3		1.10635	0.016	1.07792	0.029	0.03242	0.016	0
NAHCO3	NAHCO3	YDL191W	RPL35A		0.90153	0.005	0.91221	0.025	-0.00693	0.005	0
NAHCO3	NAHCO3	YDL190C	UFD2		1.21172	0.01	1.02976	0.041	0.18372	0.01	0
NAHCO3	NAHCO3	YDL189W	RBS1		1.16427	0.034	1.0093	0.034	0.14742	0.034	1e-05
NAHCO3	NAHCO3	YDL188C	PPH22		1.12808	0.002	1.0159	0.023	0.11216	0.002	0
NAHCO3	NAHCO3	YDL187C	YDL187C		0.74521	0.101	0.84216	0.014	-0.10179	0.101	0.00067
NAHCO3	NAHCO3	YDL186W	YDL186W		0.76247	0.112	0.93291	0.054	-0.1564	0.112	0.00086
NAHCO3	NAHCO3	YDL216C	RRI1		1.01922	0.013	1.00377	0.006	0.01394	0.013	0
NAHCO3	NAHCO3	YDL215C	GDH2		0.87852	0.124	1.03206	0.014	-0.15021	0.124	0.00077
NAHCO3	NAHCO3	YDL214C	PRR2		1.17227	0.023	1.00868	0.035	0.16652	0.023	0
NAHCO3	NAHCO3	YDL213C	NOP6		1.27787	0.034	1.0329	0.005	0.24714	0.034	1e-05
NAHCO3	NAHCO3	YDL211C	YDL211C		1.02555	0.027	1.01358	0.01	0.01177	0.027	1e-05
NAHCO3	NAHCO3	YDL210W	UGA4		0.82993	0.035	0.96143	0.023	-0.12333	0.035	2e-05
NAHCO3	NAHCO3	YDL206W	YDL206W		1.04749	0.017	1.03785	0.05	0.0108	0.017	9e-05
NAHCO3	NAHCO3	YDL204W	RTN2		1.08935	0.027	1.00673	0.044	0.08226	0.027	0
NAHCO3	NAHCO3	YDL203C	ACK1		0.96149	0.021	1.0486	0.008	-0.08652	0.021	0
NAHCO3	NAHCO3	YDL201W	TRM8		1.09027	0.069	1.02707	0.127	0.10043	0.069	7e-05
NAHCO3	NAHCO3	YDL200C	MGT1		0.73667	0.018	0.85701	0.008	-0.12408	0.018	0.00019
NAHCO3	NAHCO3	YDL232W	OST4		0.74522	0.007	0.66997	0.025	0.07667	0.007	3e-05
NAHCO3	NAHCO3	YDL231C	BRE4		0.92327	0.039	0.97685	0.035	-0.04414	0.039	2e-05
NAHCO3	NAHCO3	YDL230W	PTP1		0.98429	0.052	0.93811	0.028	0.05247	0.052	4e-05
NAHCO3	NAHCO3	YDL229W	SSB1		1.01081	0.034	1.02041	0.007	-0.00715	0.034	1e-05
NAHCO3	NAHCO3	YDL226C	GCS1		1.22271	0.035	1.05653	0.027	0.16751	0.035	1e-05
NAHCO3	NAHCO3	YDL224C	WHI4		0.97975	0.043	1.01929	0.025	-0.03849	0.043	2e-05
NAHCO3	NAHCO3	YDL223C	HBT1		0.77395	0.152	0.67575	0.099	0.10129	0.152	0.002
NAHCO3	NAHCO3	YDL222C	FMP45		1.31751	0.032	1.03578	0.006	0.2855	0.032	0
NAHCO3	NAHCO3	YDL219W	DTD1		1.2128	0.025	1.04538	0.001	0.169	0.025	0
NAHCO3	NAHCO3	YDL218W	YDL218W		0.83298	0.01	0.9709	0.018	-0.13648	0.01	4e-05
NAHCO3	NAHCO3	YDR001C	NTH1		0.9646	0.075	0.91518	0.075	0.07499	0.075	0.00013
NAHCO3	NAHCO3	YDL243C	AAD4		0.77125	0.075	0.82118	0.016	-0.0523	0.075	0.00025
NAHCO3	NAHCO3	YDL242W	YDL242W		1.17952	0.067	1.07922	0.068	0.10192	0.067	5e-05
NAHCO3	NAHCO3	YDL241W	YDL241W		1.27868	0.011	1.07281	0.016	0.20554	0.011	3e-05
NAHCO3	NAHCO3	YDL240W	LRG1		0.94966	0.019	1.04639	0.017	-0.10097	0.019	0
NAHCO3	NAHCO3	YDL239C	ADY3		1.02888	0.161	1.00612	0.067	0.01824	0.161	0.00103
NAHCO3	NAHCO3	YDL238C	GUD1		1.07981	0.054	1.06923	0.032	0.01351	0.054	3e-05
NAHCO3	NAHCO3	YDL237W	AIM6		0.79137	0.015	0.97313	0.022	-0.17512	0.015	0.00012
NAHCO3	NAHCO3	YDL236W	PHO13		1.21445	0.041	1.05983	0.024	0.15926	0.041	1e-05
NAHCO3	NAHCO3	YDL234C	GYP7		0.8313	0.031	0.94847	0.011	-0.11495	0.031	1e-05
NAHCO3	NAHCO3	YDL233W	MFG1		0.80241	0.031	0.94259	0.024	-0.13671	0.031	2e-05
NAHCO3	NAHCO3	YDR015C	YDR015C		0.89757	0.089	0.83813	0.046	0.05788	0.089	0.00026
NAHCO3	NAHCO3	YDR014W	RAD61		0.99893	0.004	0.98008	0.019	0.02472	0.004	1e-05
NAHCO3	NAHCO3	YDR011W	SNQ2		1.02658	0.038	0.9756	0.031	0.05729	0.038	1e-05
NAHCO3	NAHCO3	YDR010C	YDR010C		0.93412	0.055	1.06752	0.033	-0.13896	0.055	6e-05
NAHCO3	NAHCO3	YDR009W	GAL3		1.16152	0.033	1.01002	0.056	0.15349	0.033	1e-05
NAHCO3	NAHCO3	YDR007W	TRP1		1.00143	0.028	1.07639	0.018	-0.07087	0.028	1e-05
NAHCO3	NAHCO3	YDR006C	SOK1		0.70275	0.007	0.95518	0.016	-0.25141	0.007	3e-05
NAHCO3	NAHCO3	YDR005C	MAF1		0.74626	0.022	0.92485	0.003	-0.17737	0.022	1e-05
NAHCO3	NAHCO3	YDR004W	RAD57		1.00299	0.011	0.98051	0.021	0.02543	0.011	0
NAHCO3	NAHCO3	YDR003W	RCR2		1.10955	0.049	0.98848	0.023	0.12437	0.049	2e-05
NAHCO3	NAHCO3	YDR056C	YDR056C		1.26872	0.095	1.0243	0.019	0.24481	0.095	0.00012
NAHCO3	NAHCO3	YDR055W	PST1		1.05201	0.038	0.9458	0.01	0.10867	0.038	1e-05
NAHCO3	NAHCO3	YDR051C	DET1		0.93825	0.057	1.03776	0.071	-0.11603	0.057	6e-05
NAHCO3	NAHCO3	YDR049W	VMS1		0.8307	0.039	0.97454	0.031	-0.1368	0.039	3e-05
NAHCO3	NAHCO3	YDR048C	YDR048C		1.02046	0.093	0.97048	0.029	0.05477	0.093	0.00021
NAHCO3	NAHCO3	YDR024W	YDR024W		0.99002	0.06	0.86699	0.007	0.12516	0.06	6e-05
NAHCO3	NAHCO3	YDR022C	ATG31		0.83767	0.068	0.98762	0.027	-0.13978	0.068	0.00015
NAHCO3	NAHCO3	YDR020C	DAS2		1.06651	0.055	1.00007	0.006	0.06876	0.055	4e-05
NAHCO3	NAHCO3	YDR019C	GCV1		0.79422	0.065	1.0095	0.025	-0.21327	0.065	0.00015
NAHCO3	NAHCO3	YDR018C	YDR018C		0.91703	0.011	1.03511	0.009	-0.11904	0.011	5e-05
NAHCO3	NAHCO3	YDR072C	IPT1		1.26617	0.011	1.21551	0.034	0.05547	0.011	2e-05
NAHCO3	NAHCO3	YDR071C	PAA1		1.18786	0.004	1.02855	0.039	0.15716	0.004	0
NAHCO3	NAHCO3	YDR070C	FMP16		0.99807	0.002	0.96819	0.045	0.02785	0.002	0
NAHCO3	NAHCO3	YDR068W	DOS2		1.37588	0.057	1.00079	0.035	0.36646	0.057	2e-05
NAHCO3	NAHCO3	YDR067C	OCA6		1.02722	0.081	1.02956	0.036	-0.00777	0.081	0.00013
NAHCO3	NAHCO3	YDR066C	RTR2		0.79005	0.077	0.97962	0.054	-0.18625	0.077	0.00025
NAHCO3	NAHCO3	YDR063W	AIM7		0.84739	0.072	0.95634	0.001	-0.10765	0.072	0.00017
NAHCO3	NAHCO3	YDR061W	YDR061W		1.00028	0.004	1.00263	0.04	0.00763	0.004	0
NAHCO3	NAHCO3	YDR059C	UBC5		1.19117	0.011	1.11348	0.022	0.07918	0.011	3e-05
NAHCO3	NAHCO3	YDR058C	TGL2		1.23866	0.068	1.10918	0.025	0.12738	0.068	5e-05
NAHCO3	NAHCO3	YDR057W	YOS9		0.90561	0.051	1.15915	0.102	-0.26231	0.051	5e-05
NAHCO3	NAHCO3	YDR090C	YDR090C		1.04285	0.015	1.11041	0.035	-0.06458	0.015	7e-05
NAHCO3	NAHCO3	YDR089W	YDR089W		0.8694	0.005	0.99009	0.005	-0.12058	0.005	1e-05
NAHCO3	NAHCO3	YDR085C	AFR1		0.89105	0.002	0.98743	0.007	-0.09402	0.002	0
NAHCO3	NAHCO3	YDR084C	TVP23		0.87855	0.021	0.98708	0.01	-0.11035	0.021	0
NAHCO3	NAHCO3	YDR083W	RRP8		1.23336	0.062	0.92508	0.082	0.30791	0.062	4e-05
NAHCO3	NAHCO3	YDR080W	VPS41		0.92534	0.019	1.06685	0.039	-0.14564	0.019	0.00015
NAHCO3	NAHCO3	YDR077W	SED1		1.06033	0.039	1.02031	0.017	0.03918	0.039	1e-05
NAHCO3	NAHCO3	YDR076W	RAD55		1.05962	0.031	0.92989	0.038	0.13171	0.031	1e-05
NAHCO3	NAHCO3	YDR075W	PPH3		0.72197	0.042	0.88535	0.019	-0.16351	0.042	5e-05
NAHCO3	NAHCO3	YDR074W	TPS2		1.04826	0.039	0.95975	0.045	0.08459	0.039	1e-05
NAHCO3	NAHCO3	YDR073W	SNF11		1.19991	0.035	1.00737	0.041	0.19888	0.035	1e-05
NAHCO3	NAHCO3	YDR102C	YDR102C		0.89699	0.038	0.98437	0.027	-0.09196	0.038	2e-05
NAHCO3	NAHCO3	YDR101C	ARX1		1.17718	0.022	1.01017	0.03	0.16315	0.022	0.00012
NAHCO3	NAHCO3	YDR100W	TVP15		0.92512	0.027	0.96553	0.028	-0.03175	0.027	1e-05
NAHCO3	NAHCO3	YDR099W	BMH2		1.25438	0.048	1.01344	0.03	0.2492	0.048	2e-05
NAHCO3	NAHCO3	YDR098C	GRX3		0.98431	0.029	1.0304	0.002	-0.04453	0.029	1e-05
NAHCO3	NAHCO3	YDR097C	MSH6		1.16919	0.017	1.06946	0.025	0.10101	0.017	0
NAHCO3	NAHCO3	YDR096W	GIS1		0.92843	0.035	1.02755	0.048	-0.10536	0.035	1e-05
NAHCO3	NAHCO3	YDR095C	YDR095C		0.92573	0.012	1.06871	0.03	-0.13963	0.012	0
NAHCO3	NAHCO3	YDR094W	YDR094W		1.04933	0.052	1.06509	0.01	-0.01349	0.052	3e-05
NAHCO3	NAHCO3	YDR093W	DNF2		0.80752	0.033	0.89173	0.02	-0.08842	0.033	2e-05
NAHCO3	NAHCO3	YDR092W	UBC13		1.0203	0.021	0.84486	0.006	0.17628	0.021	0
NAHCO3	NAHCO3	YDR117C	TMA64		1.30702	0.047	1.05371	0.055	0.26496	0.047	1e-05
NAHCO3	NAHCO3	YDR116C	MRPL1		0.71622	0.022	0.78551	0.041	-0.06757	0.022	1e-05
NAHCO3	NAHCO3	YDR112W	YDR112W		0.92637	0.091	0.96724	0.044	-0.03811	0.091	0.00026
NAHCO3	NAHCO3	YDR111C	ALT2		1.10164	0.009	1.0208	0.021	0.0831	0.009	2e-05
NAHCO3	NAHCO3	YDR110W	FOB1		0.86339	0.032	0.96185	0.003	-0.09609	0.032	1e-05
NAHCO3	NAHCO3	YDR109C	YDR109C		1.14399	0.006	1.04966	0.011	0.09656	0.006	1e-05
NAHCO3	NAHCO3	YDR108W	TRS85		0.68653	0.002	0.92896	0.001	-0.24123	0.002	0
NAHCO3	NAHCO3	YDR107C	TMN2		1.03962	0.038	1.01746	0.003	0.02427	0.038	1e-05
NAHCO3	NAHCO3	YDR105C	TMS1		0.97934	0.11	1.00235	0.034	-0.02402	0.11	0.00038
NAHCO3	NAHCO3	YDR104C	SPO71		0.99139	0.034	0.94146	0.049	0.0614	0.034	1e-05
NAHCO3	NAHCO3	YDR130C	FIN1		0.81506	0.005	0.88582	0.008	-0.06744	0.005	1e-05
NAHCO3	NAHCO3	YDR128W	MTC5		1.19417	0.039	1.04124	0.031	0.15755	0.039	1e-05
NAHCO3	NAHCO3	YDR127W	ARO1		0.99786	0.016	1.00954	0.038	-0.02268	0.016	0
NAHCO3	NAHCO3	YDR126W	SWF1		0.60155	0.013	0.87152	0.036	-0.26956	0.013	0.00016
NAHCO3	NAHCO3	YDR125C	ECM18		0.87444	0.054	0.9939	0.058	-0.12023	0.054	7e-05
NAHCO3	NAHCO3	YDR124W	YDR124W		1.12576	0.014	1.10158	0.026	0.02377	0.014	0
NAHCO3	NAHCO3	YDR123C	INO2		1.04083	0.054	1.01095	0.008	0.03188	0.054	4e-05
NAHCO3	NAHCO3	YDR122W	KIN1		1.19256	0.006	1.01901	0.016	0.17335	0.006	1e-05
NAHCO3	NAHCO3	YDR121W	DPB4		1.2173	0.041	1.03431	0.023	0.17958	0.041	1e-05
NAHCO3	NAHCO3	YDR120C	TRM1		1.22949	0.033	0.98665	0.013	0.24553	0.033	1e-05
NAHCO3	NAHCO3	YDR119W	VBA4		0.96383	0.032	0.97914	0.033	-0.00472	0.032	1e-05
NAHCO3	NAHCO3	YDR147W	EKI1		0.95668	0.039	0.83911	0.024	0.11735	0.039	2e-05
NAHCO3	NAHCO3	YDR146C	SWI5		1.04849	0.022	0.95016	0.059	0.09089	0.022	0
NAHCO3	NAHCO3	YDR144C	MKC7		1.07198	0.068	1.0163	0.029	0.04994	0.068	7e-05
NAHCO3	NAHCO3	YDR143C	SAN1		1.18933	0.026	1.05453	0.03	0.14643	0.026	0
NAHCO3	NAHCO3	YDR142C	PEX7		1.17532	0.02	1.06687	0.029	0.10787	0.02	0
NAHCO3	NAHCO3	YDR139C	RUB1		0.8218	0.04	0.96401	0.022	-0.1415	0.04	3e-05
NAHCO3	NAHCO3	YDR135C	YCF1		1.09718	0.002	1.02925	0.018	0.06721	0.002	0
NAHCO3	NAHCO3	YDR134C	YDR134C		1.27425	0.01	1.08432	0.023	0.18661	0.01	0
NAHCO3	NAHCO3	YDR133C	YDR133C		0.9519	0.075	0.99409	0.018	-0.03679	0.075	0.00013
NAHCO3	NAHCO3	YDR132C	YDR132C		1.15974	0.048	1.04785	0.009	0.11675	0.048	2e-05
NAHCO3	NAHCO3	YDR131C	YDR131C		0.8886	0.038	0.97724	0.033	-0.08799	0.038	2e-05
NAHCO3	NAHCO3	YDR158W	HOM2		0.88049	0.02	0.95973	0.008	-0.07488	0.02	0
NAHCO3	NAHCO3	YDR157W	YDR157W		1.24437	0.059	1.0411	0.047	0.21001	0.059	3e-05
NAHCO3	NAHCO3	YDR156W	RPA14		1.30858	0.079	1.05489	0.024	0.25111	0.079	6e-05
NAHCO3	NAHCO3	YDR155C	CPR1		1.17962	0.051	1.0046	0.038	0.172	0.051	2e-05
NAHCO3	NAHCO3	YDR154C	YDR154C		1.03391	0.067	1.02042	0.042	0.0096	0.067	8e-05
NAHCO3	NAHCO3	YDR153C	ENT5		1.25877	0.035	1.08221	0.035	0.1797	0.035	1e-05
NAHCO3	NAHCO3	YDR152W	GIR2		0.86207	0.024	0.94486	0.023	-0.08465	0.024	1e-05
NAHCO3	NAHCO3	YDR151C	CTH1		1.24934	0.118	1.05242	0.025	0.19541	0.118	0.00023
NAHCO3	NAHCO3	YDR150W	NUM1		1.05877	0.193	1.01181	0.046	0.04951	0.193	0.00162
NAHCO3	NAHCO3	YDR149C	YDR149C		0.75416	0.017	1.00402	0.043	-0.24423	0.017	0
NAHCO3	NAHCO3	YDR148C	KGD2		0.87953	0.064	0.98719	0.024	-0.10501	0.064	0.00011
NAHCO3	NAHCO3	YDR179C	CSN9		1.15847	0.04	0.99335	0.055	0.16586	0.04	1e-05
NAHCO3	NAHCO3	YDR178W	SDH4		1.14005	0.055	0.96079	0.03	0.17726	0.055	3e-05
NAHCO3	NAHCO3	YDR171W	HSP42		0.87381	0.038	0.88603	0.024	-0.00053	0.038	2e-05
NAHCO3	NAHCO3	YDR169C	STB3		1.23435	0.005	0.99399	0.003	0.24086	0.005	0
NAHCO3	NAHCO3	YDR165W	TRM82		0.68252	0.031	0.89242	0.026	-0.19816	0.031	0.0007
NAHCO3	NAHCO3	YDR163W	CWC15		0.74616	0.029	0.96122	0.045	-0.20588	0.029	2e-05
NAHCO3	NAHCO3	YDR162C	NBP2		1.09872	0.062	0.97111	0.035	0.1297	0.062	5e-05
NAHCO3	NAHCO3	YDR161W	YDR161W		0.85749	0.102	1.07947	0.068	-0.21688	0.102	0.00046
NAHCO3	NAHCO3	YDR159W	SAC3		0.66694	0.017	0.94064	0.066	-0.26675	0.017	0
NAHCO3	NAHCO3	YDR199W	YDR199W		1.07895	0.044	1.23297	0.041	-0.14995	0.044	2e-05
NAHCO3	NAHCO3	YDR198C	RKM2		1.04719	0.028	1.09325	0.03	-0.05369	0.028	1e-05
NAHCO3	NAHCO3	YDR193W	YDR193W		1.14236	0.025	1.01467	0.005	0.12701	0.025	0
NAHCO3	NAHCO3	YDR192C	NUP42		0.90078	0.052	1.03222	0.017	-0.12816	0.052	5e-05
NAHCO3	NAHCO3	YDR191W	HST4		1.04262	0.056	1.00968	0.019	0.03399	0.056	4e-05
NAHCO3	NAHCO3	YDR186C	YDR186C		0.97358	0.063	0.9078	0.007	0.0683	0.063	0.00139
NAHCO3	NAHCO3	YDR185C	UPS3		0.95917	0.016	0.92273	0.018	0.0307	0.016	9e-05
NAHCO3	NAHCO3	YDR184C	ATC1		0.92262	0.075	0.96221	0.025	-0.03645	0.075	0.00015
NAHCO3	NAHCO3	YDR183W	PLP1		1.17523	0.01	1.00972	0.032	0.16907	0.01	2e-05
NAHCO3	NAHCO3	YDR181C	SAS4		1.09281	0.053	1.0119	0.004	0.08056	0.053	3e-05
NAHCO3	NAHCO3	YDR179W-A	YDR179W-A		0.95894	0.026	1.01953	0.033	-0.04782	0.026	1e-05
NAHCO3	NAHCO3	YDR216W	ADR1		0.93047	0.044	1.07856	0.021	-0.15045	0.044	3e-05
NAHCO3	NAHCO3	YDR215C	YDR215C		1.2064	0.014	1.0694	0.02	0.13385	0.014	5e-05
NAHCO3	NAHCO3	YDR214W	AHA1		0.84197	0.036	1.01428	0.037	-0.16892	0.036	2e-05
NAHCO3	NAHCO3	YDR213W	UPC2		1.02119	0.027	0.9989	0.008	0.01928	0.027	0
NAHCO3	NAHCO3	YDR210W	YDR210W		0.98437	0.038	1.06154	0.005	-0.07551	0.038	2e-05
NAHCO3	NAHCO3	YDR209C	YDR209C		0.9867	0.011	1.09498	0.028	-0.10691	0.011	4e-05
NAHCO3	NAHCO3	YDR207C	UME6		0.72971	0.019	0.87795	0.032	-0.14156	0.019	0
NAHCO3	NAHCO3	YDR206W	EBS1		1.08544	0.023	1.054	0.083	0.03395	0.023	0
NAHCO3	NAHCO3	YDR205W	MSC2		1.19843	0.066	1.00251	0.006	0.19997	0.066	5e-05
NAHCO3	NAHCO3	YDR203W	YDR203W		0.94586	0.099	1.01669	0.008	-0.07393	0.099	0.00032
NAHCO3	NAHCO3	YDR202C	RAV2		1.02236	0.01	0.93703	0.039	0.08361	0.01	3e-05
NAHCO3	NAHCO3	YDR233C	RTN1		0.7301	0.066	0.86282	0.072	-0.15096	0.066	0.0002
NAHCO3	NAHCO3	YDR229W	IVY1		1.19803	0.043	1.06857	0.012	0.12436	0.043	1e-05
NAHCO3	NAHCO3	YDR225W	HTA1		0.96296	0.038	0.96116	0.032	0.00217	0.038	2e-05
NAHCO3	NAHCO3	YDR223W	CRF1		0.88096	0.023	0.97103	0.021	-0.08773	0.023	0
NAHCO3	NAHCO3	YDR222W	YDR222W		1.20124	0.015	1.03689	0.017	0.17096	0.015	5e-05
NAHCO3	NAHCO3	YDR221W	GTB1		1.12155	0.035	1.04708	0.039	0.06711	0.035	1e-05
NAHCO3	NAHCO3	YDR220C	YDR220C		1.13237	0.034	0.99548	0.006	0.13566	0.034	1e-05
NAHCO3	NAHCO3	YDR219C	MFB1		0.74947	0.047	0.95649	0.043	-0.21446	0.047	7e-05
NAHCO3	NAHCO3	YDR218C	SPR28		0.84418	0.04	1.07422	0.019	-0.22244	0.04	0.00073
NAHCO3	NAHCO3	YDR217C	RAD9		1.0886	0.047	1.04134	0.016	0.04185	0.047	2e-05
NAHCO3	NAHCO3	YDR252W	BTT1		1.00626	0.143	0.95157	0.104	0.06865	0.143	0.00078
NAHCO3	NAHCO3	YDR251W	PAM1		1.16028	0.05	1.0418	0.064	0.13398	0.05	2e-05
NAHCO3	NAHCO3	YDR250C	YDR250C		0.97121	0.063	1.06551	0.062	-0.07526	0.063	8e-05
NAHCO3	NAHCO3	YOR202W	HIS3		1.00311	0.191	1.02193	0.159	0.00821	0.192	0
NAHCO3	NAHCO3	YDR438W	THI74		0.89402	0.03	1.01701	0.035	-0.12374	0.03	1e-05
NAHCO3	NAHCO3	YDR436W	PPZ2		1.27578	0.079	1.09493	0.035	0.18697	0.079	7e-05
NAHCO3	NAHCO3	YDR435C	PPM1		0.55991	0.021	0.89839	0.06	-0.34115	0.021	1e-05
NAHCO3	NAHCO3	YDR431W	YDR431W		1.14899	0.006	0.9266	0.021	0.21991	0.006	1e-05
NAHCO3	NAHCO3	YDR430C	CYM1		0.93673	0.037	0.97907	0.022	-0.04695	0.037	2e-05
NAHCO3	NAHCO3	YDR428C	BNA7		1.37162	0.013	1.03448	0.017	0.33897	0.013	3e-05
NAHCO3	NAHCO3	YDR426C	YDR426C		1.04465	0.03	0.89842	0.005	0.1468	0.03	1e-05
NAHCO3	NAHCO3	YDR425W	SNX41		1.13427	0.019	0.95375	0.015	0.18176	0.019	0
NAHCO3	NAHCO3	YDR424C	DYN2		0.81113	0.053	0.93657	0.042	-0.1268	0.054	8e-05
NAHCO3	NAHCO3	YDR423C	CAD1		1.17621	0.15	1.27097	0.067	-0.0884	0.15	0.00056
NAHCO3	NAHCO3	YDR459C	PFA5		1.3534	0.054	0.95614	0.016	0.39996	0.055	2e-05
NAHCO3	NAHCO3	YDR458C	HEH2		0.91242	0.022	0.89545	0.026	0.01936	0.022	0
NAHCO3	NAHCO3	YDR455C	YDR455C		0.9873	0.097	0.80296	0.066	0.20128	0.097	0.00026
NAHCO3	NAHCO3	YDR453C	TSA2		0.80589	0.053	1.01629	0.016	-0.2066	0.053	8e-05
NAHCO3	NAHCO3	YDR452W	PPN1		0.87475	0.024	0.99623	0.024	-0.12091	0.024	1e-05
NAHCO3	NAHCO3	YDR451C	YHP1		1.22582	0.051	1.06567	0.016	0.16239	0.051	2e-05
NAHCO3	NAHCO3	YDR447C	RPS17B		1.00297	0.047	0.98467	0.026	0.01607	0.048	3e-05
NAHCO3	NAHCO3	YDR446W	ECM11		0.78383	0.02	0.98156	0.024	-0.20125	0.02	0.00023
NAHCO3	NAHCO3	YDR445C	YDR445C		1.09381	0.009	1.02393	0.026	0.07288	0.009	0
NAHCO3	NAHCO3	YDR441C	APT2		1.06359	0.047	1.04029	0.031	0.02536	0.047	2e-05
NAHCO3	NAHCO3	YDR440W	DOT1		0.69547	0.046	0.43548	0.101	0.25669	0.046	8e-05
NAHCO3	NAHCO3	YDR480W	DIG2		0.86371	0.04	0.94504	0.043	-0.07885	0.04	3e-05
NAHCO3	NAHCO3	YDR479C	PEX29		1.17315	0.017	1.02106	0.029	0.15922	0.017	7e-05
NAHCO3	NAHCO3	YDR476C	YDR476C		0.94848	0.024	1.00008	0.04	-0.05337	0.024	0
NAHCO3	NAHCO3	YDR475C	JIP4		1.01255	0.035	0.96557	0.037	0.03916	0.035	1e-05
NAHCO3	NAHCO3	YDR474C	YDR474C		1.2798	0.027	1.03162	0.03	0.24218	0.027	0
NAHCO3	NAHCO3	YDR471W	RPL27B		0.87258	0.037	0.89586	0.003	-0.02393	0.037	2e-05
NAHCO3	NAHCO3	YDR469W	SDC1		0.86897	0.032	0.94754	0.046	-0.06775	0.032	1e-05
NAHCO3	NAHCO3	YDR467C	YDR467C		1.14302	0.036	1.06431	0.02	0.07402	0.037	1e-05
NAHCO3	NAHCO3	YDR466W	PKH3		0.8311	0.024	0.93868	0.001	-0.10818	0.024	1e-05
NAHCO3	NAHCO3	YDR465C	RMT2		0.96684	0.036	0.79388	0.067	0.18261	0.036	1e-05
NAHCO3	NAHCO3	YDR463W	STP1		0.81751	0.052	0.88601	0.086	-0.05203	0.052	0.00137
NAHCO3	NAHCO3	YDR496C	PUF6		0.95972	0.057	1.00195	0.023	-0.04459	0.057	6e-05
NAHCO3	NAHCO3	YDR494W	RSM28		1.12386	0.059	0.83411	0.011	0.29588	0.059	4e-05
NAHCO3	NAHCO3	YDR492W	IZH1		0.84824	0.02	0.98138	0.052	-0.14328	0.02	0.00018
NAHCO3	NAHCO3	YDR491C	YDR491C		0.67567	0.014	0.95374	0.022	-0.27563	0.014	0.00015
NAHCO3	NAHCO3	YDR490C	PKH1		1.08734	0.263	1.07469	0.028	0.01133	0.263	0.00371
NAHCO3	NAHCO3	YDR488C	PAC11		0.96282	0.033	0.97105	0.026	-0.01037	0.033	1e-05
NAHCO3	NAHCO3	YDR486C	VPS60		1.14305	0.075	1.11832	0.005	0.02473	0.075	8e-05
NAHCO3	NAHCO3	YDR485C	VPS72		0.81876	0.183	0.91777	0.008	-0.09835	0.183	0.00293
NAHCO3	NAHCO3	YDR482C	CWC21		1.01031	0.044	1.07217	0.029	-0.06654	0.044	2e-05
NAHCO3	NAHCO3	YDR481C	PHO8		0.93558	0.036	0.94842	0.041	-0.01657	0.036	2e-05
NAHCO3	NAHCO3	YDR511W	ACN9		0.98458	0.051	1.00092	0.034	-0.01512	0.051	0.00089
NAHCO3	NAHCO3	YDR509W	YDR509W		1.01142	0.017	1.01982	0.002	-0.00861	0.017	0.0001
NAHCO3	NAHCO3	YDR508C	GNP1		1.11416	0.097	0.97399	0.027	0.13457	0.097	0.00018
NAHCO3	NAHCO3	YDR506C	GMC1		1.25735	0.035	1.03305	0.028	0.22146	0.035	1e-05
NAHCO3	NAHCO3	YDR505C	PSP1		1.13649	0.007	1.06567	0.019	0.07597	0.007	1e-05
NAHCO3	NAHCO3	YDR504C	SPG3		0.94552	0.053	1.02399	0.018	-0.07765	0.053	5e-05
NAHCO3	NAHCO3	YDR503C	LPP1		0.79122	0.046	0.99934	0.011	-0.20832	0.046	5e-05
NAHCO3	NAHCO3	YDR501W	PLM2		1.07636	0.017	0.98531	0.03	0.08517	0.017	0
NAHCO3	NAHCO3	YDR497C	ITR1		0.88335	0.066	0.97682	0.057	-0.08704	0.067	0.00188
NAHCO3	NAHCO3	YDR528W	HLR1		0.95071	0.08	1.10499	0.062	-0.14644	0.08	0.00016
NAHCO3	NAHCO3	YDR525W-A	SNA2		1.36077	0.07	1.03342	0.063	0.34366	0.07	4e-05
NAHCO3	NAHCO3	YDR525W	YDR525W		0.85426	0.067	0.97536	0.024	-0.11685	0.067	0.00013
NAHCO3	NAHCO3	YDR524C	AGE1		0.82773	0.022	0.9412	0.023	-0.11333	0.022	1e-05
NAHCO3	NAHCO3	YDR522C	SPS2		1.15412	0.016	1.02162	0.016	0.13038	0.016	6e-05
NAHCO3	NAHCO3	YDR520C	URC2		1.02219	0.074	1.02155	0.003	-0.00039	0.074	0.0001
NAHCO3	NAHCO3	YDR519W	FPR2		0.86056	0.002	1.00116	0.004	-0.13875	0.002	0
NAHCO3	NAHCO3	YDR517W	GRH1		0.96515	0.068	0.98573	0.022	-0.02063	0.068	0.0001
NAHCO3	NAHCO3	YDR516C	EMI2		0.98367	0.046	1.10123	0.047	-0.13059	0.046	3e-05
NAHCO3	NAHCO3	YDR514C	YDR514C		1.33618	0.007	1.03202	0.038	0.30525	0.007	1e-05
NAHCO3	NAHCO3	YDR513W	GRX2		1.23865	0.099	1.03185	0.032	0.21515	0.099	0.00014
NAHCO3	NAHCO3	YDR541C	YDR541C		0.86033	0.069	#NUM!	#NUM!	#NUM!	#NUM!	0.00014
NAHCO3	NAHCO3	YDR540C	IRC4		0.79059	0.032	1.18903	0.071	-0.40534	0.032	2e-05
NAHCO3	NAHCO3	YDR539W	FDC1		0.84876	0.045	1.17886	0.037	-0.32686	0.045	4e-05
NAHCO3	NAHCO3	YDR538W	PAD1		1.02351	0.059	1.08944	0.009	-0.06202	0.059	5e-05
NAHCO3	NAHCO3	YDR537C	YDR537C		1.04189	0.051	0.85983	0.017	0.17257	0.051	3e-05
NAHCO3	NAHCO3	YDR536W	STL1		1.08805	0.011	1.00507	0.049	0.09592	0.011	4e-05
NAHCO3	NAHCO3	YDR535C	YDR535C		0.84703	0.128	1.03209	0.022	-0.18386	0.128	0.00093
NAHCO3	NAHCO3	YDR534C	FIT1		0.93757	0.143	0.92367	0.023	0.02464	0.143	0.00096
NAHCO3	NAHCO3	YDR533C	HSP31		1.3899	0.025	0.94771	0.013	0.43905	0.025	0
NAHCO3	NAHCO3	YDR532C	KRE28		0.95588	0.07	0.63204	0.076	0.31949	0.071	0.00011
NAHCO3	NAHCO3	YDR530C	APA2		1.39052	0.072	1.11524	0.076	0.29358	0.072	4e-05
NAHCO3	NAHCO3	YEL013W	VAC8		0.86379	0.016	1.21063	0.019	-0.33679	0.016	0.00012
NAHCO3	NAHCO3	YEL012W	UBC8		0.79817	0.046	0.91857	0.013	-0.11935	0.047	5e-05
NAHCO3	NAHCO3	YEL011W	GLC3		1.02227	0.138	1.09862	0.052	-0.07361	0.138	0.00066
NAHCO3	NAHCO3	YEL010W	YEL010W		0.98151	0.107	1.06581	0.044	-0.09155	0.107	0.00035
NAHCO3	NAHCO3	YEL008W	YEL008W		1.26979	0.059	1.02005	0.033	0.24707	0.059	3e-05
NAHCO3	NAHCO3	YEL006W	YEA6		0.92048	0.071	0.96669	0.031	-0.04823	0.071	0.00013
NAHCO3	NAHCO3	YEL005C	VAB2		0.8874	0.024	1.00075	0.017	-0.11427	0.024	1e-05
NAHCO3	NAHCO3	YEL004W	YEA4		1.12661	0.012	1.02656	0.014	0.09587	0.012	4e-05
NAHCO3	NAHCO3	YEL003W	GIM4		0.81468	0.014	0.96617	0.038	-0.15547	0.014	0
NAHCO3	NAHCO3	YEL001C	IRC22		1.07976	0.069	1.24843	0.149	-0.12534	0.07	7e-05
NAHCO3	NAHCO3	YEL031W	SPF1		0.81258	0.041	0.84733	0.005	-0.03241	0.041	4e-05
NAHCO3	NAHCO3	YEL030W	ECM10		1.01837	0.005	0.94932	0.039	0.07456	0.005	1e-05
NAHCO3	NAHCO3	YEL028W	YEL028W		1.00474	0.11	1.05713	0.039	-0.053	0.11	0.00036
NAHCO3	NAHCO3	YEL025C	YEL025C		1.03085	0.009	1.0246	0.006	0.00887	0.009	3e-05
NAHCO3	NAHCO3	YEL023C	YEL023C		1.10664	0.004	1.04765	0.01	0.05891	0.004	0
NAHCO3	NAHCO3	YEL020C	YEL020C		0.86831	0.018	1.01365	0.026	-0.14988	0.018	0
NAHCO3	NAHCO3	YEL017W	GTT3		1.12317	0.045	1.04698	0.051	0.08977	0.045	2e-05
NAHCO3	NAHCO3	YEL017C-A	PMP2		1.25355	0.015	1.07319	0.015	0.18264	0.015	5e-05
NAHCO3	NAHCO3	YEL016C	NPP2		1.17211	0.008	1.03951	0.014	0.13178	0.008	1e-05
NAHCO3	NAHCO3	YEL015W	EDC3		0.97752	0.018	0.99976	0.059	-0.02952	0.018	0.00012
NAHCO3	NAHCO3	YEL014C	YEL014C		1.115	0.069	0.95111	0.06	0.16885	0.069	6e-05
NAHCO3	NAHCO3	YEL049W	PAU2		1.34798	0.028	0.92556	0.017	0.42046	0.028	0
NAHCO3	NAHCO3	YEL048C	TCA17		1.03652	0.026	1.0177	0.017	0.02079	0.026	0
NAHCO3	NAHCO3	YEL047C	FRD1		0.95099	0.024	0.99205	0.024	-0.04339	0.024	0
NAHCO3	NAHCO3	YEL043W	YEL043W		1.16419	0.015	1.08441	0.004	0.08007	0.015	0
NAHCO3	NAHCO3	YEL042W	GDA1		1.12283	0.052	1.07229	0.045	0.05128	0.052	3e-05
NAHCO3	NAHCO3	YEL041W	YEF1		1.20816	0.062	1.05041	0.023	0.15313	0.062	4e-05
NAHCO3	NAHCO3	YEL040W	UTR2		0.80513	0.019	1.06295	0.014	-0.25779	0.019	0
NAHCO3	NAHCO3	YEL039C	CYC7		0.93967	0.096	1.02404	0.018	-0.08211	0.096	0.00029
NAHCO3	NAHCO3	YEL038W	UTR4		0.79238	0.021	0.99447	0.013	-0.19906	0.021	1e-05
NAHCO3	NAHCO3	YEL037C	RAD23		1.23565	0.015	1.14152	0.061	0.08081	0.015	5e-05
NAHCO3	NAHCO3	YEL033W	MTC7		0.77725	0.007	0.60719	0.032	0.16552	0.007	3e-05
NAHCO3	NAHCO3	YEL059W	YEL059W		1.26894	0.054	1.01142	0.029	0.26204	0.054	2e-05
NAHCO3	NAHCO3	YEL057C	YEL057C		0.99512	0.019	0.98276	0.023	0.00918	0.019	0.00013
NAHCO3	NAHCO3	YEL056W	HAT2		0.73176	0.028	1.00051	0.037	-0.27368	0.028	2e-05
NAHCO3	NAHCO3	YEL053C	MAK10		1.17795	0.038	0.97735	0.01	0.19626	0.038	1e-05
NAHCO3	NAHCO3	YEL052W	AFG1		1.27287	0.01	0.94723	0.025	0.32861	0.01	2e-05
NAHCO3	NAHCO3	YER010C	YER010C		0.84157	0.023	0.95079	0.053	-0.12207	0.023	1e-05
NAHCO3	NAHCO3	YER007W	PAC2		1.17692	0.063	1.01903	0.004	0.15719	0.063	4e-05
NAHCO3	NAHCO3	YER007C-A	TMA20		0.81593	0.043	0.98824	0.034	-0.17668	0.043	4e-05
NAHCO3	NAHCO3	YER005W	YND1		0.99037	0.054	1.05326	0.017	-0.06238	0.054	4e-05
NAHCO3	NAHCO3	YER004W	FMP52		0.79427	0.026	0.95766	0.025	-0.15813	0.026	1e-05
NAHCO3	NAHCO3	YER002W	NOP16		1.0551	0.045	1.00119	0.035	0.06344	0.045	2e-05
NAHCO3	NAHCO3	YER001W	MNN1		0.82345	0.072	0.98775	0.018	-0.15942	0.072	0.00018
NAHCO3	NAHCO3	YEL071W	DLD3		1.05162	0.042	1.0288	0.032	0.01779	0.042	2e-05
NAHCO3	NAHCO3	YEL068C	YEL068C		1.08873	0.059	1.01564	0.011	0.07077	0.059	4e-05
NAHCO3	NAHCO3	YEL067C	YEL067C		1.1984	0.031	1.03114	0.016	0.16057	0.031	0
NAHCO3	NAHCO3	YEL066W	HPA3		1.09837	0.061	0.96276	0.027	0.13146	0.061	5e-05
NAHCO3	NAHCO3	YER032W	FIR1		0.81024	0.011	0.9729	0.032	-0.15793	0.011	6e-05
NAHCO3	NAHCO3	YER031C	YPT31		0.98142	0.051	0.95724	0.007	0.02731	0.051	4e-05
NAHCO3	NAHCO3	YER030W	CHZ1		1.21582	0.014	0.99693	0.022	0.21499	0.014	0
NAHCO3	NAHCO3	YER028C	MIG3		1.22321	0.016	1.00868	0.037	0.21168	0.016	6e-05
NAHCO3	NAHCO3	YER027C	GAL83		0.93156	0.035	0.96766	0.022	-0.04194	0.035	1e-05
NAHCO3	NAHCO3	YER024W	YAT2		0.80468	0.022	0.93704	0.024	-0.12928	0.022	1e-05
NAHCO3	NAHCO3	YER020W	GPA2		1.27186	0.029	1.0472	0.063	0.23824	0.029	0
NAHCO3	NAHCO3	YER019W	ISC1		0.62776	0.007	0.7081	0.002	-0.07968	0.007	4e-05
NAHCO3	NAHCO3	YER019C-A	SBH2		0.85217	0.057	0.97353	0.048	-0.11286	0.057	8e-05
NAHCO3	NAHCO3	YER016W	BIM1		0.71053	0.056	0.70063	0.004	0.01076	0.056	0.00014
NAHCO3	NAHCO3	YER011W	TIR1		1.13127	0.046	0.96993	0.038	0.16213	0.046	2e-05
NAHCO3	NAHCO3	YER046W	SPO73		1.10064	0.018	1.24585	0.074	-0.13984	0.018	9e-05
NAHCO3	NAHCO3	YER045C	ACA1		0.89211	0.004	1.18953	0.058	-0.28949	0.004	1e-05
NAHCO3	NAHCO3	YER044C-A	MEI4		0.81572	0.015	1.10846	0.016	-0.29549	0.015	0.00011
NAHCO3	NAHCO3	YER042W	MXR1		0.88045	0.025	0.98275	0.021	-0.1065	0.025	0.00027
NAHCO3	NAHCO3	YER039C-A	YER039C-A		0.76648	0.002	0.9323	0.053	-0.1529	0.002	0
NAHCO3	NAHCO3	YER041W	YEN1		1.15439	0.053	0.94776	0.024	0.20738	0.054	3e-05
NAHCO3	NAHCO3	YER039C	HVG1		0.77742	0.005	0.90391	0.002	-0.12565	0.005	2e-05
NAHCO3	NAHCO3	YER038W-A	YER038W-A		0.80143	0.01	0.92121	0.054	-0.12233	0.01	5e-05
NAHCO3	NAHCO3	YER035W	EDC2		1.36267	0.097	0.94698	0.021	0.41771	0.097	0.0001
NAHCO3	NAHCO3	YER034W	YER034W		0.97075	0.097	0.91602	0.035	0.05445	0.097	0.00027
NAHCO3	NAHCO3	YER033C	ZRG8		1.39781	0.072	1.22969	0.015	0.17427	0.072	4e-05
NAHCO3	NAHCO3	YER056C	FCY2		1.16923	0.027	1.07969	0.04	0.08991	0.027	0.00017
NAHCO3	NAHCO3	YER054C	GIP2		1.02313	0.044	1.1083	0.004	-0.08715	0.045	2e-05
NAHCO3	NAHCO3	YER053C	PIC2		0.90656	0.048	1.03148	0.044	-0.13699	0.048	4e-05
NAHCO3	NAHCO3	YER052C	HOM3		0.90616	0.033	0.95228	0.026	-0.04791	0.033	1e-05
NAHCO3	NAHCO3	YER051W	JHD1		1.30701	0.099	0.92638	0.014	0.38474	0.099	0.00012
NAHCO3	NAHCO3	YER049W	TPA1		1.11621	0.087	0.92185	0.019	0.18625	0.087	0.00013
NAHCO3	NAHCO3	YER048C	CAJ1		1.09302	0.043	0.95957	0.002	0.13268	0.043	2e-05
NAHCO3	NAHCO3	YER047C	SAP1		1.05028	0.028	1.07674	0.046	-0.01645	0.028	1e-05
NAHCO3	NAHCO3	YER046W-A	YER046W-A		0.99093	0.071	1.31609	0.161	-0.36426	0.071	0.0001
NAHCO3	NAHCO3	YER066W	RRT13		1.22919	0.114	0.96946	0.035	0.2553	0.115	0.00022
NAHCO3	NAHCO3	YER066C-A	YER066C-A		1.24385	0.063	1.01689	0.032	0.22558	0.063	4e-05
NAHCO3	NAHCO3	YER065C	ICL1		0.82859	0.04	0.97098	0.032	-0.14267	0.04	0.00079
NAHCO3	NAHCO3	YER064C	VHR2		1.07189	0.038	1.06735	0.037	0.01085	0.038	1e-05
NAHCO3	NAHCO3	YER063W	THO1		0.76583	0.016	1.0532	0.008	-0.28713	0.016	0
NAHCO3	NAHCO3	YER062C	HOR2		0.69912	0.034	0.94655	0.004	-0.24658	0.034	3e-05
NAHCO3	NAHCO3	YER061C	CEM1		0.859	0.044	0.71047	0.081	0.15307	0.044	4e-05
NAHCO3	NAHCO3	YER060W	FCY21		0.99999	0.032	1.03334	0.003	-0.03341	0.032	0.00035
NAHCO3	NAHCO3	YER059W	PCL6		0.82759	0.038	0.90524	0.031	-0.06656	0.038	3e-05
NAHCO3	NAHCO3	YER079W	YER079W		0.87997	0.083	0.88928	0.02	-0.02045	0.083	0.00023
NAHCO3	NAHCO3	YER078C	ICP55		0.94654	0.014	0.81674	0.012	0.12686	0.014	7e-05
NAHCO3	NAHCO3	YER075C	PTP3		1.31026	0.023	1.04236	0.01	0.26709	0.023	0
NAHCO3	NAHCO3	YER074W	RPS24A		1.05495	0.024	0.93037	0.025	0.11986	0.024	0
NAHCO3	NAHCO3	YER073W	ALD5		0.74484	0.095	0.99129	0.002	-0.2465	0.096	0.00057
NAHCO3	NAHCO3	YER072W	VTC1		1.17373	0.015	1.03588	0.024	0.13781	0.015	6e-05
NAHCO3	NAHCO3	YER071C	TDA2		0.81271	0.02	1.00204	0.007	-0.18969	0.02	0
NAHCO3	NAHCO3	YER067W	RGI1		0.75117	0.004	1.08069	0.038	-0.32497	0.004	1e-05
NAHCO3	NAHCO3	YER067C-A	YER067C-A		0.89987	0.048	0.94812	0.072	-0.04153	0.048	4e-05
NAHCO3	NAHCO3	YER092W	IES5		1.05552	0.081	0.98938	0.044	0.0681	0.081	0.00013
NAHCO3	NAHCO3	YER091C-A	YER091C-A		0.7652	0.005	0.98395	0.024	-0.21101	0.005	2e-05
NAHCO3	NAHCO3	YER091C	MET6		0.8726	0.025	0.99099	0.007	-0.11637	0.025	1e-05
NAHCO3	NAHCO3	YER090W	TRP2		1.21692	0.091	1.01109	0.034	0.21011	0.091	0.00011
NAHCO3	NAHCO3	YER088C	DOT6		0.86653	0.026	0.96134	0.023	-0.0979	0.026	1e-05
NAHCO3	NAHCO3	YER087C-A	YER087C-A		1.30481	0.035	1.06867	0.008	0.23545	0.035	1e-05
NAHCO3	NAHCO3	YER085C	YER085C		0.83734	0.036	0.99495	0.033	-0.1492	0.037	2e-05
NAHCO3	NAHCO3	YER084W	YER084W		0.8608	0.053	0.98446	0.06	-0.13904	0.053	7e-05
NAHCO3	NAHCO3	YER083C	GET2		0.43836	0.018	0.62835	0.012	-0.19249	0.018	2e-05
NAHCO3	NAHCO3	YER081W	SER3		0.8551	0.027	1.00865	0.031	-0.15153	0.027	1e-05
NAHCO3	NAHCO3	YER080W	AIM9		1.24087	0.065	1.05956	0.026	0.18968	0.065	4e-05
NAHCO3	NAHCO3	YER113C	TMN3		1.2959	0.018	1.14324	0.026	0.13917	0.018	0
NAHCO3	NAHCO3	YER111C	SWI4		0.69136	0.009	0.99355	0.002	-0.30362	0.009	5e-05
NAHCO3	NAHCO3	YER109C	FLO8		1.18555	0.052	0.9736	0.024	0.21205	0.052	2e-05
NAHCO3	NAHCO3	YER108C	YER108C		0.84603	0.027	0.98285	0.022	-0.13026	0.027	1e-05
NAHCO3	NAHCO3	YER106W	MAM1		1.14462	0.032	0.99276	0.007	0.14994	0.032	1e-05
NAHCO3	NAHCO3	YER101C	AST2		0.99905	0.018	1.02198	0.033	-0.01304	0.018	0
NAHCO3	NAHCO3	YER098W	UBP9		1.06793	0.073	1.03553	0.007	0.03447	0.073	9e-05
NAHCO3	NAHCO3	YER097W	YER097W		0.87854	0.051	0.9598	0.003	-0.08071	0.051	5e-05
NAHCO3	NAHCO3	YER096W	SHC1		0.8807	0.007	1.03971	0.022	-0.1563	0.007	0
NAHCO3	NAHCO3	YER095W	RAD51		1.05867	0.049	0.91292	0.006	0.14476	0.049	3e-05
NAHCO3	NAHCO3	YER093C-A	AIM11		0.58995	0.033	0.84031	0.058	-0.23472	0.033	0.00102
NAHCO3	NAHCO3	YER124C	DSE1		1.22018	0.029	1.16814	0.101	0.07563	0.029	0
NAHCO3	NAHCO3	YER123W	YCK3		0.6565	0.02	0.99655	0.002	-0.34077	0.02	1e-05
NAHCO3	NAHCO3	YER121W	YER121W		1.26087	0.047	0.99756	0.019	0.26065	0.047	1e-05
NAHCO3	NAHCO3	YER120W	SCS2		0.88544	0.005	0.93117	0.017	-0.04119	0.005	1e-05
NAHCO3	NAHCO3	YER119C-A	YER119C-A		0.44347	0.069	0.81638	0.041	-0.36619	0.069	0.001
NAHCO3	NAHCO3	YER119C	AVT6		1.12268	0.064	1.00699	0.025	0.1137	0.064	5e-05
NAHCO3	NAHCO3	YER118C	SHO1		0.92218	0.011	0.97743	0.005	-0.05373	0.011	5e-05
NAHCO3	NAHCO3	YER116C	SLX8		1.05048	0.03	0.96498	0.012	0.08365	0.03	1e-05
NAHCO3	NAHCO3	YER115C	SPR6		1.0344	0.071	1.10767	0.031	-0.07455	0.071	9e-05
NAHCO3	NAHCO3	YER114C	BOI2		0.6805	0.041	0.90765	0.065	-0.24101	0.041	6e-05
NAHCO3	NAHCO3	YER142C	MAG1		0.85422	0.05	1.1212	0.012	-0.27184	0.05	6e-05
NAHCO3	NAHCO3	YER140W	YER140W		1.17835	0.009	1.07532	0.064	0.10747	0.009	2e-05
NAHCO3	NAHCO3	YER139C	RTR1		0.67248	0.045	1.00696	0.029	-0.3319	0.045	8e-05
NAHCO3	NAHCO3	YER137C	YER137C		1.15092	0.088	1.03612	0.017	0.11842	0.088	0.00012
NAHCO3	NAHCO3	YER135C	YER135C		0.83361	0.066	1.00287	0.008	-0.17108	0.066	0.00013
NAHCO3	NAHCO3	YER134C	YER134C		1.1732	0.124	0.98106	0.027	0.19597	0.125	0.00033
NAHCO3	NAHCO3	YER132C	PMD1		0.73048	0.025	0.89331	0.049	-0.15439	0.025	1e-05
NAHCO3	NAHCO3	YER131W	RPS26B		1.37896	0.154	0.9719	0.027	0.40042	0.154	0.00038
NAHCO3	NAHCO3	YER130C	YER130C		0.88352	0.013	0.98492	0.054	-0.0975	0.013	8e-05
NAHCO3	NAHCO3	YER129W	SAK1		1.12157	0.069	0.92948	0.018	0.19331	0.069	6e-05
NAHCO3	NAHCO3	YER128W	VFA1		0.77228	0.05	0.94239	0.042	-0.16813	0.05	7e-05
NAHCO3	NAHCO3	YER158C	YER158C		0.8024	0.062	1.15656	0.027	-0.35535	0.062	0.00013
NAHCO3	NAHCO3	YER156C	YER156C		1.01889	0.021	0.97416	0.023	0.04788	0.021	0.00015
NAHCO3	NAHCO3	YER155C	BEM2		0.67806	0.014	0.95786	0.028	-0.27093	0.014	0.00015
NAHCO3	NAHCO3	YER153C	PET122		0.7543	0.017	0.78764	0.017	-0.03137	0.017	0
NAHCO3	NAHCO3	YER152C	YER152C		0.95353	0.022	0.96598	0.028	-0.0207	0.022	0
NAHCO3	NAHCO3	YER151C	UBP3		1.02787	0.016	1.02862	0.025	-0.00035	0.016	0
NAHCO3	NAHCO3	YER150W	SPI1		1.22296	0.043	0.92864	0.008	0.2925	0.043	1e-05
NAHCO3	NAHCO3	YER149C	PEA2		0.99913	0.024	0.79767	0.033	0.19456	0.024	0
NAHCO3	NAHCO3	YER145C	FTR1		0.88993	0.032	0.86552	0.012	0.02179	0.032	1e-05
NAHCO3	NAHCO3	YER144C	UBP5		0.91828	0.017	1.10695	0.069	-0.18904	0.017	0.00012
NAHCO3	NAHCO3	YER143W	DDI1		0.90221	0.043	1.57516	0.111	-0.69313	0.043	3e-05
NAHCO3	NAHCO3	YER176W	ECM32		1.21295	0.023	0.96719	0.016	0.24634	0.023	0
NAHCO3	NAHCO3	YER175C	TMT1		0.96247	0.077	1.01777	0.011	-0.05234	0.077	0.00014
NAHCO3	NAHCO3	YER174C	GRX4		0.91446	0.03	1.01845	0.019	-0.10291	0.03	1e-05
NAHCO3	NAHCO3	YER173W	RAD24		1.13888	0.045	0.99415	0.012	0.14308	0.045	2e-05
NAHCO3	NAHCO3	YER170W	ADK2		1.15295	0.01	1.01749	0.032	0.13867	0.01	0
NAHCO3	NAHCO3	YER167W	BCK2		1.17274	0.05	1.04411	0.023	0.12304	0.05	2e-05
NAHCO3	NAHCO3	YER166W	DNF1		1.06851	0.035	1.00995	0.034	0.06523	0.035	1e-05
NAHCO3	NAHCO3	YER164W	CHD1		0.88316	0.004	0.86412	0.032	0.02338	0.004	1e-05
NAHCO3	NAHCO3	YER163C	GCG1		0.99466	0.07	0.99268	0.015	0.00361	0.07	0.0001
NAHCO3	NAHCO3	YER162C	RAD4		1.04292	0.017	0.99823	0.051	0.05783	0.017	0
NAHCO3	NAHCO3	YER161C	SPT2		1.02331	0.158	1.12293	0.054	-0.1073	0.158	0.00099
NAHCO3	NAHCO3	YER187W	YER187W		1.27703	0.039	0.93915	0.014	0.33054	0.039	1e-05
NAHCO3	NAHCO3	YER186C	YER186C		0.98092	0.042	1.05989	0.007	-0.07876	0.042	2e-05
NAHCO3	NAHCO3	YER185W	PUG1		1.22327	0.041	1.03422	0.034	0.19506	0.041	1e-05
NAHCO3	NAHCO3	YER184C	YER184C		0.83132	0.002	0.99451	0.009	-0.16131	0.002	0
NAHCO3	NAHCO3	YER183C	FAU1		1.05955	0.015	1.05031	0.019	0.00513	0.015	0
NAHCO3	NAHCO3	YER182W	FMP10		0.93762	0.04	1.04211	0.04	-0.10705	0.04	2e-05
NAHCO3	NAHCO3	YER181C	YER181C		1.0908	0.068	1.04678	0.018	0.04791	0.068	7e-05
NAHCO3	NAHCO3	YER180C	ISC10		1.19186	0.021	1.05499	0.024	0.13715	0.021	0.0001
NAHCO3	NAHCO3	YER179W	DMC1		1.19514	0.067	1.06804	0.056	0.12761	0.067	5e-05
NAHCO3	NAHCO3	YER178W	PDA1		1.15054	0.039	0.97354	0.051	0.17001	0.039	1e-05
NAHCO3	NAHCO3	YER177W	BMH1		0.91531	0.03	0.81883	0.048	0.10451	0.03	1e-05
NAHCO3	NAHCO3	YFL023W	BUD27		0.68884	0.106	0.73078	0.029	-0.04062	0.106	0.00098
NAHCO3	NAHCO3	YFL021W	GAT1		1.26251	0.077	1.03307	0.039	0.22409	0.077	6e-05
NAHCO3	NAHCO3	YFL020C	PAU5		1.29308	0.024	1.04806	0.026	0.25096	0.024	0
NAHCO3	NAHCO3	YFL019C	YFL019C		0.99092	0.1	0.97696	0.011	0.0086	0.1	0.00028
NAHCO3	NAHCO3	YFL018C	LPD1		0.73057	0.017	0.92418	0.007	-0.19189	0.017	0
NAHCO3	NAHCO3	YFL015C	YFL015C		0.83997	0.032	0.98001	0.04	-0.13593	0.032	1e-05
NAHCO3	NAHCO3	YFL014W	HSP12		1.08832	0.044	1.0296	0.012	0.05496	0.044	2e-05
NAHCO3	NAHCO3	YFL013W-A	YFL013W-A		1.08335	0.04	1.07303	0.037	0.01021	0.04	1e-05
NAHCO3	NAHCO3	YFL011W	HXT10		1.19803	0.045	1.08189	0.026	0.11233	0.045	1e-05
NAHCO3	NAHCO3	YFL006W	YFL006W		1.12243	0.038	0.96791	0.039	0.15013	0.038	1e-05
NAHCO3	NAHCO3	YER188W	YER188W		1.1392	0.039	0.93184	0.046	0.20397	0.039	1e-05
NAHCO3	NAHCO3	YFL036W	RPO41		0.47533	0.028	0.60561	0.009	-0.13272	0.028	6e-05
NAHCO3	NAHCO3	YFL034W	YFL034W		1.25654	0.081	1.00722	0.028	0.24926	0.081	7e-05
NAHCO3	NAHCO3	YFL034C-A	RPL22B		1.27596	0.047	1.00667	0.01	0.2674	0.047	1e-05
NAHCO3	NAHCO3	YFL032W	YFL032W		1.15482	0.037	1.0125	0.02	0.14554	0.037	1e-05
NAHCO3	NAHCO3	YFL031W	HAC1		0.86142	0.012	0.97779	0.019	-0.1164	0.012	6e-05
NAHCO3	NAHCO3	YFL030W	AGX1		1.05855	0.043	1.01649	0.035	0.04211	0.043	2e-05
NAHCO3	NAHCO3	YFL028C	CAF16		1.05786	0.008	1.04898	0.014	0.00864	0.008	2e-05
NAHCO3	NAHCO3	YFL027C	GYP8		0.88676	0.034	1.06093	0.007	-0.17406	0.034	2e-05
NAHCO3	NAHCO3	YFL025C	BST1		0.63409	0.016	0.75241	0.059	-0.1261	0.016	0
NAHCO3	NAHCO3	YFL051C	YFL051C		1.21073	0.014	1.06364	0.043	0.1581	0.014	4e-05
NAHCO3	NAHCO3	YFL050C	ALR2		0.86678	0.007	0.99908	0.002	-0.1323	0.007	0
NAHCO3	NAHCO3	YFL049W	SWP82		1.17144	0.053	0.9709	0.022	0.20061	0.053	3e-05
NAHCO3	NAHCO3	YFL048C	EMP47		0.84434	0.045	0.96583	0.009	-0.11971	0.045	4e-05
NAHCO3	NAHCO3	YFL047W	RGD2		1.05163	0.015	1.0439	0.015	0.00899	0.015	0
NAHCO3	NAHCO3	YFL046W	FMP32		0.8883	0.046	0.95917	0.016	-0.07101	0.046	4e-05
NAHCO3	NAHCO3	YFL044C	OTU1		1.0879	0.034	1.01368	0.02	0.07654	0.034	1e-05
NAHCO3	NAHCO3	YFL043C	YFL043C		1.20486	0.078	1.06135	0.033	0.14121	0.078	7e-05
NAHCO3	NAHCO3	YFL042C	YFL042C		1.10549	0.022	1.01254	0.009	0.0909	0.022	0.00014
NAHCO3	NAHCO3	YFL041W	FET5		0.85207	0.096	1.04374	0.001	-0.19235	0.097	0.0004
NAHCO3	NAHCO3	YFL040W	YFL040W		1.02296	0.017	0.91765	0.005	0.10534	0.017	9e-05
NAHCO3	NAHCO3	YFR011C	AIM13		1.10258	0.008	1.1297	0.08	-0.04236	0.008	2e-05
NAHCO3	NAHCO3	YFR010W	UBP6		0.8771	0.051	0.92317	0.03	-0.046	0.051	5e-05
NAHCO3	NAHCO3	YFR009W	GCN20		1.13008	0.039	1.10079	0.034	0.03771	0.039	1e-05
NAHCO3	NAHCO3	YFR008W	FAR7		1.096	0.053	0.96567	0.022	0.12927	0.053	3e-05
NAHCO3	NAHCO3	YFR007W	YFH7		1.16848	0.069	0.97117	0.006	0.20061	0.07	6e-05
NAHCO3	NAHCO3	YFR006W	YFR006W		1.15255	0.037	1.00715	0.021	0.14482	0.037	1e-05
NAHCO3	NAHCO3	YFL056C	AAD6		1.03415	0.025	1.00036	0.022	0.02908	0.025	0
NAHCO3	NAHCO3	YFL055W	AGP3		0.96258	0.015	0.98877	0.032	-0.01746	0.015	8e-05
NAHCO3	NAHCO3	YFL054C	YFL054C		0.7633	0.125	0.90113	0.04	-0.15242	0.125	0.00119
NAHCO3	NAHCO3	YFL053W	DAK2		1.02771	0.087	1.053	0.019	-0.03301	0.087	0.00017
[truncated: 2,965 more rows]
