# Supplementary material for: Genome-Wide Identification of Cellular Pathways and Key Genes That Respond to Sodium Bicarbonate Stress in Saccharomyces cerevisiae
Source: Front Microbiol. 2022 Apr 12;13:831973. doi: 10.3389/fmicb.2022.831973 (PMC9042421; doi:10.3389/fmicb.2022.831973)
Supplement: Supplementary Table S2 — List of genes for growth-deficient mutants under alkaline stress or saline stress generated by previous studies. [file Table_2.XLSX]

## Sheet: saline stress
Gene list of defective growth mutants under saline stress yielded from previous studies
MTC6
HIR1
MTC2
RTT103
NPP1
YGR122W
RTT10
PEF1
RTT106
MTC4
PSY2
STE50
HPC2
IES1
RCN1
TPO3
YOR029W
CAF40
MCK1
YGL046W
YCR087W
MOD5
RIM13
MDM38
YKR073C
NPR1
RIM8
YGR237C
VPS36
CHS5
SNX4
YPR153W
DFG16
HOM3
JHD2
GCS1
AVL9
VPS28
HIR3
ENV10
RIM101
STP22
PHO13
RIM21
SNF7
YNR029C
HOM2
SER2
IMP2'
RIM20
SIF2
CRZ1
HOG1
YDL023C
HAL5
SER1
PBS2
SRO7
YOR008C-A
THR4
GPD1
SAT4
GIS4
CNB1

## Sheet: alkaline stress
Gene list of defective growth mutants under alkaline stress yielded from previous studies
CNB1
BCK1
SLT2
DFG5
ILV1
UBP13
BRE2
APS2
FLC2
SYS1
DAL81
YDR290W
APL1
PCL6
BCK2
PHO4
ORM2
HAL5
GYP1
ARP1
PAR32
BSD2
ENV10
ARL1
JHD2
UBX2
AIM26
YLR171W
IMP2'
PHO84
DAL82
YJR111C
MRPL13
KRE1
YMR099C
ARL3
SWC3
DRS2
IRC21
ROY1
YBR134W
SYH1
ERG5
SED1
YJR142W
ACK1
SHE1
SXM1
PPH21
NAB6
FTR1
VTC1
RCN1
FET3
CHS6
KSP1
PBS2
LDB17
SDC1
TRS85
PKH3
YPS1
VPS74
SKT5
MET32
PSK2
WSC2
APS1
LEO1
HAL9
YBL083C
ERD1
CHS5
DIG1
ADE4
LEU3
YML117W-A
SUR2
GIS4
SWE1
KAR9
HOG1
BRP1
RCE1
APM4
YPR153W
LYP1
SRF1
LAA1
YAP3
RGD1
JEM1
JIP3
YOR053W
SSA2
YKL136W
YNR040W
BRE5
TOM7
YIL054W
BAP2
SBE22
YPR090W
SWD1
YKR073C
YBL062W
YSY6
SSK1
PDR16
APL2
ECM30
ARO7
TRS33
MAF1
GDH1
BOP2
ADE6
ATG3
PFA4
ALG9
YND1
YOL159C
HHY1
HSL1
GEF1
SGF29
SBP1
PMC1
CUP5
TFP1
VMA2
VMA22
VMA4
VMA5
VMA6
VMA7
CWH36
VMA21
PEP3
PEP5
PPA1
TFP3
VMA13
VPS16
VPS33
VPS34
ARP5
VPS15
FAB1
PEP7
VMA8
VPS65
GCS1
SEC22
VPS20
GLO3
COG8
CTR1
RCS1
SOD1
LYS7
SOD2
CCC2
PMR1
GLY1
PHO2
PRO1
CYS3
ARO2
TYR1
ERG2
ERG6
ARV1
BTS1
AGP2
DAP1
FEN1
MGA2
PHO81
PHO85
TEF4
FES1
HCR1
RPL13B
RPL27A
RHO4
BUD25
BEM1
GAS1
BEM4
SWI3
BUR2
GCN5
HTZ1
REF2
REGQ
RPB9
SPT20
SSN8
UME6
ADA2
KEM1
MED2
SPC72
SRB5
SWI4
TOP1
MRS1
PHO86
KEX2
RIB4
DIA2
SPS1
FYV6
MAP1
TPD3
ADE12
ATP1
ATP11
NEM1
PTC1
URE2
ZWF1
COX16
RIB1
SCP160
YEL045C
YKL118W
YOR331C
YJL175W
HUR1
ILM1
PKR1
YLR358C
YJR018W
YOR251C
YOR305W
PHO80
