# Supplementary material for: Genome-Wide Identification of Cellular Pathways and Key Genes That Respond to Sodium Bicarbonate Stress in Saccharomyces cerevisiae
Source: Front Microbiol. 2022 Apr 12;13:831973. doi: 10.3389/fmicb.2022.831973 (PMC9042421; doi:10.3389/fmicb.2022.831973)
Supplement: Supplementary Table S3 — The transcriptome sequencing data under 40 or 0 mM NaHCO3 treatment. [file Table_3.XLSX]

## Sheet: key
gene id｜gene identification symbol
gene name｜standard name
transcript id｜transcript identification symbol
GO｜Gene Ontology
KEGG｜Kyoto Encyclopedia of Genes and Genomes
KO ENTRY｜KEGG orthology
EC｜enzyme commission
Description｜Description of transcripts or genes
trans type｜Gene corresponds to the type of transcript, NA means no information
FRKM｜fragments per kilobase million, a measure of gene expression in different samples
fc｜fold change
log2(fc)｜log2 of fold change
pval｜probability value
qval｜q-values are the name given to the adjusted probability value found using an optimised FDR approach
regulation｜Compared with the control group, the gene expression level is up-regulated or down-regulated
significant｜|log2fc|>=1 and qval<0.05 as the standard, the differentially expressed genes screened out

## Sheet: gene differential expression
The gene differential expression under 40 mM or 0 mM NaHCO3 treatment.
gene_id	gene_name	EntrezID	transcript_id	GO	KEGG	KO_ENTRY	EC	Description	trans_type	FPKM.mM_1_40	FPKM.mM_2_40	FPKM.mM_3_40	FPKM.mM_4_40	FPKM.control_1	FPKM.control_2	FPKM.control_3	FPKM.control_4	fc	log2(fc)	pval	qval	regulation	significant
1466469	LSO1	3129	NM_001184533.1	GO:0003674(molecular_function);GO:0005634(nucleus);GO:0055072(iron ion homeostasis)	NA	NA	NA		NA	528.471	537.166	521.6	596.62	30.3306	33.7243	36.305	32.3742	16.4529	4.04027	0	0	up	yes
852956	VHT1	2406	NM_001181194.1	GO:0005886(plasma membrane);GO:0006810(transport);GO:0015225(biotin transporter activity);GO:0015293(symporter activity);GO:0015878(biotin transport);GO:0016020(membrane);GO:0016021(integral component of membrane);GO:0022857(transmembrane transporter activity);GO:0055085(transmembrane transport);GO:0071944(cell periphery)	NA	NA	NA		NA	144.869	146.457	147.247	139.942	26.3497	28.2341	25.7526	23.8655	5.55187	2.47297	0	0	up	yes
853506	ANB1	3167	NM_001181705.3	GO:0003723(RNA binding);GO:0003746(translation elongation factor activity);GO:0005737(cytoplasm);GO:0006412(translation);GO:0006414(translational elongation);GO:0006452(translational frameshifting);GO:0022626(cytosolic ribosome);GO:0043022(ribosome binding);GO:0045901(positive regulation of translational elongation);GO:0045905(positive regulation of translational termination)	NA	NA	NA		NA	467.404	478.055	481.745	477.586	72.2574	73.1475	67.7688	74.1998	6.62827	2.72863	0	0	up	yes
856468	PCL5	2759	NM_001179201.1	GO:0000307(cyclin-dependent protein kinase holoenzyme complex);GO:0005634(nucleus);GO:0007049(cell cycle);GO:0016242(negative regulation of macroautophagy);GO:0016538(cyclin-dependent protein serine/threonine kinase regulator activity);GO:0031647(regulation of protein stability);GO:0043433(negative regulation of sequence-specific DNA binding transcription factor activity);GO:0051301(cell division)	NA	NA	NA		NA	699.284	705.118	712.741	740.619	104.517	116.368	122.224	121.827	6.14658	2.61978	0	0	up	yes
853541	BNA2	3197	NM_001181736.3	GO:0005737(cytoplasm);GO:0009435(NAD biosynthetic process);GO:0016491(oxidoreductase activity);GO:0019441(tryptophan catabolic process to kynurenine);GO:0020037(heme binding);GO:0033754(indoleamine 2,3-dioxygenase activity);GO:0034354('de novo' NAD biosynthetic process from tryptophan);GO:0046872(metal ion binding);GO:0051213(dioxygenase activity);GO:0055114(oxidation-reduction process)	00380(Tryptophan metabolism)	K00463	EC:1.13.11.52	dioxygenase BNA2	NA	25.7576	26.0675	25.7706	27.3877	3.08245	3.39703	3.23593	3.50724	7.93966	2.98908	0	0	up	yes
851063	DIC1	4000	NM_001182237.1	GO:0005310(dicarboxylic acid transmembrane transporter activity);GO:0005739(mitochondrion);GO:0005740(mitochondrial envelope);GO:0005743(mitochondrial inner membrane);GO:0006810(transport);GO:0006817(phosphate ion transport);GO:0006835(dicarboxylic acid transport);GO:0015297(antiporter activity);GO:0016020(membrane);GO:0016021(integral component of membrane)	03040(Spliceosome)	K12837	NA	Splicing factor U2AF 50 kDa subunit	NA	352.273	342.792	349.166	355.655	97.474	97.5871	99.4251	98.0475	3.56628	1.83442	0	0	up	yes
851229	PAU8	1	NM_001180043.1	NA	NA	NA	NA		NA	68.0404	69.6546	75.9795	70.334	3.04101	2.11332	2.60666	2.88699	26.6725	4.73728	0	0	up	yes
851299	PHO11	94	NM_001178239.1	GO:0003993(acid phosphatase activity);GO:0005576(extracellular region);GO:0006796(phosphate-containing compound metabolic process);GO:0016787(hydrolase activity);GO:0016791(phosphatase activity);GO:0071944(cell periphery)	04111(Cell cycle - yeast)	K01078	EC:3.1.3.2	acid phosphatase PHO5	NA	53.9677	54.9342	51.2755	51.0062	9.48457	8.39775	9.50756	8.88415	5.8219	2.54149	0	0	up	yes
856644	SIT1	1687	NM_001178880.3	GO:0000324(fungal-type vacuole);GO:0005768(endosome);GO:0005774(vacuolar membrane);GO:0005886(plasma membrane);GO:0006810(transport);GO:0006811(ion transport);GO:0006879(cellular iron ion homeostasis);GO:0010008(endosome membrane);GO:0015344(siderophore uptake transmembrane transporter activity);GO:0015891(siderophore transport);GO:0016020(membrane);GO:0016021(integral component of membrane);GO:0…	NA	NA	NA		NA	616.312	640.505	643.114	603.551	101.165	99.4254	90.7825	93.0492	6.51233	2.70317	0	0	up	yes
853575	PXP2	3229	NM_001181769.1	GO:0003674(molecular_function);GO:0005739(mitochondrion);GO:0008150(biological_process);GO:0051920(peroxiredoxin activity);GO:0055114(oxidation-reduction process)	NA	NA	NA		NA	132.846	128.856	124.954	137.422	21.143	20.094	22.1893	21.6535	6.15985	2.6229	0	0	up	yes
856900	YER156C	1922	NM_001179046.3	GO:0003674(molecular_function);GO:0005634(nucleus);GO:0005737(cytoplasm);GO:0008150(biological_process)	NA	NA	NA		NA	33.1632	29.0517	28.9516	29.2868	157.388	155.815	158.287	148.348	0.19433	-2.36342	0	0	down	yes
855562	YGP1	4747	NM_001182998.1	GO:0003674(molecular_function);GO:0005576(extracellular region);GO:0006520(cellular amino acid metabolic process);GO:0070726(cell wall assembly)	NA	NA	NA		NA	20.2565	19.4124	19.0936	21.8931	157.958	157.184	145.742	163.388	0.129199	-2.95233	0	0	down	yes
852844	YGL039W	2300	NM_001180904.1	GO:0003824(catalytic activity);GO:0004029(aldehyde dehydrogenase (NAD) activity);GO:0004090(carbonyl reductase (NADPH) activity);GO:0005737(cytoplasm);GO:0006725(cellular aromatic compound metabolic process);GO:0016491(oxidoreductase activity);GO:0016614(oxidoreductase activity, acting on CH-OH group of donors);GO:0042180(cellular ketone metabolic process);GO:0050662(coenzyme binding);GO:0055114(…	00620(Pyruvate metabolism);00640(Propanoate metabolism);04011(MAPK signaling pathway - yeast)	K17741	EC:1.1.1.283	hypothetical protein	NA	848.334	914.054	910.461	892.397	90.408	88.9308	92.0449	93.421	9.77303	3.28881	0	0	up	yes
851750	YDR170W-A	1077	NM_001184320.1	GO:0000943(retrotransposon nucleocapsid);GO:0003723(RNA binding);GO:0005737(cytoplasm);GO:0032197(transposition, RNA-mediated)	NA	NA	NA		NA	147.004	155.493	159.139	162.833	19.2107	19.9286	21.4991	18.5935	7.88154	2.97848	0	0	up	yes
856922	TMT1	1942	NM_001179065.3	GO:0005737(cytoplasm);GO:0005829(cytosol);GO:0008150(biological_process);GO:0008168(methyltransferase activity);GO:0016740(transferase activity);GO:0032259(methylation);GO:0046547(trans-aconitate 3-methyltransferase activity)	NA	NA	NA		NA	431.041	434.266	430.747	438.501	26.7179	27.7732	29.6837	30.6847	15.1015	3.91662	0	0	up	yes
856800	ARG5%2C6	1831	NM_001178960.1	GO:0000166(nucleotide binding);GO:0003824(catalytic activity);GO:0003942(N-acetyl-gamma-glutamyl-phosphate reductase activity);GO:0003991(acetylglutamate kinase activity);GO:0005524(ATP binding);GO:0005737(cytoplasm);GO:0005739(mitochondrion);GO:0005759(mitochondrial matrix);GO:0006355(regulation of transcription, DNA-templated);GO:0006526(arginine biosynthetic process);GO:0006592(ornithine biosy…	01210(2-Oxocarboxylic acid metabolism);01230(Biosynthesis of amino acids);00220(Arginine biosynthesis)	K12659	EC:1.2.1.38 2.7.2.8	bifunctional acetylglutamate kinase/N-acetyl-gamma-glutamyl-phosphate reductase	NA	180.726	155.257	155.758	151.424	13.7182	14.6569	13.7281	15.6976	11.1273	3.47603	0	0	up	yes
854324	PDR5	5293	NM_001183572.3	GO:0000166(nucleotide binding);GO:0005524(ATP binding);GO:0005739(mitochondrion);GO:0005886(plasma membrane);GO:0006810(transport);GO:0006855(drug transmembrane transport);GO:0008559(xenobiotic-transporting ATPase activity);GO:0015893(drug transport);GO:0016020(membrane);GO:0016021(integral component of membrane);GO:0016887(ATPase activity);GO:0030003(cellular cation homeostasis);GO:0035690(cellu…	02010(ABC transporters)	K08711	NA	ATP-binding cassette multidrug transporter PDR5	NA	81.8167	78.0155	77.178	74.2175	414.557	411.05	370.652	378.416	0.197646	-2.33901	0	0	down	yes
852147	FIT1	1435	NM_001180842.1	GO:0000166(nucleotide binding);GO:0003674(molecular_function);GO:0005524(ATP binding);GO:0005576(extracellular region);GO:0005618(cell wall);GO:0006810(transport);GO:0006811(ion transport);GO:0009277(fungal-type cell wall);GO:0015891(siderophore transport);GO:0016020(membrane);GO:0031225(anchored component of membrane);GO:0055072(iron ion homeostasis);GO:0071944(cell periphery)	NA	NA	NA		NA	1294.67	1426.05	1456.61	1353.69	49.6484	46.278	38.7687	44.2114	30.9157	4.95027	0	0	up	yes
856411	ARG4	2702	NM_001179148.1	GO:0003824(catalytic activity);GO:0004056(argininosuccinate lyase activity);GO:0005829(cytosol);GO:0006526(arginine biosynthetic process);GO:0008652(cellular amino acid biosynthetic process);GO:0016829(lyase activity);GO:0042450(arginine biosynthetic process via ornithine);GO:0051262(protein tetramerization)	01230(Biosynthesis of amino acids);00250(Alanine, aspartate and glutamate metabolism);00220(Arginine biosynthesis)	K01755	EC:4.3.2.1	argininosuccinate lyase ARG4	NA	675.979	683.77	714.254	705.315	77.0272	73.8641	76.6467	90.717	8.73299	3.12648	0	0	up	yes
853979	NFT1	3593	NM_001179894.1	GO:0000166(nucleotide binding);GO:0005524(ATP binding);GO:0006810(transport);GO:0016020(membrane);GO:0016021(integral component of membrane);GO:0016887(ATPase activity);GO:0042626(ATPase activity, coupled to transmembrane movement of substances)	02010(ABC transporters)	K05663	NA	DEHA2B03894p	NA	190.107	198.04	207.895	196.062	9.85892	10.2675	8.74171	7.82324	21.5883	4.43218	0	0	up	yes
854565	FIT3	5513	NM_001183803.3	GO:0000166(nucleotide binding);GO:0003674(molecular_function);GO:0005524(ATP binding);GO:0005576(extracellular region);GO:0005618(cell wall);GO:0006810(transport);GO:0006811(ion transport);GO:0009277(fungal-type cell wall);GO:0015891(siderophore transport);GO:0016020(membrane);GO:0031225(anchored component of membrane);GO:0055072(iron ion homeostasis);GO:0071944(cell periphery)	NA	NA	NA		NA	13951.7	14666.3	14994	14231.3	1093.1	1109.15	964.511	1099.84	13.5572	3.76099	0	0	up	yes
850385	HSP30	596	NM_001178735.1	GO:0003674(molecular_function);GO:0005216(ion channel activity);GO:0005783(endoplasmic reticulum);GO:0005886(plasma membrane);GO:0006811(ion transport);GO:0006974(cellular response to DNA damage stimulus);GO:0016020(membrane);GO:0016021(integral component of membrane);GO:0032780(negative regulation of ATPase activity);GO:0034605(cellular response to heat);GO:0070301(cellular response to hydrogen …	NA	NA	NA		NA	8.68419	9.96199	10.7004	9.68698	128.107	143.243	129.317	104.048	0.0773379	-3.69268	0	0	down	yes
856272	NCE102	5940	NM_001184246.1	GO:0001933(negative regulation of protein phosphorylation);GO:0003674(molecular_function);GO:0005737(cytoplasm);GO:0005739(mitochondrion);GO:0005783(endoplasmic reticulum);GO:0005886(plasma membrane);GO:0006810(transport);GO:0007009(plasma membrane organization);GO:0009306(protein secretion);GO:0015031(protein transport);GO:0016020(membrane);GO:0016021(integral component of membrane);GO:0033101(c…	NA	NA	NA		NA	63.9598	75.6121	74.2479	67.72	618.883	641.28	551.136	611.329	0.116212	-3.10516	0	0	down	yes
853217	YJL213W	2928	NM_001181646.1	GO:0003674(molecular_function);GO:0005829(cytosol);GO:0005840(ribosome);GO:0008150(biological_process);GO:0016787(hydrolase activity);GO:0016810(hydrolase activity, acting on carbon-nitrogen (but not peptide) bonds);GO:0019239(deaminase activity)	04111(Cell cycle - yeast)	K06685	NA	maintenance of ploidy protein mob1	NA	148.231	143.827	143.945	142.487	29.5928	27.8845	29.175	26.9897	5.09046	2.3478	0	0	up	yes
854175	AUS1	5158	NM_001183430.1	GO:0000166(nucleotide binding);GO:0005524(ATP binding);GO:0005739(mitochondrion);GO:0005886(plasma membrane);GO:0006810(transport);GO:0006855(drug transmembrane transport);GO:0008559(xenobiotic-transporting ATPase activity);GO:0016020(membrane);GO:0016021(integral component of membrane);GO:0016887(ATPase activity);GO:0034041(sterol-transporting ATPase activity);GO:0035376(sterol import);GO:003569…	02010(ABC transporters)	K08712	NA	hypothetical protein	NA	114.468	127.3	127.884	123.406	17.0575	16.9056	14.9631	14.5162	7.77175	2.95824	0	0	up	yes
852235	COR1	158	NM_001178285.1	GO:0003824(catalytic activity);GO:0004222(metalloendopeptidase activity);GO:0005739(mitochondrion);GO:0005743(mitochondrial inner membrane);GO:0005750(mitochondrial respiratory chain complex III);GO:0006122(mitochondrial electron transport, ubiquinol to cytochrome c);GO:0008121(ubiquinol-cytochrome-c reductase activity);GO:0008270(zinc ion binding);GO:0009060(aerobic respiration);GO:0016020(membr…	00190(Oxidative phosphorylation)	K00414	NA	ubiquinol--cytochrome-c reductase subunit COR1	NA	27.6369	23.8442	22.8412	22.5583	109.919	110.203	110.762	110.417	0.219534	-2.18748	0	0	down	yes
854030	MCH4	5027	NM_001183373.1	GO:0000329(fungal-type vacuole membrane);GO:0005215(transporter activity);GO:0006810(transport);GO:0008028(monocarboxylic acid transmembrane transporter activity);GO:0015293(symporter activity);GO:0016020(membrane);GO:0016021(integral component of membrane);GO:0034220(ion transmembrane transport);GO:0055085(transmembrane transport);GO:0071627(integral component of fungal-type vacuolar membrane);G…	NA	NA	NA		NA	224.246	213.354	225.237	217.087	33.95	35.0892	32.7024	35.6029	6.40669	2.67958	0	0	up	yes
852442	ADH5	350	NM_001178493.3	GO:0000947(amino acid catabolic process to alcohol via Ehrlich pathway);GO:0004022(alcohol dehydrogenase (NAD) activity);GO:0005634(nucleus);GO:0005737(cytoplasm);GO:0006116(NADH oxidation);GO:0008270(zinc ion binding);GO:0016491(oxidoreductase activity);GO:0043458(ethanol biosynthetic process involved in glucose fermentation to ethanol);GO:0046872(metal ion binding);GO:0055114(oxidation-reductio…	00010(Glycolysis / Gluconeogenesis);00071(Fatty acid degradation);00350(Tyrosine metabolism)	K13953	EC:1.1.1.1	alcohol dehydrogenase ADH5	NA	293.081	282.568	295.08	272.067	53.8985	51.4479	51.297	55.087	5.39741	2.43227	0	0	up	yes
853366	PRY1	3051	NM_001181512.1	GO:0000324(fungal-type vacuole);GO:0005576(extracellular region);GO:0005635(nuclear envelope);GO:0005783(endoplasmic reticulum);GO:0006810(transport);GO:0006869(lipid transport);GO:0008289(lipid binding);GO:0015918(sterol transport);GO:0032934(sterol binding)	NA	NA	NA		NA	1102.46	1191.89	1200.6	1159.37	200.771	211.646	189.939	192.096	5.85853	2.55054	0	0	up	yes
854916	PHO84	4124	NM_001182486.1	GO:0000324(fungal-type vacuole);GO:0005215(transporter activity);GO:0005315(inorganic phosphate transmembrane transporter activity);GO:0005384(manganese ion transmembrane transporter activity);GO:0005783(endoplasmic reticulum);GO:0005887(integral component of plasma membrane);GO:0006797(polyphosphate metabolic process);GO:0006810(transport);GO:0006817(phosphate ion transport);GO:0006828(manganese…	NA	NA	NA		NA	851.639	719.042	716.141	678.033	49.0004	47.4901	43.3403	39.6483	16.5192	4.04607	0	0	up	yes
855836	HSP82	5569	NM_001184054.1	GO:0000166(nucleotide binding);GO:0000492(box C/D snoRNP assembly);GO:0000723(telomere maintenance);GO:0005524(ATP binding);GO:0005737(cytoplasm);GO:0005739(mitochondrion);GO:0005886(plasma membrane);GO:0006457(protein folding);GO:0006458('de novo' protein folding);GO:0006950(response to stress);GO:0016887(ATPase activity);GO:0034605(cellular response to heat);GO:0042026(protein refolding);GO:004…	04141(Protein processing in endoplasmic reticulum)	K04079	NA	Hsp90 family chaperone HSC82	NA	35.2087	34.51	33.6606	36.2821	157.502	149.211	167.941	182.805	0.212426	-2.23497	0	0	down	yes
850524	PAU5	2007	NM_001179946.1	GO:0000324(fungal-type vacuole);GO:0003674(molecular_function);GO:0005737(cytoplasm);GO:0006950(response to stress);GO:0008150(biological_process);GO:0016020(membrane);GO:0016021(integral component of membrane)	NA	NA	NA		NA	157.442	176.219	189.177	172.265	12.7097	13.3479	13.1055	16.2126	12.5525	3.6499	0	0	up	yes
850902	HMX1	3863	NM_001182092.1	GO:0004392(heme oxygenase (decyclizing) activity);GO:0005640(nuclear outer membrane);GO:0005783(endoplasmic reticulum);GO:0005789(endoplasmic reticulum membrane);GO:0006788(heme oxidation);GO:0006879(cellular iron ion homeostasis);GO:0006979(response to oxidative stress);GO:0016020(membrane);GO:0016021(integral component of membrane);GO:0042167(heme catabolic process);GO:0046872(metal ion binding…	00860(Porphyrin and chlorophyll metabolism)	K00510	EC:1.14.14.18	heme binding protein	NA	142.155	123.448	119.204	132.197	6.10541	4.84006	5.75295	5.02526	23.7991	4.57284	0	0	up	yes
852163	PAU9	98	NM_001184458.1	GO:0003674(molecular_function);GO:0005575(cellular_component);GO:0006950(response to stress);GO:0008150(biological_process)	NA	NA	NA		NA	242.776	262.916	268.838	258.136	12.398	14.0805	12.8808	12.5074	19.91	4.31542	0	0	up	yes
856338	ARN2	2633	NM_001179127.2	GO:0000324(fungal-type vacuole);GO:0005768(endosome);GO:0005774(vacuolar membrane);GO:0005886(plasma membrane);GO:0006810(transport);GO:0006811(ion transport);GO:0006879(cellular iron ion homeostasis);GO:0009237(siderophore metabolic process);GO:0010008(endosome membrane);GO:0015343(siderophore transmembrane transporter activity);GO:0015891(siderophore transport);GO:0016020(membrane);GO:0016021(i…	NA	NA	NA		NA	1656.7	1786.67	1823.76	1713.12	165.908	164.016	143.513	148.095	11.2307	3.48938	0	0	up	yes
856492	HXT4	2783	NM_001179222.2	GO:0005215(transporter activity);GO:0005351(sugar:proton symporter activity);GO:0005353(fructose transmembrane transporter activity);GO:0005355(glucose transmembrane transporter activity);GO:0005886(plasma membrane);GO:0005887(integral component of plasma membrane);GO:0006810(transport);GO:0008643(carbohydrate transport);GO:0008645(hexose transport);GO:0015146(pentose transmembrane transporter ac…	04113(Meiosis - yeast)	K08139	NA	hexose transporter HXT4	NA	18.7849	16.8741	16.0836	15.0047	235.158	249.094	225.794	286.359	0.066988	-3.89995	0	0	down	yes
853765	CWP2	3398	NM_001180025.1	NA	NA	NA	NA		NA	144.622	138.13	142.915	133.736	4212.32	4477.88	4035.45	4286.27	0.032883	-4.92652	0	0	down	yes
855856	PBI1	5535	NM_001184086.1	GO:0003674(molecular_function);GO:0005575(cellular_component);GO:0008150(biological_process)	NA	NA	NA		NA	692.046	567.296	558.298	580.015	16.7685	17.7358	14.8032	16.2872	36.5526	5.1919	0	0	up	yes
853061	CHO2	2494	NM_001181286.1	GO:0004608(phosphatidylethanolamine N-methyltransferase activity);GO:0005783(endoplasmic reticulum);GO:0006629(lipid metabolic process);GO:0006644(phospholipid metabolic process);GO:0006656(phosphatidylcholine biosynthetic process);GO:0008168(methyltransferase activity);GO:0008654(phospholipid biosynthetic process);GO:0016020(membrane);GO:0016021(integral component of membrane);GO:0016740(transfe…	00564(Glycerophospholipid metabolism)	K16369	EC:2.1.1.17	phosphatidylethanolamine N-methyltransferase	NA	15.2907	15.0844	15.4757	15.9729	68.2946	66.011	64.3576	65.7623	0.233804	-2.09663	0	0	down	yes
853660	FRE2	3284	NM_001179785.1	GO:0000293(ferric-chelate reductase activity);GO:0000324(fungal-type vacuole);GO:0005886(plasma membrane);GO:0006811(ion transport);GO:0006825(copper ion transport);GO:0006826(iron ion transport);GO:0006879(cellular iron ion homeostasis);GO:0008823(cupric reductase activity);GO:0015677(copper ion import);GO:0016020(membrane);GO:0016021(integral component of membrane);GO:0016491(oxidoreductase act…	NA	NA	NA		NA	87.4445	96.9845	97.2644	91.4844	10.1898	10.2101	9.20439	8.34881	9.83262	3.29758	0	0	up	yes
854859	PAU15	1654	NM_001179563.1	GO:0000324(fungal-type vacuole);GO:0003674(molecular_function);GO:0006950(response to stress);GO:0008150(biological_process)	NA	NA	NA		NA	128.397	124.913	139.864	126.366	3.92143	4.33174	2.53724	3.78134	35.6539	5.15599	0	0	up	yes
855793	BIO5	4957	NM_001183233.3	GO:0003333(amino acid transmembrane transport);GO:0005783(endoplasmic reticulum);GO:0005886(plasma membrane);GO:0005887(integral component of plasma membrane);GO:0006810(transport);GO:0009102(biotin biosynthetic process);GO:0015171(amino acid transmembrane transporter activity);GO:0015179(L-amino acid transmembrane transporter activity);GO:0015297(antiporter activity);GO:0016020(membrane);GO:0016…	NA	NA	NA		NA	83.2405	86.8461	81.1879	82.4565	11.9296	11.4013	11.8808	11.6018	7.12894	2.83369	0	0	up	yes
853032	FHN1	2470	NM_001181260.1	GO:0003674(molecular_function);GO:0005886(plasma membrane);GO:0006810(transport);GO:0015031(protein transport);GO:0016020(membrane);GO:0016021(integral component of membrane);GO:0045121(membrane raft);GO:0071944(cell periphery);GO:0090002(establishment of protein localization to plasma membrane)	NA	NA	NA		NA	296.174	280.969	280.351	297.205	11.1561	9.76378	9.72943	10.887	27.7998	4.797	0	0	up	yes
854804	TIR3	1600	NM_001179361.1	GO:0000324(fungal-type vacuole);GO:0003674(molecular_function);GO:0005576(extracellular region);GO:0005618(cell wall);GO:0006950(response to stress);GO:0008150(biological_process);GO:0009277(fungal-type cell wall);GO:0016020(membrane);GO:0031225(anchored component of membrane);GO:0071944(cell periphery)	NA	NA	NA		NA	703.494	791.303	836.295	778.367	52.8292	57.0981	53.8827	53.1782	14.3301	3.84098	0	0	up	yes
852599	PHO89	502	NM_001178644.1	GO:0005315(inorganic phosphate transmembrane transporter activity);GO:0005783(endoplasmic reticulum);GO:0005886(plasma membrane);GO:0005887(integral component of plasma membrane);GO:0006810(transport);GO:0006817(phosphate ion transport);GO:0015293(symporter activity);GO:0015319(sodium:inorganic phosphate symporter activity);GO:0016020(membrane);GO:0016021(integral component of membrane);GO:003543…	NA	NA	NA		NA	606.533	624.01	644.785	606.759	3.67667	4.04314	3.47545	3.80854	165.431	7.37008	0	0	up	yes
856625	PHO12	2915	NM_001179346.1	GO:0000324(fungal-type vacuole);GO:0003993(acid phosphatase activity);GO:0008150(biological_process);GO:0016787(hydrolase activity);GO:0016791(phosphatase activity)	04111(Cell cycle - yeast)	K01078	EC:3.1.3.2	acid phosphatase PHO5	NA	100.355	102.64	101.105	96.0366	14.2212	13.9759	14.7227	13.8527	7.04808	2.81723	0	0	up	yes
3799978	YPR145C-A	5937	NM_001184687.1	GO:0003674(molecular_function);GO:0005575(cellular_component);GO:0008150(biological_process)	NA	NA	NA		NA	644.067	578.155	539.47	630.882	13.6023	13.8032	14.0623	14.044	43.1003	5.42962	0	0	up	yes
853573	CPA2	3227	NM_001181767.3	GO:0000050(urea cycle);GO:0000166(nucleotide binding);GO:0003824(catalytic activity);GO:0004070(aspartate carbamoyltransferase activity);GO:0004087(carbamoyl-phosphate synthase (ammonia) activity);GO:0004088(carbamoyl-phosphate synthase (glutamine-hydrolyzing) activity);GO:0004151(dihydroorotase activity);GO:0005524(ATP binding);GO:0005737(cytoplasm);GO:0005951(carbamoyl-phosphate synthase comple…	00240(Pyrimidine metabolism);00250(Alanine, aspartate and glutamate metabolism)	K01955	EC:6.3.5.5	carbamoyl-phosphate synthase (glutamine-hydrolyzing) CPA2	NA	296.634	293.296	304.49	297.213	32.3356	31.9696	31.0439	33.9409	9.21673	3.20426	0	0	up	yes
856638	DLD3	1681	NM_001178886.1	GO:0003824(catalytic activity);GO:0004458(D-lactate dehydrogenase (cytochrome) activity);GO:0005737(cytoplasm);GO:0016491(oxidoreductase activity);GO:0016614(oxidoreductase activity, acting on CH-OH group of donors);GO:0019249(lactate biosynthetic process);GO:0030447(filamentous growth);GO:0050660(flavin adenine dinucleotide binding);GO:0055114(oxidation-reduction process);GO:0071949(FAD binding)	00620(Pyruvate metabolism)	K00102	EC:1.1.2.4	Dld3p	NA	1042.53	1067.09	1096.49	1047.17	205.234	195.381	199.475	201.524	5.30591	2.4076	0	0	up	yes
853615	DAN1	3269	NM_001181808.4	GO:0003674(molecular_function);GO:0005576(extracellular region);GO:0005618(cell wall);GO:0006950(response to stress);GO:0009277(fungal-type cell wall);GO:0015918(sterol transport);GO:0016020(membrane);GO:0031225(anchored component of membrane);GO:0071944(cell periphery)	NA	NA	NA		NA	209.446	230.358	235.068	221.783	27.3392	25.5474	23.0361	27.5471	8.66585	3.11534	0	0	up	yes
854173	TIR4	5156	NM_001183428.1	GO:0000324(fungal-type vacuole);GO:0003674(molecular_function);GO:0005576(extracellular region);GO:0005618(cell wall);GO:0006950(response to stress);GO:0008150(biological_process);GO:0009277(fungal-type cell wall);GO:0016020(membrane);GO:0031225(anchored component of membrane);GO:0071555(cell wall organization);GO:0071944(cell periphery)	NA	NA	NA		NA	489.42	533.372	563.292	542.443	39.8625	38.4941	34.4422	37.0273	14.2066	3.82849	0	0	up	yes
854096	ARG1	5089	NM_001183313.2	GO:0000050(urea cycle);GO:0000053(argininosuccinate metabolic process);GO:0000166(nucleotide binding);GO:0004055(argininosuccinate synthase activity);GO:0005524(ATP binding);GO:0005737(cytoplasm);GO:0005829(cytosol);GO:0006526(arginine biosynthetic process);GO:0008652(cellular amino acid biosynthetic process);GO:0016874(ligase activity)	01230(Biosynthesis of amino acids);00250(Alanine, aspartate and glutamate metabolism);00220(Arginine biosynthesis)	K01940	EC:6.3.4.5	argininosuccinate synthase	NA	947.957	886.102	907.891	892.595	37.6697	38.1021	33.0498	41.6489	24.1545	4.59422	0	0	up	yes
854412	HES1	5374	NM_001183656.3	GO:0000329(fungal-type vacuole membrane);GO:0005935(cellular bud neck);GO:0006629(lipid metabolic process);GO:0006694(steroid biosynthetic process);GO:0006887(exocytosis);GO:0006897(endocytosis);GO:0008142(oxysterol binding);GO:0008202(steroid metabolic process);GO:0008289(lipid binding);GO:0015248(sterol transporter activity);GO:0015918(sterol transport);GO:0016126(sterol biosynthetic process);G…	NA	NA	NA		NA	290.098	266.424	250.83	275.244	8.53278	9.29326	9.00487	8.60178	30.5536	4.93327	0	0	up	yes
855084	ARG7	4310	NM_001182560.1	GO:0003824(catalytic activity);GO:0004042(acetyl-CoA:L-glutamate N-acetyltransferase activity);GO:0004358(glutamate N-acetyltransferase activity);GO:0005739(mitochondrion);GO:0005759(mitochondrial matrix);GO:0006526(arginine biosynthetic process);GO:0006592(ornithine biosynthetic process);GO:0008152(metabolic process);GO:0008652(cellular amino acid biosynthetic process);GO:0016740(transferase act…	01210(2-Oxocarboxylic acid metabolism);01230(Biosynthesis of amino acids);00220(Arginine biosynthesis)	K00620	EC:2.3.1.35 2.3.1.1	glutamate N-acetyltransferase	NA	273.543	262.733	265.951	273.402	50.2607	49.3352	50.1641	56.4811	5.2154	2.38278	0	0	up	yes
853927	YSR3	3542	NM_001179843.3	GO:0005783(endoplasmic reticulum);GO:0005789(endoplasmic reticulum membrane);GO:0006629(lipid metabolic process);GO:0006665(sphingolipid metabolic process);GO:0016020(membrane);GO:0016021(integral component of membrane);GO:0016787(hydrolase activity);GO:0030148(sphingolipid biosynthetic process);GO:0042392(sphingosine-1-phosphate phosphatase activity);GO:0046839(phospholipid dephosphorylation)	00600(Sphingolipid metabolism)	K04717	EC:3.1.3.-	sphinganine kinase YSR3	NA	214.113	203.298	196.463	194.988	24.1183	24.763	25.104	21.572	8.46468	3.08146	0	0	up	yes
851384	UGA3	751	NM_001180230.1	GO:0000978(RNA polymerase II core promoter proximal region sequence-specific DNA binding);GO:0000981(RNA polymerase II transcription factor activity, sequence-specific DNA binding);GO:0001010(transcription factor activity, sequence-specific DNA binding transcription factor recruiting);GO:0001077(transcriptional activator activity, RNA polymerase II core promoter proximal region sequence-specific …	04139(Regulation of mitophagy - yeast);04113(Meiosis - yeast)	K09243	NA	hypothetical protein	NA	108.924	101.737	103.589	114.562	19.4289	22.5466	20.8703	20.9758	5.11577	2.35495	0	0	up	yes
854797	BAR1	1595	NM_001179365.1	GO:0000754(adaptation of signaling pathway by response to pheromone involved in conjugation with cellular fusion);GO:0004190(aspartic-type endopeptidase activity);GO:0005576(extracellular region);GO:0006508(proteolysis);GO:0008233(peptidase activity);GO:0009277(fungal-type cell wall);GO:0016787(hydrolase activity);GO:0019236(response to pheromone);GO:0030163(protein catabolic process);GO:0030287(…	04011(MAPK signaling pathway - yeast)	K01383	EC:3.4.23.35	aspartyl protease BAR1	NA	9.99116	10.2805	9.45355	9.25867	87.1965	84.2845	77.7664	68.3976	0.122728	-3.02647	0	0	down	yes
854564	FIT2	5512	NM_001183802.1	GO:0000324(fungal-type vacuole);GO:0003674(molecular_function);GO:0005576(extracellular region);GO:0005618(cell wall);GO:0006810(transport);GO:0006811(ion transport);GO:0009277(fungal-type cell wall);GO:0015891(siderophore transport);GO:0016020(membrane);GO:0031225(anchored component of membrane);GO:0055072(iron ion homeostasis);GO:0071944(cell periphery)	NA	NA	NA		NA	5408.58	5847.79	5931.4	5528.15	711.089	715.87	604.826	694.702	8.33157	3.05859	0	0	up	yes
850361	CIT2	579	NM_001178718.1	GO:0004108(citrate (Si)-synthase activity);GO:0005737(cytoplasm);GO:0005739(mitochondrion);GO:0005777(peroxisome);GO:0006097(glyoxylate cycle);GO:0006099(tricarboxylic acid cycle);GO:0006101(citrate metabolic process);GO:0006537(glutamate biosynthetic process);GO:0016740(transferase activity);GO:0046912(transferase activity, transferring acyl groups, acyl groups converted into alkyl on transfer)	01200(Carbon metabolism);01210(2-Oxocarboxylic acid metabolism);01230(Biosynthesis of amino acids);00020(Citrate cycle (TCA cycle));00630(Glyoxylate and dicarboxylate metabolism)	K01647	EC:2.3.3.1	citrate (Si)-synthase CIT2	NA	488.59	391.766	380.076	390.608	66.5831	64.9861	65.1797	56.7342	6.51341	2.70341	4e-302	4e-300	up	yes
856720	PMI40	1755	NM_001178894.1	GO:0000032(cell wall mannoprotein biosynthetic process);GO:0004476(mannose-6-phosphate isomerase activity);GO:0005634(nucleus);GO:0005737(cytoplasm);GO:0005975(carbohydrate metabolic process);GO:0006486(protein glycosylation);GO:0008270(zinc ion binding);GO:0009298(GDP-mannose biosynthetic process);GO:0016853(isomerase activity);GO:0046872(metal ion binding)	00051(Fructose and mannose metabolism);00520(Amino sugar and nucleotide sugar metabolism)	K01809	EC:5.3.1.8	mannose-6-phosphate isomerase PMI40	NA	41.545	40.9146	42.2563	38.7158	192.018	182.088	175.442	196.207	0.21915	-2.19001	2e-301	2e-299	down	yes
852761	YGL117W	2229	NM_001180982.3	GO:0003674(molecular_function);GO:0005575(cellular_component);GO:0008150(biological_process)	NA	NA	NA		NA	203.553	182.316	181.828	201.713	18.1077	21.114	22.7676	26.4812	8.6968	3.12048	4e-295	4.3276e-293	up	yes
855366	YMR317W	4575	NM_001182830.2	GO:0003674(molecular_function);GO:0005575(cellular_component);GO:0008150(biological_process)	NA	NA	NA		NA	160.879	167.004	160.534	165.163	26.5713	25.5952	22.6353	20.9134	6.82837	2.77154	8.96118e-282	8.65477e-280	up	yes
856321	QCR2	5985	NM_001184288.1	GO:0003824(catalytic activity);GO:0004222(metalloendopeptidase activity);GO:0005739(mitochondrion);GO:0005743(mitochondrial inner membrane);GO:0005750(mitochondrial respiratory chain complex III);GO:0006122(mitochondrial electron transport, ubiquinol to cytochrome c);GO:0006508(proteolysis);GO:0008121(ubiquinol-cytochrome-c reductase activity);GO:0009060(aerobic respiration);GO:0016020(membrane);…	00190(Oxidative phosphorylation)	K00415	NA	ubiquinol--cytochrome-c reductase subunit 2	NA	28.6223	23.8456	25.6497	24.161	120.246	114.303	117.843	132.375	0.210984	-2.24479	2.34335e-278	2.2273e-276	down	yes
853940	CCP1	3555	NM_001179856.1	GO:0004130(cytochrome-c peroxidase activity);GO:0004601(peroxidase activity);GO:0005739(mitochondrion);GO:0005758(mitochondrial intermembrane space);GO:0005759(mitochondrial matrix);GO:0006979(response to oxidative stress);GO:0016491(oxidoreductase activity);GO:0020037(heme binding);GO:0034599(cellular response to oxidative stress);GO:0042744(hydrogen peroxide catabolic process);GO:0046872(metal …	00360(Phenylalanine metabolism);00380(Tryptophan metabolism)	K03782	EC:1.11.1.21	peroxidase/catalase	NA	16.6601	14.0419	15.9757	14.2323	93.0382	103.995	92.2015	111.523	0.151987	-2.71798	1.02014e-277	9.54465e-276	down	yes
856399	SOD2	2692	NM_001179138.1	GO:0001302(replicative cell aging);GO:0001320(age-dependent response to reactive oxygen species involved in chronological cell aging);GO:0001324(age-dependent response to oxidative stress involved in chronological cell aging);GO:0004784(superoxide dismutase activity);GO:0005739(mitochondrion);GO:0005759(mitochondrial matrix);GO:0006801(superoxide metabolic process);GO:0016491(oxidoreductase activ…	04146(Peroxisome);04213(Longevity regulating pathway - multiple species)	K04564	EC:1.15.1.1	superoxide dismutase SOD2	NA	74.0094	69.4132	70.0261	70.5989	222.593	215.827	219.034	232.506	0.319169	-1.64761	4.00684e-275	3.69123e-273	down	yes
852336	FMP23	254	NM_001178395.1	GO:0003674(molecular_function);GO:0005739(mitochondrion);GO:0008150(biological_process)	NA	NA	NA		NA	91.2755	89.0394	88.1515	94.9508	12.0049	11.4385	12.4406	14.8807	7.15887	2.83973	9.71624e-275	8.81528e-273	up	yes
853966	SRL3	3580	NM_001179881.1	GO:0001047(core promoter binding);GO:0001135(transcription factor activity, RNA polymerase II transcription factor recruiting);GO:0005737(cytoplasm);GO:0006139(nucleobase-containing compound metabolic process);GO:0006357(regulation of transcription from RNA polymerase II promoter);GO:0033309(SBF transcription complex)	04111(Cell cycle - yeast)	K12413	NA	hypothetical protein	NA	214.629	221.405	221.631	235.882	44.7654	48.3421	53.5089	49.3114	4.56059	2.18922	1.11488e-271	9.96406e-270	up	yes
854014	GRE2	4997	NM_001183405.1	GO:0003854(3-beta-hydroxy-delta5-steroid dehydrogenase activity);GO:0005634(nucleus);GO:0005737(cytoplasm);GO:0006694(steroid biosynthetic process);GO:0008204(ergosterol metabolic process);GO:0016491(oxidoreductase activity);GO:0016616(oxidoreductase activity, acting on the CH-OH group of donors, NAD or NADP as acceptor);GO:0030447(filamentous growth);GO:0043892(methylglyoxal reductase (NADPH-dep…	00620(Pyruvate metabolism);00640(Propanoate metabolism);04011(MAPK signaling pathway - yeast)	K17741	EC:1.1.1.283	methylglyoxal reductase (NADPH-dependent) GRE2	NA	16.009	14.9509	15.7159	14.3544	68.717	68.4438	66.1708	63.6075	0.22863	-2.12892	1.46132e-262	1.28682e-260	down	yes
854052	IZH4	5046	NM_001183355.1	GO:0000324(fungal-type vacuole);GO:0003674(molecular_function);GO:0004872(receptor activity);GO:0005634(nucleus);GO:0005737(cytoplasm);GO:0005783(endoplasmic reticulum);GO:0005789(endoplasmic reticulum membrane);GO:0006882(cellular zinc ion homeostasis);GO:0016020(membrane);GO:0016021(integral component of membrane)	NA	NA	NA		NA	388.879	398.536	395.302	392.515	57.3702	62.6932	55.6306	45.863	7.10982	2.82981	5.34596e-261	4.63936e-259	up	yes
853169	ENO1	2592	NM_001181383.3	GO:0000015(phosphopyruvate hydratase complex);GO:0000287(magnesium ion binding);GO:0000324(fungal-type vacuole);GO:0004634(phosphopyruvate hydratase activity);GO:0005737(cytoplasm);GO:0005739(mitochondrion);GO:0005829(cytosol);GO:0005886(plasma membrane);GO:0006094(gluconeogenesis);GO:0006096(glycolytic process);GO:0016829(lyase activity);GO:0032889(regulation of vacuole fusion, non-autophagic);G…	01200(Carbon metabolism);01230(Biosynthesis of amino acids);00010(Glycolysis / Gluconeogenesis);00680(Methane metabolism);03018(RNA degradation)	K01689	EC:4.2.1.11	phosphopyruvate hydratase ENO1	NA	379.974	432.95	453.482	433.951	2593.61	2644.31	2290.92	2417.15	0.170959	-2.54828	7.08363e-255	6.05954e-253	down	yes
851493	IDP1	850	NM_001180125.1	GO:0000287(magnesium ion binding);GO:0004450(isocitrate dehydrogenase (NADP+) activity);GO:0005739(mitochondrion);GO:0006097(glyoxylate cycle);GO:0006099(tricarboxylic acid cycle);GO:0006102(isocitrate metabolic process);GO:0006537(glutamate biosynthetic process);GO:0016491(oxidoreductase activity);GO:0016616(oxidoreductase activity, acting on the CH-OH group of donors, NAD or NADP as acceptor);G…	01200(Carbon metabolism);01210(2-Oxocarboxylic acid metabolism);01230(Biosynthesis of amino acids);00020(Citrate cycle (TCA cycle));00480(Glutathione metabolism);04146(Peroxisome)	K00031	EC:1.1.1.42	isocitrate dehydrogenase (NADP(+)) IDP1	NA	296.861	301.817	301.674	305.131	90.1023	89.844	88.4957	92.4991	3.33983	1.73978	2.46407e-252	2.07815e-250	up	yes
855291	GAD1	4504	NM_001182756.1	GO:0003824(catalytic activity);GO:0004351(glutamate decarboxylase activity);GO:0005737(cytoplasm);GO:0006536(glutamate metabolic process);GO:0006538(glutamate catabolic process);GO:0016829(lyase activity);GO:0016831(carboxy-lyase activity);GO:0019752(carboxylic acid metabolic process);GO:0030170(pyridoxal phosphate binding);GO:0034599(cellular response to oxidative stress)	00650(Butanoate metabolism);00250(Alanine, aspartate and glutamate metabolism);00410(beta-Alanine metabolism);00430(Taurine and hypotaurine metabolism)	K01580	EC:4.1.1.15	glutamate decarboxylase GAD1	NA	10.5871	9.04014	9.63407	9.67296	43.878	45.4262	43.6173	51.1378	0.211531	-2.24106	1.18071e-250	9.81959e-249	down	yes
852476	EHT1	382	NM_001178525.3	GO:0004026(alcohol O-acetyltransferase activity);GO:0005739(mitochondrion);GO:0005741(mitochondrial outer membrane);GO:0005811(lipid particle);GO:0016740(transferase activity);GO:0016746(transferase activity, transferring acyl groups);GO:0016787(hydrolase activity);GO:0017171(serine hydrolase activity);GO:0034319(alcohol O-butanoyltransferase activity);GO:0034338(short-chain carboxylesterase acti…	NA	NA	NA		NA	11.7235	10.4204	10.1838	8.7286	61.3465	57.2674	56.6211	62.0115	0.173053	-2.53071	3.78487e-250	3.10463e-248	down	yes
851539	GPD1	888	NM_001180081.1	GO:0004367(glycerol-3-phosphate dehydrogenase [NAD+] activity);GO:0005634(nucleus);GO:0005737(cytoplasm);GO:0005739(mitochondrion);GO:0005777(peroxisome);GO:0005829(cytosol);GO:0005975(carbohydrate metabolic process);GO:0006072(glycerol-3-phosphate metabolic process);GO:0006116(NADH oxidation);GO:0006973(intracellular accumulation of glycerol);GO:0009331(glycerol-3-phosphate dehydrogenase complex…	00564(Glycerophospholipid metabolism);04011(MAPK signaling pathway - yeast)	K00006	EC:1.1.1.8	glycerol-3-phosphate dehydrogenase (NAD(+)) GPD1	NA	101.266	96.4768	99.2498	92.4339	358.651	362.22	343.565	393.687	0.267073	-1.90469	1.95028e-249	1.57815e-247	down	yes
856268	ASN1	5936	NM_001184242.1	GO:0000166(nucleotide binding);GO:0004066(asparagine synthase (glutamine-hydrolyzing) activity);GO:0005524(ATP binding);GO:0005737(cytoplasm);GO:0005829(cytosol);GO:0006529(asparagine biosynthetic process);GO:0006541(glutamine metabolic process);GO:0008652(cellular amino acid biosynthetic process);GO:0016874(ligase activity);GO:0042803(protein homodimerization activity);GO:0070981(L-asparagine bi…	00250(Alanine, aspartate and glutamate metabolism)	K01953	EC:6.3.5.4	asparagine synthase (glutamine-hydrolyzing) 1	NA	1076.05	1083.97	1117.36	1131.86	339.782	315.633	332.362	330.328	3.34514	1.74207	1.61266e-248	1.28755e-246	up	yes
852920	GSC2	2372	NM_001181161.3	GO:0000148(1,3-beta-D-glucan synthase complex);GO:0003843(1,3-beta-D-glucan synthase activity);GO:0005628(prospore membrane);GO:0005935(cellular bud neck);GO:0016020(membrane);GO:0016021(integral component of membrane);GO:0030435(sporulation resulting in formation of a cellular spore);GO:0030476(ascospore wall assembly);GO:0071555(cell wall organization);GO:0071944(cell periphery)	00500(Starch and sucrose metabolism);04011(MAPK signaling pathway - yeast)	K00706	EC:2.4.1.34	1,3-beta-glucan synthase GSC2	NA	114.642	117.968	120.368	115.657	27.2754	27.216	24.3066	25.2972	4.50198	2.17056	7.10524e-247	5.59818e-245	up	yes
852343	YRO2	260	NM_001178402.1	GO:0003674(molecular_function);GO:0005216(ion channel activity);GO:0005739(mitochondrion);GO:0005783(endoplasmic reticulum);GO:0005886(plasma membrane);GO:0005933(cellular bud);GO:0006811(ion transport);GO:0008150(biological_process);GO:0016020(membrane);GO:0016021(integral component of membrane)	NA	NA	NA		NA	9.64855	8.45322	9.22185	10.1338	86.0024	95.6294	74.3345	70.3651	0.114783	-3.12302	6.27606e-243	4.88066e-241	down	yes
856888	FTR1	1910	NM_001179035.1	GO:0005381(iron ion transmembrane transporter activity);GO:0005886(plasma membrane);GO:0006810(transport);GO:0006811(ion transport);GO:0006827(high-affinity iron ion transmembrane transport);GO:0016020(membrane);GO:0016021(integral component of membrane);GO:0033215(iron assimilation by reduction and transport);GO:0033573(high-affinity iron permease complex);GO:0055072(iron ion homeostasis);GO:190…	NA	NA	NA		NA	1047.49	1072.35	1105.02	1047.25	277.246	277.844	255.324	263.228	3.97908	1.99244	7.30373e-236	5.60702e-234	up	yes
853465	TDH2	3133	NM_001181666.1	GO:0004365(glyceraldehyde-3-phosphate dehydrogenase (NAD+) (phosphorylating) activity);GO:0005634(nucleus);GO:0005737(cytoplasm);GO:0005739(mitochondrion);GO:0005811(lipid particle);GO:0005829(cytosol);GO:0005886(plasma membrane);GO:0006006(glucose metabolic process);GO:0006094(gluconeogenesis);GO:0006096(glycolytic process);GO:0006915(apoptotic process);GO:0009277(fungal-type cell wall);GO:00164…	01200(Carbon metabolism);01230(Biosynthesis of amino acids);00010(Glycolysis / Gluconeogenesis)	K00134	EC:1.2.1.12	glyceraldehyde-3-phosphate dehydrogenase (phosphorylating) TDH2	NA	1177.89	1293.4	1339.62	1259.91	6243.69	6355.56	5530.11	5946.85	0.210615	-2.24732	1.23398e-234	9.35328e-233	down	yes
856804	ALD5	1835	NM_001178964.2	GO:0004029(aldehyde dehydrogenase (NAD) activity);GO:0004030(aldehyde dehydrogenase [NAD(P)+] activity);GO:0005739(mitochondrion);GO:0005759(mitochondrial matrix);GO:0006068(ethanol catabolic process);GO:0008152(metabolic process);GO:0016491(oxidoreductase activity);GO:0016620(oxidoreductase activity, acting on the aldehyde or oxo group of donors, NAD or NADP as acceptor);GO:0019413(acetate biosy…	00010(Glycolysis / Gluconeogenesis);00040(Pentose and glucuronate interconversions);00053(Ascorbate and aldarate);00620(Pyruvate metabolism);00071(Fatty acid degradation);00561(Glycerolipid metabolism);00280(Valine, leucine and isoleucine degradation);00310(Lysine degradation);00330(Arginine and proline metabolism);00340(Histidine metabolism);00380(Tryptophan metabolism);00410(beta-Alanine metabo…	K00128	EC:1.2.1.3	aldehyde dehydrogenase (NAD(P)(+)) ALD5	NA	655.315	570.458	568.967	567.611	196.433	189.879	199.023	198.074	3.01548	1.59239	1.4437e-234	1.08061e-232	up	yes
850790	ERG27	3756	NM_001181987.1	GO:0000253(3-keto sterol reductase activity);GO:0005741(mitochondrial outer membrane);GO:0005783(endoplasmic reticulum);GO:0005789(endoplasmic reticulum membrane);GO:0005811(lipid particle);GO:0006629(lipid metabolic process);GO:0006694(steroid biosynthetic process);GO:0006696(ergosterol biosynthetic process);GO:0016020(membrane);GO:0016491(oxidoreductase activity);GO:0055114(oxidation-reduction …	00100(Steroid biosynthesis)	K09827	EC:1.1.1.270	3-keto-steroid reductase	NA	467.711	457.371	462.831	470.43	158.197	148.537	155.003	160.38	2.98713	1.57876	3.41057e-234	2.52129e-232	up	yes
855292	GTO3	4505	NM_001182757.1	GO:0004364(glutathione transferase activity);GO:0005737(cytoplasm);GO:0006749(glutathione metabolic process);GO:0016740(transferase activity)	04120(Ubiquitin mediated proteolysis)	K03178	EC:6.2.1.45	hypothetical protein	NA	53.3946	44.0624	41.8738	43.6714	6.9181	5.92247	6.72925	7.52574	6.75396	2.75573	1.58608e-233	1.15823e-231	up	yes
851597	MRH1	940	NM_001180341.1	GO:0003674(molecular_function);GO:0005216(ion channel activity);GO:0005739(mitochondrion);GO:0005783(endoplasmic reticulum);GO:0005886(plasma membrane);GO:0005933(cellular bud);GO:0006811(ion transport);GO:0008150(biological_process);GO:0016020(membrane);GO:0016021(integral component of membrane)	NA	NA	NA		NA	281.714	315.298	319.107	296.391	1545.74	1625.42	1392.96	1434.3	0.202138	-2.30659	1.52883e-228	1.10296e-226	down	yes
854297	ORT1	5271	NM_001183549.4	GO:0000064(L-ornithine transmembrane transporter activity);GO:0000066(mitochondrial ornithine transport);GO:0005739(mitochondrion);GO:0005740(mitochondrial envelope);GO:0005743(mitochondrial inner membrane);GO:0006526(arginine biosynthetic process);GO:0006810(transport);GO:0008652(cellular amino acid biosynthetic process);GO:0016020(membrane);GO:0016021(integral component of membrane)	NA	NA	NA		NA	90.4206	84.6218	90.1432	88.6758	25.8432	25.5992	26.3201	25.607	3.42326	1.77537	3.48352e-227	2.48325e-225	up	yes
855315	SCS7	4527	NM_001182779.1	GO:0005506(iron ion binding);GO:0005783(endoplasmic reticulum);GO:0005789(endoplasmic reticulum membrane);GO:0006629(lipid metabolic process);GO:0006631(fatty acid metabolic process);GO:0006633(fatty acid biosynthetic process);GO:0006673(inositolphosphoceramide metabolic process);GO:0016020(membrane);GO:0016021(integral component of membrane);GO:0016491(oxidoreductase activity);GO:0020037(heme bi…	00520(Amino sugar and nucleotide sugar metabolism)	K00326	EC:1.6.2.2	hypothetical protein	NA	25.6938	28.9535	29.636	26.5971	152.963	155.904	134.002	149.165	0.187287	-2.41668	1.2362e-223	8.70864e-222	down	yes
854483	MCH5	5440	NM_001183726.4	GO:0005886(plasma membrane);GO:0006810(transport);GO:0008028(monocarboxylic acid transmembrane transporter activity);GO:0016020(membrane);GO:0016021(integral component of membrane);GO:0032217(riboflavin transporter activity);GO:0032218(riboflavin transport);GO:0034220(ion transmembrane transport);GO:0055085(transmembrane transport);GO:0071627(integral component of fungal-type vacuolar membrane)	00260(Glycine, serine and threonine metabolism);00350(Tyrosine metabolism);00360(Phenylalanine metabolism);00410(beta-Alanine metabolism)	K00276	EC:1.4.3.21	putative copper amine oxidase protein	NA	215.412	206.741	211.08	207.58	51.9794	54.8973	49.448	46.1767	4.15213	2.05385	2.68024e-223	1.86619e-221	up	yes
854003	PAU20	4986	NM_001183414.1	GO:0000324(fungal-type vacuole);GO:0003674(molecular_function);GO:0006950(response to stress);GO:0008150(biological_process);GO:0016020(membrane);GO:0016021(integral component of membrane)	NA	NA	NA		NA	41.3266	36.9475	41.9965	35.1544	1.48736	1.51794	1.4417	1.3825	26.6618	4.7367	3.43287e-222	2.36276e-220	up	yes
855707	EFM6	4882	NM_001182863.1	GO:0005737(cytoplasm);GO:0008150(biological_process);GO:0008168(methyltransferase activity);GO:0008757(S-adenosylmethionine-dependent methyltransferase activity);GO:0016740(transferase activity);GO:0032259(methylation)	NA	NA	NA		NA	150.582	159.152	158.228	174.47	23.6717	27.0612	29.2575	22.0117	6.29823	2.65495	5.03859e-221	3.42853e-219	up	yes
850961	YLR257W	3913	NM_001182144.1	GO:0003674(molecular_function);GO:0005737(cytoplasm);GO:0008150(biological_process)	NA	NA	NA		NA	99.1539	85.8208	87.3136	89.5271	237.91	235.976	259.32	255.555	0.365928	-1.45037	7.05347e-220	4.74564e-218	down	yes
854515	TEA1	5467	NM_001183757.3	GO:0000981(RNA polymerase II transcription factor activity, sequence-specific DNA binding);GO:0003677(DNA binding);GO:0005634(nucleus);GO:0006351(transcription, DNA-templated);GO:0006355(regulation of transcription, DNA-templated);GO:0008270(zinc ion binding);GO:0043565(sequence-specific DNA binding);GO:0046872(metal ion binding);GO:0051285(cell cortex of cell tip)	NA	NA	NA		NA	65.0798	64.892	63.0369	66.367	18.612	18.3533	18.3833	16.4166	3.61422	1.85369	1.37318e-215	9.13619e-214	up	yes
856729	TIR1	1764	NM_001178902.1	GO:0000324(fungal-type vacuole);GO:0005199(structural constituent of cell wall);GO:0005576(extracellular region);GO:0005618(cell wall);GO:0006950(response to stress);GO:0008150(biological_process);GO:0009277(fungal-type cell wall);GO:0016020(membrane);GO:0031225(anchored component of membrane);GO:0071944(cell periphery)	NA	NA	NA		NA	784.484	816.685	824.018	772.186	166.461	171.555	143.171	173.391	4.88463	2.28825	5.7992e-209	3.816e-207	up	yes
852559	RIB5	464	NM_001178604.1	GO:0004746(riboflavin synthase activity);GO:0005575(cellular_component);GO:0009231(riboflavin biosynthetic process);GO:0016491(oxidoreductase activity);GO:0016740(transferase activity);GO:0055114(oxidation-reduction process)	00740(Riboflavin metabolism)	K00793	EC:2.5.1.9	riboflavin synthase	NA	367.777	358.284	374.985	395.093	104.438	108.497	118.648	116.573	3.33844	1.73917	7.33505e-208	4.77416e-206	up	yes
854571	YOR389W	5519	NM_001183809.3	GO:0003674(molecular_function);GO:0005575(cellular_component);GO:0005576(extracellular region);GO:0008150(biological_process)	NA	NA	NA		NA	45.2134	49.5916	49.8838	50.6103	11.0074	10.4083	10.1367	9.82513	4.71994	2.23877	9.37386e-208	6.03556e-206	up	yes
854040	ZEO1	5037	NM_001183363.1	GO:0003674(molecular_function);GO:0005739(mitochondrion);GO:0005741(mitochondrial outer membrane);GO:0005886(plasma membrane);GO:0016020(membrane);GO:0019897(extrinsic component of plasma membrane);GO:0031505(fungal-type cell wall organization)	00514(Other types of O-glycan biosynthesis)	K00728	EC:2.4.1.109	hypothetical protein	NA	548.35	552.46	557.969	625.797	2107.11	2139.38	2657.57	2321.05	0.247648	-2.01364	3.22886e-207	2.05685e-205	down	yes
851799	UPC2	1123	NM_001180521.1	GO:0000978(RNA polymerase II core promoter proximal region sequence-specific DNA binding);GO:0000981(RNA polymerase II transcription factor activity, sequence-specific DNA binding);GO:0001077(transcriptional activator activity, RNA polymerase II core promoter proximal region sequence-specific binding);GO:0003677(DNA binding);GO:0005634(nucleus);GO:0005737(cytoplasm);GO:0006351(transcription, DNA-…	00430(Taurine and hypotaurine metabolism);00460(Cyanoamino acid metabolism);00480(Glutathione metabolism)	K00681	EC:2.3.2.2 3.4.19.13	hypothetical protein	NA	54.675	47.9644	50.093	51.3189	15.4451	15.5265	17.7243	16.2553	3.14161	1.65151	6.29433e-207	3.96742e-205	up	yes
856718	MNN1	1753	NM_001178892.1	GO:0000033(alpha-1,3-mannosyltransferase activity);GO:0000139(Golgi membrane);GO:0005794(Golgi apparatus);GO:0006486(protein glycosylation);GO:0006491(N-glycan processing);GO:0006493(protein O-linked glycosylation);GO:0016020(membrane);GO:0016021(integral component of membrane);GO:0016740(transferase activity);GO:0016757(transferase activity, transferring glycosyl groups)	00513(Various types of N-glycan biosynthesis);00514(Other types of O-glycan biosynthesis)	K05538	EC:2.4.1.-	alpha-1,3-mannosyltransferase MNN1	NA	13.6937	12.5181	10.8277	12.4264	44.8509	42.7243	43.9689	41.7919	0.285376	-1.80907	7.9895e-207	4.98345e-205	down	yes
856567	MPC2	2854	NM_001179293.1	GO:0005739(mitochondrion);GO:0005743(mitochondrial inner membrane);GO:0006810(transport);GO:0006850(mitochondrial pyruvate transport);GO:0016020(membrane);GO:0016021(integral component of membrane);GO:0031305(integral component of mitochondrial inner membrane);GO:0050833(pyruvate transmembrane transporter activity);GO:1902361(mitochondrial pyruvate transmembrane transport)	NA	NA	NA		NA	1059.44	981.445	971.369	1010.66	344.47	361.904	362.735	382.82	2.77074	1.47027	6.4097e-206	3.95683e-204	up	yes
855369	FET4	4577	NM_001182832.1	GO:0000040(low-affinity iron ion transmembrane transport);GO:0000324(fungal-type vacuole);GO:0005375(copper ion transmembrane transporter activity);GO:0005381(iron ion transmembrane transporter activity);GO:0005886(plasma membrane);GO:0005887(integral component of plasma membrane);GO:0006810(transport);GO:0006811(ion transport);GO:0006829(zinc II ion transport);GO:0015677(copper ion import);GO:00…	NA	NA	NA		NA	839.698	901.18	901.925	877.462	235.597	228.498	219.808	206.85	3.95201	1.98259	3.17376e-205	1.93923e-203	up	yes
856049	PDR12	5747	NM_001183872.1	GO:0000166(nucleotide binding);GO:0005342(organic acid transmembrane transporter activity);GO:0005524(ATP binding);GO:0005886(plasma membrane);GO:0006810(transport);GO:0006855(drug transmembrane transport);GO:0008559(xenobiotic-transporting ATPase activity);GO:0015849(organic acid transport);GO:0016020(membrane);GO:0016021(integral component of membrane);GO:0016887(ATPase activity);GO:0035376(ste…	02010(ABC transporters)	K08712	NA	YALI0F17996p	NA	8.28079	7.34809	7.15874	7.28096	28.4989	27.9361	26.2726	25.1815	0.278699	-1.84322	2.04588e-204	1.23745e-202	down	yes
854919	NDI1	4127	NM_001182483.1	GO:0001300(chronological cell aging);GO:0005739(mitochondrion);GO:0005743(mitochondrial inner membrane);GO:0005759(mitochondrial matrix);GO:0006116(NADH oxidation);GO:0006120(mitochondrial electron transport, NADH to ubiquinone);GO:0008137(NADH dehydrogenase (ubiquinone) activity);GO:0016020(membrane);GO:0016491(oxidoreductase activity);GO:0043065(positive regulation of apoptotic process);GO:0050…	00190(Oxidative phosphorylation)	K03885	EC:1.6.99.3	pyridine nucleotide-disulphide oxidoreductase	NA	14.9221	12.0055	13.9767	12.7249	53.2327	51.6972	51.179	51.2242	0.258662	-1.95086	7.85305e-204	4.70241e-202	down	yes
854980	TSA1	4219	NM_001182386.1	GO:0000077(DNA damage checkpoint);GO:0001302(replicative cell aging);GO:0004601(peroxidase activity);GO:0005737(cytoplasm);GO:0005829(cytosol);GO:0005844(polysome);GO:0006457(protein folding);GO:0008379(thioredoxin peroxidase activity);GO:0016209(antioxidant activity);GO:0016491(oxidoreductase activity);GO:0033194(response to hydroperoxide);GO:0034599(cellular response to oxidative stress);GO:004…	NA	NA	NA		NA	748.402	748.625	800.435	729.18	2720.22	2764.89	2503.45	2607.75	0.285632	-1.80777	8.65818e-204	5.13319e-202	down	yes
853043	BTN2	2479	NM_001181271.3	GO:0000149(SNARE binding);GO:0005634(nucleus);GO:0005737(cytoplasm);GO:0005768(endosome);GO:0005770(late endosome);GO:0005829(cytosol);GO:0006457(protein folding);GO:0006865(amino acid transport);GO:0006885(regulation of pH);GO:0006886(intracellular protein transport);GO:0034399(nuclear periphery);GO:0034504(protein localization to nucleus);GO:0042147(retrograde transport, endosome to Golgi);GO:0…	NA	NA	NA		NA	12.4534	11.7236	10.5988	11.8766	48.23	48.8968	58.1503	59.9901	0.216718	-2.20611	2.77829e-202	1.63102e-200	down	yes
854192	STI1	5174	NM_001183446.1	GO:0003729(mRNA binding);GO:0005737(cytoplasm);GO:0006457(protein folding);GO:0008104(protein localization);GO:0030544(Hsp70 protein binding);GO:0042030(ATPase inhibitor activity);GO:0051879(Hsp90 protein binding)	04141(Protein processing in endoplasmic reticulum);04120(Ubiquitin mediated proteolysis)	K09561	EC:2.3.2.27	hypothetical protein	NA	82.5704	75.329	72.7706	81.545	208.601	199.84	232.608	222.37	0.361603	-1.46752	5.82031e-202	3.38369e-200	down	yes
856662	PAU2	1703	NM_001178864.1	GO:0003674(molecular_function);GO:0005575(cellular_component);GO:0006950(response to stress);GO:0008150(biological_process);GO:0016020(membrane);GO:0016021(integral component of membrane)	NA	NA	NA		NA	63.2911	60.1347	63.8993	61.6461	8.29925	9.12183	7.23712	7.21964	7.81017	2.96535	1.31646e-200	7.57976e-199	up	yes
854559	ATF1	5507	NM_001183797.3	GO:0004026(alcohol O-acetyltransferase activity);GO:0005783(endoplasmic reticulum);GO:0005811(lipid particle);GO:0016020(membrane);GO:0016740(transferase activity);GO:0016746(transferase activity, transferring acyl groups);GO:0044419(interspecies interaction between organisms);GO:1901089(acetate ester metabolic process involved in fermentation)	NA	NA	NA		NA	157.126	160.801	163.048	164.591	53.6643	49.7271	53.13	51.3304	3.10589	1.63501	5.05068e-200	2.88033e-198	up	yes
855675	COX5A	4854	NM_001182891.1	GO:0004129(cytochrome-c oxidase activity);GO:0005739(mitochondrion);GO:0005743(mitochondrial inner membrane);GO:0005751(mitochondrial respiratory chain complex IV);GO:0006123(mitochondrial electron transport, cytochrome c to oxygen);GO:0009060(aerobic respiration);GO:0016020(membrane);GO:0016021(integral component of membrane);GO:0016491(oxidoreductase activity);GO:0055114(oxidation-reduction pro…	00190(Oxidative phosphorylation)	K02263	NA	cytochrome c oxidase subunit Va	NA	44.3786	38.1145	38.0397	42.6556	127.956	131.052	131.214	136.161	0.310018	-1.68957	2.84519e-198	1.60726e-196	down	yes
851037	TMA10	3981	NM_001182216.1	GO:0003674(molecular_function);GO:0005634(nucleus);GO:0005737(cytoplasm);GO:0005739(mitochondrion);GO:0005840(ribosome);GO:0008150(biological_process)	NA	NA	NA		NA	390.631	340.394	317.99	345.57	56.1882	63.557	64.8671	75.916	5.35291	2.42032	4.79515e-198	2.68349e-196	up	yes
856149	SPO24	5839	NM_001184516.1	GO:0003674(molecular_function);GO:0005628(prospore membrane);GO:0030435(sporulation resulting in formation of a cellular spore)	NA	NA	NA		NA	3201.62	3016.17	3028.61	2978.81	466.471	450.128	492.343	639.408	5.96831	2.57732	1.45176e-196	8.0492e-195	up	yes
854851	MGA2	1647	NM_001179555.1	GO:0003674(molecular_function);GO:0005634(nucleus);GO:0005783(endoplasmic reticulum);GO:0016020(membrane);GO:0016021(integral component of membrane);GO:0030176(integral component of endoplasmic reticulum membrane);GO:0030466(chromatin silencing at silent mating-type cassette);GO:0036083(positive regulation of unsaturated fatty acid biosynthetic process by positive regulation of transcription from…	NA	NA	NA		NA	115.645	106.406	104.394	111.082	41.0561	38.7024	43.1355	38.6875	2.70778	1.43711	3.4904e-195	1.91748e-193	up	yes
854494	COT1	5449	NM_001183736.3	GO:0000324(fungal-type vacuole);GO:0000329(fungal-type vacuole membrane);GO:0005385(zinc ion transmembrane transporter activity);GO:0005739(mitochondrion);GO:0006810(transport);GO:0006812(cation transport);GO:0006824(cobalt ion transport);GO:0006829(zinc II ion transport);GO:0006882(cellular zinc ion homeostasis);GO:0008324(cation transmembrane transporter activity);GO:0010043(response to zinc io…	NA	NA	NA		NA	241.091	254.186	257.805	240.005	69.9252	67.1027	64.813	63.2911	3.74563	1.90521	3.15988e-194	1.72012e-192	up	yes
852851	AGA2	2307	NM_001180897.3	GO:0000324(fungal-type vacuole);GO:0000752(agglutination involved in conjugation with cellular fusion);GO:0005783(endoplasmic reticulum);GO:0007155(cell adhesion);GO:0009277(fungal-type cell wall);GO:0050839(cell adhesion molecule binding)	NA	NA	NA		NA	21.7981	21.7117	19.4935	19.7372	91.172	100.224	98.7553	94.0978	0.21533	-2.21538	4.24856e-193	2.29192e-191	down	yes
853039	TPO2	2476	NM_001181267.1	GO:0000296(spermine transport);GO:0000297(spermine transmembrane transporter activity);GO:0000329(fungal-type vacuole membrane);GO:0005886(plasma membrane);GO:0006810(transport);GO:0015297(antiporter activity);GO:0016020(membrane);GO:0016021(integral component of membrane);GO:0055085(transmembrane transport);GO:0071944(cell periphery)	03018(RNA degradation)	K12604	NA	ccr4-Not transcription complex subunit (NOT1)	NA	13.5762	13.4364	14.1434	16.092	90.4686	92.5143	87.7611	69.3025	0.168353	-2.57043	7.56293e-193	4.04347e-191	down	yes
855152	YMR122W-A	4372	NM_001184445.1	GO:0003674(molecular_function);GO:0005737(cytoplasm);GO:0005783(endoplasmic reticulum);GO:0005789(endoplasmic reticulum membrane);GO:0008150(biological_process);GO:0016020(membrane);GO:0016021(integral component of membrane)	NA	NA	NA		NA	785.101	804.889	841.834	816.771	2534.45	2634.13	2428.85	2531.43	0.320726	-1.64058	3.78702e-192	2.00679e-190	down	yes
855128	YMR102C	4350	NM_001182602.1	GO:0003674(molecular_function);GO:0005575(cellular_component);GO:0008150(biological_process)	03040(Spliceosome)	K12857	NA	hypothetical protein	NA	14.5705	11.6134	11.04	10.6721	56.8233	54.3351	58.8617	50.7085	0.21699	-2.2043	5.15659e-192	2.70857e-190	down	yes
852401	YMC2	311	NM_001178452.3	GO:0005342(organic acid transmembrane transporter activity);GO:0005739(mitochondrion);GO:0005743(mitochondrial inner membrane);GO:0006810(transport);GO:0006839(mitochondrial transport);GO:0016020(membrane);GO:0016021(integral component of membrane);GO:0055085(transmembrane transport)	NA	NA	NA		NA	144.679	133.139	126.694	147.425	43.2409	38.971	40.9058	40.401	3.37537	1.75505	2.60435e-191	1.35607e-189	up	yes
851173	SST2	4101	NM_001182340.1	GO:0000754(adaptation of signaling pathway by response to pheromone involved in conjugation with cellular fusion);GO:0005096(GTPase activator activity);GO:0005737(cytoplasm);GO:0005886(plasma membrane);GO:0007165(signal transduction);GO:0009968(negative regulation of signal transduction);GO:0019236(response to pheromone);GO:0035556(intracellular signal transduction)	04011(MAPK signaling pathway - yeast)	K19838	NA	GTPase-activating protein SST2	NA	13.3916	14.2318	13.231	13.3045	51.6852	46.8198	49.1042	44.6139	0.28175	-1.82751	1.17226e-190	6.0513e-189	down	yes
850685	SDH2	3619	NM_001181861.1	GO:0000329(fungal-type vacuole membrane);GO:0005739(mitochondrion);GO:0005743(mitochondrial inner membrane);GO:0005749(mitochondrial respiratory chain complex II, succinate dehydrogenase complex (ubiquinone));GO:0006099(tricarboxylic acid cycle);GO:0008177(succinate dehydrogenase (ubiquinone) activity);GO:0009055(electron carrier activity);GO:0016020(membrane);GO:0016491(oxidoreductase activity);…	01200(Carbon metabolism);00020(Citrate cycle (TCA cycle));00190(Oxidative phosphorylation)	K00235	EC:1.3.5.1	succinate dehydrogenase iron-sulfur protein subunit SDH2	NA	13.1867	13.394	12.212	10.0261	64.4948	71.5693	65.7221	72.1228	0.17823	-2.48819	1.45799e-190	7.46192e-189	down	yes
854031	YOL118C	5028	NM_001348874.1	NA	NA	NA	NA		NA	70.2239	68.8908	63.6181	66.0067	9.78802	11.5651	9.84916	9.88082	6.54137	2.70959	2.10021e-190	1.06577e-188	up	yes
852335	ZTA1	253	NM_001178394.1	GO:0003960(NADPH:quinone reductase activity);GO:0005634(nucleus);GO:0005737(cytoplasm);GO:0008270(zinc ion binding);GO:0016491(oxidoreductase activity);GO:0017091(AU-rich element binding);GO:0032440(2-alkenal reductase [NAD(P)] activity);GO:0034599(cellular response to oxidative stress);GO:0055114(oxidation-reduction process)	00240(Pyrimidine metabolism);00450(Selenocompound metabolism)	K00384	EC:1.8.1.9	thioredoxin reductase-like protein	NA	105.661	102.789	94.8096	105.231	24.3257	27.6798	28.1543	29.6842	3.71882	1.89485	3.02289e-188	1.5211e-186	up	yes
852385	POL30	297	NM_001178436.1	GO:0000278(mitotic cell cycle);GO:0000710(meiotic mismatch repair);GO:0003677(DNA binding);GO:0005634(nucleus);GO:0005657(replication fork);GO:0006260(DNA replication);GO:0006272(leading strand elongation);GO:0006273(lagging strand elongation);GO:0006275(regulation of DNA replication);GO:0006281(DNA repair);GO:0006289(nucleotide-excision repair);GO:0006298(mismatch repair);GO:0006301(postreplicat…	03030(DNA replication);03410(Base excision repair);03420(Nucleotide excision repair);03430(Mismatch repair)	K04802	NA	proliferating cell nuclear antigen	NA	41.5053	34.2675	38.6209	39.828	115.15	113.637	125.328	118.369	0.326406	-1.61526	3.55136e-186	1.77213e-184	down	yes
855577	MFA2	4762	NM_001182983.1	GO:0000750(pheromone-dependent signal transduction involved in conjugation with cellular fusion);GO:0000772(mating pheromone activity);GO:0005186(pheromone activity);GO:0005576(extracellular region);GO:0005783(endoplasmic reticulum);GO:0005886(plasma membrane);GO:0016020(membrane)	04011(MAPK signaling pathway - yeast)	K11235	NA	Mfa2p	NA	310.92	308.839	301.556	282.206	1007.25	1092.85	1114.71	949.5	0.289008	-1.79082	5.97418e-186	2.95648e-184	down	yes
856108	PDH1	5804	NM_001184099.1	GO:0003674(molecular_function);GO:0005737(cytoplasm);GO:0005739(mitochondrion);GO:0005741(mitochondrial outer membrane);GO:0016829(lyase activity);GO:0019541(propionate metabolic process);GO:0019629(propionate catabolic process, 2-methylcitrate cycle);GO:0019679(propionate metabolic process, methylcitrate cycle);GO:0047547(2-methylcitrate dehydratase activity);GO:0051537(2 iron, 2 sulfur cluster …	00640(Propanoate metabolism)	K01720	EC:4.2.1.79	putative 2-methylcitrate dehydratase	NA	25.3309	25.5602	25.784	23.4137	4.9345	5.29116	5.64016	4.66789	4.87436	2.28521	2.57654e-185	1.26461e-183	up	yes
853656	PAU16	3281	NM_001179789.1	GO:0000324(fungal-type vacuole);GO:0003674(molecular_function);GO:0006950(response to stress);GO:0008150(biological_process)	NA	NA	NA		NA	33.0892	34.7044	35.2076	29.5428	1.39445	0.654734	0.916857	1.04788	33.0211	5.04531	1.78003e-181	8.66569e-180	up	yes
853716	SDH3	3356	NM_001179707.1	GO:0000104(succinate dehydrogenase activity);GO:0005739(mitochondrion);GO:0005743(mitochondrial inner membrane);GO:0005749(mitochondrial respiratory chain complex II, succinate dehydrogenase complex (ubiquinone));GO:0006099(tricarboxylic acid cycle);GO:0008177(succinate dehydrogenase (ubiquinone) activity);GO:0009055(electron carrier activity);GO:0009060(aerobic respiration);GO:0016020(membrane);…	01200(Carbon metabolism);00020(Citrate cycle (TCA cycle));00190(Oxidative phosphorylation)	K00236	NA	succinate dehydrogenase cytochrome b subunit SDH3	NA	34.5515	26.8452	26.3184	30.3258	123.787	120.999	115.845	131.425	0.239893	-2.05954	3.52684e-180	1.70312e-178	down	yes
853955	MTD1	3569	NM_001179870.3	GO:0003824(catalytic activity);GO:0004477(methenyltetrahydrofolate cyclohydrolase activity);GO:0004487(methylenetetrahydrofolate dehydrogenase (NAD+) activity);GO:0004488(methylenetetrahydrofolate dehydrogenase (NADP+) activity);GO:0005634(nucleus);GO:0005737(cytoplasm);GO:0005829(cytosol);GO:0006164(purine nucleotide biosynthetic process);GO:0006730(one-carbon metabolic process);GO:0009113(purin…	00670(One carbon pool by folate)	K00295	EC:1.5.1.15	methylenetetrahydrofolate dehydrogenase (NAD(+))	NA	50.5135	45.1443	45.4705	47.6221	138.009	128.497	157.602	149.415	0.329107	-1.60337	9.76534e-180	4.67799e-178	down	yes
856926	DMC1	1947	NM_001179069.1	GO:0000150(recombinase activity);GO:0000166(nucleotide binding);GO:0000400(four-way junction DNA binding);GO:0000709(meiotic joint molecule formation);GO:0000730(DNA recombinase assembly);GO:0000794(condensed nuclear chromosome);GO:0003677(DNA binding);GO:0003690(double-stranded DNA binding);GO:0003697(single-stranded DNA binding);GO:0004520(endodeoxyribonuclease activity);GO:0005524(ATP binding)…	04113(Meiosis - yeast)	K10872	NA	recombinase DMC1	NA	35.382	33.756	35.3567	31.6861	7.09159	6.68385	7.37822	6.05191	5.00562	2.32355	1.25021e-178	5.94148e-177	up	yes
852978	PDC6	2426	NM_001181216.3	GO:0000287(magnesium ion binding);GO:0000949(aromatic amino acid family catabolic process to alcohol via Ehrlich pathway);GO:0000955(amino acid catabolic process via Ehrlich pathway);GO:0003824(catalytic activity);GO:0004737(pyruvate decarboxylase activity);GO:0005737(cytoplasm);GO:0006067(ethanol metabolic process);GO:0006559(L-phenylalanine catabolic process);GO:0006569(tryptophan catabolic pro…	00010(Glycolysis / Gluconeogenesis)	K01568	EC:4.1.1.1	indolepyruvate decarboxylase 6	NA	9.12355	9.58736	10.6605	9.10306	0.957147	0.732557	0.767766	0.690553	12.2218	3.61138	1.40951e-178	6.64576e-177	up	yes
854538	CIR2	5487	NM_001183776.1	GO:0003674(molecular_function);GO:0004174(electron-transferring-flavoprotein dehydrogenase activity);GO:0005739(mitochondrion);GO:0005743(mitochondrial inner membrane);GO:0008150(biological_process);GO:0016020(membrane);GO:0016491(oxidoreductase activity);GO:0046872(metal ion binding);GO:0051536(iron-sulfur cluster binding);GO:0051539(4 iron, 4 sulfur cluster binding);GO:0055114(oxidation-reducti…	NA	NA	NA		NA	8.90684	7.90338	7.43834	5.9354	44.4892	39.1041	42.3768	42.7561	0.178893	-2.48283	1.12508e-176	5.26327e-175	down	yes
1466518	COA2	5617	NM_001184537.1	GO:0003674(molecular_function);GO:0005739(mitochondrion);GO:0005743(mitochondrial inner membrane);GO:0005759(mitochondrial matrix);GO:0016020(membrane);GO:0033617(mitochondrial respiratory chain complex IV assembly)	NA	NA	NA		NA	12.8053	14.1873	12.6666	10.6203	86.6413	100.221	98.6606	86.9025	0.135005	-2.88891	1.18202e-175	5.48675e-174	down	yes
852934	NQM1	2386	NM_001181172.1	GO:0001300(chronological cell aging);GO:0003824(catalytic activity);GO:0004801(sedoheptulose-7-phosphate:D-glyceraldehyde-3-phosphate glyceronetransferase activity);GO:0005634(nucleus);GO:0005737(cytoplasm);GO:0005975(carbohydrate metabolic process);GO:0006098(pentose-phosphate shunt);GO:0016740(transferase activity);GO:0034599(cellular response to oxidative stress)	01200(Carbon metabolism);01230(Biosynthesis of amino acids);00030(Pentose phosphate pathway)	K00616	EC:2.2.1.2	sedoheptulose-7-phosphate:D-glyceraldehyde-3-phosphate transaldolase NQM1	NA	27.5832	25.4496	26.0159	28.1293	6.04397	5.81621	6.38708	6.5831	4.31641	2.10983	1.19678e-173	5.51253e-172	up	yes
856448	COX6	2739	NM_001179181.1	GO:0004129(cytochrome-c oxidase activity);GO:0005739(mitochondrion);GO:0005743(mitochondrial inner membrane);GO:0005751(mitochondrial respiratory chain complex IV);GO:0006119(oxidative phosphorylation);GO:0006123(mitochondrial electron transport, cytochrome c to oxygen);GO:0016020(membrane);GO:0016021(integral component of membrane);GO:0016491(oxidoreductase activity);GO:0046872(metal ion binding…	00190(Oxidative phosphorylation)	K02264	NA	cytochrome c oxidase subunit VI	NA	39.9026	38.15	39.9311	37.3497	120.76	121.615	135.056	139.224	0.300653	-1.73383	1.81206e-173	8.2829e-172	down	yes
851383	GLT1	750	NM_001180231.1	GO:0003824(catalytic activity);GO:0005506(iron ion binding);GO:0005737(cytoplasm);GO:0005739(mitochondrion);GO:0006537(glutamate biosynthetic process);GO:0006541(glutamine metabolic process);GO:0006807(nitrogen compound metabolic process);GO:0008152(metabolic process);GO:0008652(cellular amino acid biosynthetic process);GO:0010181(FMN binding);GO:0015930(glutamate synthase activity);GO:0016040(gl…	01230(Biosynthesis of amino acids);00910(Nitrogen metabolism);00250(Alanine, aspartate and glutamate metabolism)	K00264	EC:1.4.1.13 1.4.1.14	glutamate synthase (NADH)	NA	11.4539	11.8173	11.3333	12.3158	35.8347	34.8131	33.5582	32.7155	0.34268	-1.54507	8.06828e-173	3.66006e-171	down	yes
853830	UGP1	3457	NM_001179601.3	GO:0005829(cytosol);GO:0005978(glycogen biosynthetic process);GO:0005992(trehalose biosynthetic process);GO:0006011(UDP-glucose metabolic process);GO:0008152(metabolic process)	00040(Pentose and glucuronate interconversions);00052(Galactose metabolism);00500(Starch and sucrose metabolism);00520(Amino sugar and nucleotide sugar metabolism)	K00963	EC:2.7.7.9	UTP glucose-1-phosphate uridylyltransferase	NA	94.5299	80.3545	88.3973	77.284	311.491	308.332	284.286	330.469	0.275856	-1.85801	8.82803e-173	3.97461e-171	down	yes
855149	ADE17	4369	NM_001182621.1	GO:0003824(catalytic activity);GO:0003937(IMP cyclohydrolase activity);GO:0004643(phosphoribosylaminoimidazolecarboxamide formyltransferase activity);GO:0005829(cytosol);GO:0005886(plasma membrane);GO:0006164(purine nucleotide biosynthetic process);GO:0006189('de novo' IMP biosynthetic process);GO:0008152(metabolic process);GO:0016740(transferase activity);GO:0016787(hydrolase activity)	00230(Purine metabolism);00670(One carbon pool by folate)	K00602	EC:2.1.2.3 3.5.4.10	bifunctional phosphoribosylaminoimidazolecarboxamide formyltransferase/IMP cyclohydrolase ADE17	NA	100.887	104.804	111.601	105.296	343.684	344.669	318.288	339.729	0.313873	-1.67175	2.23824e-172	1.00019e-170	down	yes
853594	STR2	3248	NM_001181788.1	GO:0003824(catalytic activity);GO:0003962(cystathionine gamma-synthase activity);GO:0005634(nucleus);GO:0005737(cytoplasm);GO:0006790(sulfur compound metabolic process);GO:0008652(cellular amino acid biosynthetic process);GO:0009086(methionine biosynthetic process);GO:0016740(transferase activity);GO:0019346(transsulfuration);GO:0030170(pyridoxal phosphate binding)	01230(Biosynthesis of amino acids);00920(Sulfur metabolism);00270(Cysteine and methionine metabolism);00450(Selenocompound metabolism)	K01739	EC:2.5.1.48	cystathionine gamma-synthase	NA	73.7471	71.0867	76.0742	82.9724	22.6632	21.0777	23.5845	22.4206	3.386	1.75958	7.47427e-172	3.31526e-170	up	yes
852545	ALG7	450	NM_001178591.3	GO:0003975(UDP-N-acetylglucosamine-dolichyl-phosphate N-acetylglucosaminephosphotransferase activity);GO:0005783(endoplasmic reticulum);GO:0005789(endoplasmic reticulum membrane);GO:0006047(UDP-N-acetylglucosamine metabolic process);GO:0006486(protein glycosylation);GO:0006487(protein N-linked glycosylation);GO:0008963(phospho-N-acetylmuramoyl-pentapeptide-transferase activity);GO:0009060(aerobic…	00510(N-Glycan biosynthesis)	K01001	EC:2.7.8.15	UDP-N-acetylglucosamine--dolichyl-phosphate N-acetylglucosaminephosphotransferase	NA	18.2759	17.7226	19.3225	17.4009	71.2042	72.0768	62.9781	67.8762	0.265277	-1.91443	7.52247e-171	3.3121e-169	down	yes
855819	CLN2	5553	NM_001184070.1	GO:0000079(regulation of cyclin-dependent protein serine/threonine kinase activity);GO:0000307(cyclin-dependent protein kinase holoenzyme complex);GO:0000321(re-entry into mitotic cell cycle after pheromone arrest);GO:0005634(nucleus);GO:0005737(cytoplasm);GO:0007049(cell cycle);GO:0016538(cyclin-dependent protein serine/threonine kinase regulator activity);GO:0051301(cell division)	04011(MAPK signaling pathway - yeast);04111(Cell cycle - yeast);04113(Meiosis - yeast)	K06650	NA	cyclin CLN2	NA	31.1324	28.7546	27.6242	30.5195	88.8874	84.103	85.9285	77.7632	0.35057	-1.51222	1.04845e-168	4.58255e-167	down	yes
853951	ECM4	3565	NM_001179866.3	GO:0004364(glutathione transferase activity);GO:0005737(cytoplasm);GO:0006749(glutathione metabolic process);GO:0016491(oxidoreductase activity);GO:0016740(transferase activity);GO:0045174(glutathione dehydrogenase (ascorbate) activity);GO:0055114(oxidation-reduction process);GO:0071555(cell wall organization)	04120(Ubiquitin mediated proteolysis)	K03178	EC:6.2.1.45	hypothetical protein	NA	51.3036	54.5869	53.5867	53.9556	15.7629	15.2765	15.893	16.1287	3.38454	1.75896	1.86629e-167	8.09807e-166	up	yes
854479	CPA1	5436	NM_001183722.3	GO:0000050(urea cycle);GO:0000166(nucleotide binding);GO:0004088(carbamoyl-phosphate synthase (glutamine-hydrolyzing) activity);GO:0005524(ATP binding);GO:0005737(cytoplasm);GO:0005951(carbamoyl-phosphate synthase complex);GO:0006207('de novo' pyrimidine nucleobase biosynthetic process);GO:0006526(arginine biosynthetic process);GO:0006541(glutamine metabolic process);GO:0008652(cellular amino aci…	00240(Pyrimidine metabolism);00250(Alanine, aspartate and glutamate metabolism)	K01956	EC:6.3.5.5	carbamoyl-phosphate synthase (glutamine-hydrolyzing) CPA1	NA	665.146	716.568	739.234	732.008	150.225	150.587	138.401	114.388	5.15345	2.36554	4.54257e-167	1.9569e-165	up	yes
1466465	YJL133C-A	2998	NM_001184636.1	GO:0003674(molecular_function);GO:0005739(mitochondrion);GO:0005741(mitochondrial outer membrane);GO:0008150(biological_process);GO:0016020(membrane);GO:0016021(integral component of membrane)	NA	NA	NA		NA	358.125	422.704	404.607	371.717	48.4698	58.2267	52.3951	69.1799	6.82149	2.77009	5.86884e-167	2.51019e-165	up	yes
852875	LEU1	2329	NM_001180874.1	GO:0003861(3-isopropylmalate dehydratase activity);GO:0005829(cytosol);GO:0008152(metabolic process);GO:0008652(cellular amino acid biosynthetic process);GO:0009082(branched-chain amino acid biosynthetic process);GO:0009098(leucine biosynthetic process);GO:0009316(3-isopropylmalate dehydratase complex);GO:0016829(lyase activity);GO:0046872(metal ion binding);GO:0051536(iron-sulfur cluster binding…	01210(2-Oxocarboxylic acid metabolism);01230(Biosynthesis of amino acids);00290(Valine, leucine and isoleucine biosynthesis)	K01702	EC:4.2.1.33	3-isopropylmalate dehydratase LEU1	NA	90.2663	99.5119	102.401	99.5042	314.765	312.994	303.174	301.947	0.317698	-1.65427	1.56879e-165	6.66236e-164	down	yes
853980	VBA5	3594	NM_001179895.3	GO:0003674(molecular_function);GO:0005773(vacuole);GO:0005774(vacuolar membrane);GO:0005886(plasma membrane);GO:0006810(transport);GO:0006865(amino acid transport);GO:0015809(arginine transport);GO:0016020(membrane);GO:0016021(integral component of membrane);GO:0055085(transmembrane transport)	03440(Homologous recombination);03450(Non-homologous end-joining)	K10866	EC:3.6.-.-	hypothetical protein	NA	50.9654	56.9146	58.2578	51.1115	10.5628	8.57271	9.3734	7.6988	6.00009	2.58498	2.76358e-165	1.16538e-163	up	yes
856626	IMD2	2916	NM_001179347.3	GO:0000166(nucleotide binding);GO:0000785(chromatin);GO:0003682(chromatin binding);GO:0003729(mRNA binding);GO:0003824(catalytic activity);GO:0003938(IMP dehydrogenase activity);GO:0005737(cytoplasm);GO:0006164(purine nucleotide biosynthetic process);GO:0006177(GMP biosynthetic process);GO:0006183(GTP biosynthetic process);GO:0016491(oxidoreductase activity);GO:0046872(metal ion binding);GO:00551…	00230(Purine metabolism)	K00088	EC:1.1.1.205	IMP dehydrogenase IMD2	NA	45.148	49.6049	53.1274	49.5348	179.109	182.442	168.089	180.195	0.278114	-1.84625	2.83995e-165	1.1892e-163	down	yes
855224	HSC82	4438	NM_001182692.1	GO:0005634(nucleus);GO:0005737(cytoplasm);GO:0009408(response to heat);GO:0009409(response to cold);GO:0046677(response to antibiotic)	04141(Protein processing in endoplasmic reticulum)	K04079	NA	hypothetical protein	NA	518.628	502.366	490.081	522.013	1049.85	1019.93	1118.68	1114.35	0.472503	-1.0816	1.62685e-164	6.76497e-163	down	yes
853805	FBA1	3433	NM_001179626.1	GO:0003824(catalytic activity);GO:0004332(fructose-bisphosphate aldolase activity);GO:0005737(cytoplasm);GO:0005739(mitochondrion);GO:0005829(cytosol);GO:0005975(carbohydrate metabolic process);GO:0006094(gluconeogenesis);GO:0006096(glycolytic process);GO:0008270(zinc ion binding);GO:0016829(lyase activity);GO:0016832(aldehyde-lyase activity);GO:0046872(metal ion binding)	01200(Carbon metabolism);01230(Biosynthesis of amino acids);00010(Glycolysis / Gluconeogenesis);00030(Pentose phosphate pathway);00051(Fructose and mannose metabolism);00680(Methane metabolism)	K01624	EC:4.1.2.13	fructose-bisphosphate aldolase FBA1	NA	3703.49	3898.84	3987.99	3808.96	11215.3	10946	10444.5	11162.9	0.351833	-1.50704	8.07049e-164	3.33283e-162	down	yes
854660	ATG32	1469	NM_001179494.1	GO:0000422(mitophagy);GO:0003674(molecular_function);GO:0005739(mitochondrion);GO:0005741(mitochondrial outer membrane);GO:0005773(vacuole);GO:0005774(vacuolar membrane);GO:0006914(autophagy);GO:0016020(membrane);GO:0016021(integral component of membrane);GO:0031307(integral component of mitochondrial outer membrane);GO:0034045(pre-autophagosomal structure membrane)	04139(Regulation of mitophagy - yeast)	K17984	NA	mitophagy protein ATG32	NA	44.2877	40.2298	38.59	41.0007	13.749	13.2315	13.1198	13.9615	3.03556	1.60197	1.01097e-163	4.14636e-162	up	yes
850327	HIS4	548	NM_001178675.1	GO:0000105(histidine biosynthetic process);GO:0000166(nucleotide binding);GO:0003824(catalytic activity);GO:0004399(histidinol dehydrogenase activity);GO:0004635(phosphoribosyl-AMP cyclohydrolase activity);GO:0004636(phosphoribosyl-ATP diphosphatase activity);GO:0005524(ATP binding);GO:0005737(cytoplasm);GO:0008152(metabolic process);GO:0008270(zinc ion binding);GO:0008652(cellular amino acid bio…	01230(Biosynthesis of amino acids);00340(Histidine metabolism)	K14152	EC:3.6.1.31 3.5.4.19 1.1.1.23	trifunctional histidinol dehydrogenase/phosphoribosyl-AMP cyclohydrolase/phosphoribosyl-ATP diphosphatase	NA	408.031	412.337	424.945	423.16	155.751	153.414	151.874	158.171	2.69452	1.43003	3.82482e-163	1.55803e-161	up	yes
855825	ATG41	5558	NM_001184064.1	GO:0000045(autophagosome assembly);GO:0000422(mitophagy);GO:0003674(molecular_function);GO:0005575(cellular_component);GO:0006914(autophagy);GO:0016020(membrane);GO:0016236(macroautophagy);GO:0032258(CVT pathway);GO:0034045(pre-autophagosomal structure membrane)	NA	NA	NA		NA	270.08	247.003	234.869	234.287	32.4809	38.1397	38.5353	50.1957	6.18908	2.62972	1.27823e-161	5.17165e-160	up	yes
852142	QCR7	1430	NM_001180837.1	GO:0005739(mitochondrion);GO:0005743(mitochondrial inner membrane);GO:0005750(mitochondrial respiratory chain complex III);GO:0006122(mitochondrial electron transport, ubiquinol to cytochrome c);GO:0008121(ubiquinol-cytochrome-c reductase activity);GO:0009060(aerobic respiration);GO:0016020(membrane);GO:0016021(integral component of membrane);GO:0034551(mitochondrial respiratory chain complex III…	00190(Oxidative phosphorylation)	K00417	NA	ubiquinol--cytochrome-c reductase subunit 7	NA	39.1747	32.1544	29.7549	31.6971	117.485	116.85	133.174	128.292	0.267811	-1.90071	6.61025e-161	2.65652e-159	down	yes
852546	GPX2	451	NM_001178592.3	GO:0004601(peroxidase activity);GO:0004602(glutathione peroxidase activity);GO:0005634(nucleus);GO:0005737(cytoplasm);GO:0006979(response to oxidative stress);GO:0016491(oxidoreductase activity);GO:0031314(extrinsic component of mitochondrial inner membrane);GO:0031315(extrinsic component of mitochondrial outer membrane);GO:0034599(cellular response to oxidative stress);GO:0047066(phospholipid-hy…	00590(Arachidonic acid metabolism);00480(Glutathione metabolism)	K00432	EC:1.11.1.9	glutathione peroxidase GPX2	NA	64.4855	63.7939	61.6354	65.5535	151.563	157.914	170.434	161.979	0.397994	-1.32918	1.13769e-160	4.54165e-159	down	yes
855176	NDE1	4395	NM_001182647.1	GO:0001300(chronological cell aging);GO:0003954(NADH dehydrogenase activity);GO:0005739(mitochondrion);GO:0005758(mitochondrial intermembrane space);GO:0006116(NADH oxidation);GO:0008137(NADH dehydrogenase (ubiquinone) activity);GO:0016491(oxidoreductase activity);GO:0019655(glycolytic fermentation to ethanol);GO:0022900(electron transport chain);GO:0050660(flavin adenine dinucleotide binding);GO…	00190(Oxidative phosphorylation)	K03885	EC:1.6.99.3	hypothetical protein	NA	72.8021	74.044	76.7029	74.6387	253.524	254.214	231.229	220.965	0.310634	-1.68671	9.64441e-159	3.82455e-157	down	yes
852825	OLE1	2286	NM_001180920.3	GO:0000001(mitochondrion inheritance);GO:0004768(stearoyl-CoA 9-desaturase activity);GO:0005783(endoplasmic reticulum);GO:0005789(endoplasmic reticulum membrane);GO:0006629(lipid metabolic process);GO:0006631(fatty acid metabolic process);GO:0006633(fatty acid biosynthetic process);GO:0006636(unsaturated fatty acid biosynthetic process);GO:0009055(electron carrier activity);GO:0016020(membrane);G…	01212(Fatty acid metabolism);01040(Biosynthesis of unsaturated fatty acids)	K00507	EC:1.14.19.1	stearoyl-CoA 9-desaturase	NA	3194.65	3411.43	3571.92	3424.52	866.871	854.75	737.37	732.543	4.26206	2.09155	8.02705e-158	3.16224e-156	up	yes
853507	CYC1	3168	NM_001181706.1	GO:0005739(mitochondrion);GO:0005758(mitochondrial intermembrane space);GO:0006122(mitochondrial electron transport, ubiquinol to cytochrome c);GO:0006123(mitochondrial electron transport, cytochrome c to oxygen);GO:0009055(electron carrier activity);GO:0020037(heme binding);GO:0042773(ATP synthesis coupled electron transport);GO:0046872(metal ion binding);GO:0055114(oxidation-reduction process);…	00920(Sulfur metabolism)	K08738	NA	cytochrome c isoform 1	NA	10.6262	7.87604	9.10275	7.40603	54.441	66.9474	68.7517	61.9174	0.138901	-2.84787	8.73869e-158	3.42008e-156	down	yes
852893	NMA2	2349	NM_001181139.1	GO:0000166(nucleotide binding);GO:0000309(nicotinamide-nucleotide adenylyltransferase activity);GO:0003824(catalytic activity);GO:0004515(nicotinate-nucleotide adenylyltransferase activity);GO:0005524(ATP binding);GO:0005634(nucleus);GO:0006767(water-soluble vitamin metabolic process);GO:0009058(biosynthetic process);GO:0009435(NAD biosynthetic process);GO:0016740(transferase activity);GO:0016779…	00760(Nicotinate and nicotinamide metabolism)	K06210	EC:2.7.7.1 2.7.7.18	nicotinamide-nucleotide adenylyltransferase NMA2	NA	108.877	110.844	112.493	113.861	34.7745	37.2681	34.5792	33.1557	3.19132	1.67415	1.14057e-157	4.4349e-156	up	yes
854025	ARG8	5007	NM_001183394.1	GO:0003824(catalytic activity);GO:0003992(N2-acetyl-L-ornithine:2-oxoglutarate 5-aminotransferase activity);GO:0005739(mitochondrion);GO:0005759(mitochondrial matrix);GO:0005829(cytosol);GO:0006525(arginine metabolic process);GO:0006526(arginine biosynthetic process);GO:0006592(ornithine biosynthetic process);GO:0008483(transaminase activity);GO:0008652(cellular amino acid biosynthetic process);G…	01210(2-Oxocarboxylic acid metabolism);01230(Biosynthesis of amino acids);00220(Arginine biosynthesis)	K00818	EC:2.6.1.11	acetylornithine transaminase	NA	71.9294	66.7692	63.0442	68.2832	21.7804	23.4526	24.5835	21.5368	2.95584	1.56357	1.80489e-156	6.97269e-155	up	yes
850633	HSP104	3633	NM_001181846.1	GO:0000166(nucleotide binding);GO:0001319(inheritance of oxidatively modified proteins involved in replicative cell aging);GO:0005524(ATP binding);GO:0005634(nucleus);GO:0005737(cytoplasm);GO:0019538(protein metabolic process);GO:0034399(nuclear periphery);GO:0034975(protein folding in endoplasmic reticulum);GO:0035617(stress granule disassembly);GO:0042623(ATPase activity, coupled);GO:0043335(pr…	04213(Longevity regulating pathway - multiple species)	K03695	NA	chaperone ATPase HSP104	NA	85.3773	73.8198	76.2774	81.1882	229.342	221.947	249.721	277.681	0.323557	-1.62791	2.25228e-156	8.64528e-155	down	yes
856030	GCR1	5730	NM_001183889.1	GO:0000433(negative regulation of transcription from RNA polymerase II promoter by glucose);GO:0000978(RNA polymerase II core promoter proximal region sequence-specific DNA binding);GO:0001077(transcriptional activator activity, RNA polymerase II core promoter proximal region sequence-specific binding);GO:0003677(DNA binding);GO:0005634(nucleus);GO:0005635(nuclear envelope);GO:0006351(transcripti…	NA	NA	NA		NA	36.5609	31.3308	30.3868	31.9548	92.1676	91.7251	97.2697	83.4952	0.357138	-1.48544	2.55461e-156	9.7433e-155	down	yes
855025	CLU1	4260	NM_001182508.1	GO:0002183(cytoplasmic translational initiation);GO:0003729(mRNA binding);GO:0003743(translation initiation factor activity);GO:0005737(cytoplasm);GO:0005852(eukaryotic translation initiation factor 3 complex);GO:0007005(mitochondrion organization);GO:0048312(intracellular distribution of mitochondria)	NA	NA	NA		NA	48.6934	42.9178	42.9481	46.382	101.347	95.9132	104.327	97.4884	0.4534	-1.14114	3.65385e-156	1.38476e-154	down	yes
851767	SND1	1095	NM_001180494.3	GO:0003674(molecular_function);GO:0005737(cytoplasm);GO:0005840(ribosome);GO:0008150(biological_process)	NA	NA	NA		NA	125.697	125.84	126.34	132.289	42.3653	41.5431	44.137	37.1199	3.08881	1.62705	5.50386e-156	2.07277e-154	up	yes
852688	COX4	2164	NM_001181052.1	GO:0004129(cytochrome-c oxidase activity);GO:0005739(mitochondrion);GO:0005740(mitochondrial envelope);GO:0005743(mitochondrial inner membrane);GO:0005751(mitochondrial respiratory chain complex IV);GO:0006119(oxidative phosphorylation);GO:0006123(mitochondrial electron transport, cytochrome c to oxygen);GO:0008270(zinc ion binding);GO:0009060(aerobic respiration);GO:0016020(membrane);GO:0016021(…	00190(Oxidative phosphorylation)	K02265	NA	cytochrome c oxidase subunit IV	NA	26.9452	24.5853	29.0518	25.6027	95.0208	112.498	105.277	110.349	0.250942	-1.99457	3.16658e-154	1.18509e-152	down	yes
853671	STE6	3295	NM_001179774.1	GO:0000166(nucleotide binding);GO:0000324(fungal-type vacuole);GO:0000770(peptide pheromone export);GO:0005524(ATP binding);GO:0005794(Golgi apparatus);GO:0005886(plasma membrane);GO:0006810(transport);GO:0015440(peptide-transporting ATPase activity);GO:0016020(membrane);GO:0016021(integral component of membrane);GO:0016787(hydrolase activity);GO:0016887(ATPase activity);GO:0019236(response to ph…	02010(ABC transporters)	K05658	EC:3.6.3.44	ATP-binding cassette alpha-factor transporter STE6	NA	25.0769	25.6425	25.9916	26.7042	82.2857	78.4347	77.1871	70.429	0.335397	-1.57606	1.06848e-153	3.97396e-152	down	yes
851237	GDH3	10	NM_001178204.1	GO:0004354(glutamate dehydrogenase (NADP+) activity);GO:0005634(nucleus);GO:0005739(mitochondrion);GO:0006520(cellular amino acid metabolic process);GO:0006537(glutamate biosynthetic process);GO:0016491(oxidoreductase activity);GO:0016639(oxidoreductase activity, acting on the CH-NH2 group of donors, NAD or NADP as acceptor);GO:0019676(ammonia assimilation cycle);GO:0055114(oxidation-reduction pr…	00910(Nitrogen metabolism);00250(Alanine, aspartate and glutamate metabolism);00220(Arginine biosynthesis)	K00262	EC:1.4.1.4	glutamate dehydrogenase (NADP(+)) GDH3	NA	95.7201	98.5506	102.868	101.621	16.5466	18.5181	15.1207	21.5902	5.55563	2.47395	1.66089e-153	6.13913e-152	up	yes
852846	PNC1	2302	NM_001180902.3	GO:0000183(chromatin silencing at rDNA);GO:0001302(replicative cell aging);GO:0003824(catalytic activity);GO:0005634(nucleus);GO:0005737(cytoplasm);GO:0005777(peroxisome);GO:0006348(chromatin silencing at telomere);GO:0008152(metabolic process);GO:0008936(nicotinamidase activity);GO:0016787(hydrolase activity);GO:0019358(nicotinate nucleotide salvage);GO:0019363(pyridine nucleotide biosynthetic p…	00760(Nicotinate and nicotinamide metabolism);04213(Longevity regulating pathway - multiple species)	K01440	EC:3.5.1.19	nicotinamidase	NA	154.371	145.089	148.909	146.179	408.447	432.002	469.339	516.517	0.325547	-1.61906	2.28232e-153	8.38438e-152	down	yes
852087	YDR476C	1378	NM_001180784.1	GO:0003674(molecular_function);GO:0005783(endoplasmic reticulum);GO:0008150(biological_process)	NA	NA	NA		NA	288.929	295.571	258.482	268.268	86.1776	88.6358	84.9243	94.9755	3.13281	1.64746	3.47175e-151	1.26761e-149	up	yes
851073	ADE13	4010	NM_001182248.1	GO:0003824(catalytic activity);GO:0004018(N6-(1,2-dicarboxyethyl)AMP AMP-lyase (fumarate-forming) activity);GO:0005575(cellular_component);GO:0006164(purine nucleotide biosynthetic process);GO:0006189('de novo' IMP biosynthetic process);GO:0009152(purine ribonucleotide biosynthetic process);GO:0016829(lyase activity);GO:0044208('de novo' AMP biosynthetic process);GO:0051262(protein tetramerizatio…	00230(Purine metabolism);00250(Alanine, aspartate and glutamate metabolism)	K01756	EC:4.3.2.2	adenylosuccinase ADE13	NA	209.16	212.045	207.474	200.097	472.996	458.69	467.168	483.744	0.44023	-1.18367	4.44856e-149	1.61442e-147	down	yes
853339	SET4	3026	NM_001181538.1	GO:0003674(molecular_function);GO:0005575(cellular_component);GO:0008150(biological_process);GO:0008270(zinc ion binding);GO:0016568(chromatin modification);GO:0046872(metal ion binding)	NA	NA	NA		NA	40.898	43.7835	41.2027	44.3837	7.29539	6.58221	5.60056	8.3622	6.11586	2.61256	5.88716e-149	2.12363e-147	up	yes
855121	SNZ1	4344	NM_001182596.1	GO:0003824(catalytic activity);GO:0004359(glutaminase activity);GO:0008152(metabolic process);GO:0008615(pyridoxine biosynthetic process);GO:0009228(thiamine biosynthetic process);GO:0016829(lyase activity);GO:0036381(pyridoxal 5'-phosphate synthase (glutamine hydrolysing) activity);GO:0042819(vitamin B6 biosynthetic process);GO:0042823(pyridoxal phosphate biosynthetic process);GO:1903600(glutami…	00750(Vitamin B6 metabolism)	K06215	EC:4.3.3.6	pyridoxine biosynthesis protein SNZ1	NA	57.4265	55.1322	54.9783	56.9291	18.8961	17.0311	18.1373	16.6509	3.17422	1.6664	8.80827e-149	3.15832e-147	up	yes
850331	HBN1	552	NM_001184449.1	GO:0005634(nucleus);GO:0005737(cytoplasm);GO:0008150(biological_process);GO:0016491(oxidoreductase activity);GO:0016657(oxidoreductase activity, acting on NAD(P)H, nitrogenous group as acceptor);GO:0055114(oxidation-reduction process)	NA	NA	NA		NA	47.8676	41.3518	49.8367	48.0828	9.21618	9.48186	9.61186	10.5101	4.82068	2.26924	2.3047e-148	8.21461e-147	up	yes
854401	ISU2	5363	NM_001183645.3	GO:0002098(tRNA wobble uridine modification);GO:0003674(molecular_function);GO:0005506(iron ion binding);GO:0005737(cytoplasm);GO:0005739(mitochondrion);GO:0005759(mitochondrial matrix);GO:0006879(cellular iron ion homeostasis);GO:0008198(ferrous iron binding);GO:0016226(iron-sulfur cluster assembly);GO:0036455(iron-sulfur transferase activity);GO:0044571([2Fe-2S] cluster assembly);GO:0046872(met…	NA	NA	NA		NA	350.695	364.345	358.773	417.924	106.662	113.117	113.801	114.527	3.32897	1.73508	6.08457e-148	2.15588e-146	up	yes
850963	HSP60	3915	NM_001182146.1	GO:0000166(nucleotide binding);GO:0003688(DNA replication origin binding);GO:0003697(single-stranded DNA binding);GO:0005524(ATP binding);GO:0005737(cytoplasm);GO:0005739(mitochondrion);GO:0005759(mitochondrial matrix);GO:0006457(protein folding);GO:0006458('de novo' protein folding);GO:0016887(ATPase activity);GO:0042026(protein refolding);GO:0042645(mitochondrial nucleoid);GO:0045041(protein im…	03018(RNA degradation)	K04077	NA	chaperone ATPase HSP60	NA	190.1	184.317	185.206	181.572	426.365	406.015	404.087	426.63	0.445672	-1.16595	4.62051e-147	1.62751e-145	down	yes
851266	RFA1	72	NM_001178211.1	GO:0000722(telomere maintenance via recombination);GO:0000724(double-strand break repair via homologous recombination);GO:0000781(chromosome, telomeric region);GO:0000794(condensed nuclear chromosome);GO:0003676(nucleic acid binding);GO:0003677(DNA binding);GO:0003690(double-stranded DNA binding);GO:0003697(single-stranded DNA binding);GO:0003729(mRNA binding);GO:0005634(nucleus);GO:0005662(DNA r…	03030(DNA replication);03420(Nucleotide excision repair);03430(Mismatch repair);03440(Homologous recombination)	K07466	NA	replication factor A subunit protein RFA1	NA	13.3683	10.4615	11.6614	11.7976	40.2231	34.96	40.2697	37.826	0.308515	-1.69659	6.4e-147	2.24112e-145	down	yes
855433	YNL284C-B	4631	NM_001184415.2	GO:0000166(nucleotide binding);GO:0000943(retrotransposon nucleocapsid);GO:0003676(nucleic acid binding);GO:0003677(DNA binding);GO:0003723(RNA binding);GO:0003824(catalytic activity);GO:0003887(DNA-directed DNA polymerase activity);GO:0003964(RNA-directed DNA polymerase activity);GO:0004190(aspartic-type endopeptidase activity);GO:0004518(nuclease activity);GO:0004519(endonuclease activity);GO:0…	NA	NA	NA		NA	153.655	165.074	167.176	171.865	57.2724	55.7948	59.6721	54.8847	2.88972	1.53093	8.77248e-146	3.05405e-144	up	yes
851868	BSC2	1184	NM_001180583.1	GO:0003674(molecular_function);GO:0005811(lipid particle);GO:0008150(biological_process);GO:0016020(membrane);GO:0016021(integral component of membrane)	NA	NA	NA		NA	133.031	125.059	138.704	144.744	37.4722	40.2748	40.2496	34.6841	3.54687	1.82655	3.52625e-145	1.22053e-143	up	yes
853395	TDH1	3079	NM_001181485.3	GO:0004365(glyceraldehyde-3-phosphate dehydrogenase (NAD+) (phosphorylating) activity);GO:0005737(cytoplasm);GO:0005739(mitochondrion);GO:0005811(lipid particle);GO:0005829(cytosol);GO:0005886(plasma membrane);GO:0006006(glucose metabolic process);GO:0006094(gluconeogenesis);GO:0006096(glycolytic process);GO:0009277(fungal-type cell wall);GO:0016491(oxidoreductase activity);GO:0016620(oxidoreduct…	01200(Carbon metabolism);01230(Biosynthesis of amino acids);00010(Glycolysis / Gluconeogenesis)	K00134	EC:1.2.1.12	glyceraldehyde-3-phosphate dehydrogenase (phosphorylating) TDH1	NA	192.913	219.944	222.502	216.586	717.471	763.436	687.231	685.261	0.298572	-1.74385	7.93171e-145	2.7296e-143	down	yes
856711	MIT1	1746	NM_001178822.1	GO:0003674(molecular_function);GO:0005634(nucleus);GO:0005737(cytoplasm);GO:0008150(biological_process)	NA	NA	NA		NA	15.3367	12.8788	13.643	11.37	52.2456	52.2985	48.4983	56.8072	0.253651	-1.97909	1.44818e-144	4.95525e-143	down	yes
852064	TSA2	1357	NM_001180761.1	GO:0004601(peroxidase activity);GO:0005737(cytoplasm);GO:0006457(protein folding);GO:0008379(thioredoxin peroxidase activity);GO:0016209(antioxidant activity);GO:0016491(oxidoreductase activity);GO:0034599(cellular response to oxidative stress);GO:0045454(cell redox homeostasis);GO:0051920(peroxiredoxin activity);GO:0055114(oxidation-reduction process)	NA	NA	NA		NA	99.0314	102.349	106.977	107.492	20.6886	18.5467	23.0402	25.7883	4.72213	2.23944	8.4926e-144	2.88941e-142	up	yes
854007	ENB1	4990	NM_001183411.1	GO:0000324(fungal-type vacuole);GO:0005768(endosome);GO:0005886(plasma membrane);GO:0006810(transport);GO:0006811(ion transport);GO:0010008(endosome membrane);GO:0015620(ferric-enterobactin transmembrane transporter activity);GO:0015685(ferric-enterobactin transport);GO:0016020(membrane);GO:0016021(integral component of membrane);GO:0033101(cellular bud membrane);GO:0055072(iron ion homeostasis);…	NA	NA	NA		NA	515.718	558.712	576.1	519.642	157.661	158.777	140.142	149.364	3.58147	1.84055	2.81172e-142	9.51218e-141	up	yes
853592	RSF2	3245	NM_001181785.3	GO:0003676(nucleic acid binding);GO:0003677(DNA binding);GO:0003700(transcription factor activity, sequence-specific DNA binding);GO:0005634(nucleus);GO:0005737(cytoplasm);GO:0006351(transcription, DNA-templated);GO:0006355(regulation of transcription, DNA-templated);GO:0008270(zinc ion binding);GO:0043565(sequence-specific DNA binding);GO:0046872(metal ion binding)	04011(MAPK signaling pathway - yeast)	K11215	NA	STE-domain-containing protein	NA	11.7897	10.1672	9.86049	10.0199	29.0743	31.0922	28.0319	30.2045	0.353347	-1.50084	1.27049e-140	4.27399e-139	down	yes
852412	LYS2	322	NM_001178463.1	GO:0003824(catalytic activity);GO:0004043(L-aminoadipate-semialdehyde dehydrogenase activity);GO:0005737(cytoplasm);GO:0008152(metabolic process);GO:0008652(cellular amino acid biosynthetic process);GO:0009085(lysine biosynthetic process);GO:0016491(oxidoreductase activity);GO:0019878(lysine biosynthetic process via aminoadipic acid);GO:0031177(phosphopantetheine binding);GO:0055114(oxidation-red…	01230(Biosynthesis of amino acids);00300(Lysine biosynthesis);00310(Lysine degradation)	K00143	EC:1.2.1.31	L-aminoadipate-semialdehyde dehydrogenase	NA	98.0627	100.016	102.813	103.041	34.787	32.6937	31.13	30.1563	3.13693	1.64935	1.29497e-140	4.33199e-139	up	yes
854247	DIA2	5225	NM_001183499.1	GO:0001403(invasive growth in response to glucose limitation);GO:0003688(DNA replication origin binding);GO:0004842(ubiquitin-protein transferase activity);GO:0005634(nucleus);GO:0006275(regulation of DNA replication);GO:0006348(chromatin silencing at telomere);GO:0007049(cell cycle);GO:0016567(protein ubiquitination);GO:0019005(SCF ubiquitin ligase complex);GO:0030466(chromatin silencing at sile…	NA	NA	NA		NA	55.6387	55.3509	50.3031	53.3068	16.8126	14.8532	17.4808	14.0721	3.39456	1.76322	1.62324e-140	5.39998e-139	up	yes
851425	LYS21	788	NM_001180190.1	GO:0003824(catalytic activity);GO:0004410(homocitrate synthase activity);GO:0005634(nucleus);GO:0005739(mitochondrion);GO:0008652(cellular amino acid biosynthetic process);GO:0009085(lysine biosynthetic process);GO:0016740(transferase activity);GO:0019752(carboxylic acid metabolic process);GO:0019878(lysine biosynthetic process via aminoadipic acid);GO:0046912(transferase activity, transferring a…	01210(2-Oxocarboxylic acid metabolism);01230(Biosynthesis of amino acids);00620(Pyruvate metabolism);00300(Lysine biosynthesis)	K01655	EC:2.3.3.14	homocitrate synthase LYS21	NA	283.85	277.403	278.343	295.492	119.602	112.095	118.375	121.863	2.40518	1.26615	2.36368e-140	7.81973e-139	up	yes
855863	DIP5	5542	NM_001184079.1	GO:0000324(fungal-type vacuole);GO:0000329(fungal-type vacuole membrane);GO:0003333(amino acid transmembrane transport);GO:0005313(L-glutamate transmembrane transporter activity);GO:0005773(vacuole);GO:0005886(plasma membrane);GO:0005887(integral component of plasma membrane);GO:0006810(transport);GO:0006865(amino acid transport);GO:0015171(amino acid transmembrane transporter activity);GO:001518…	NA	NA	NA		NA	275.69	225.283	226.815	214.562	67.3645	61.2431	56.7101	63.1652	3.79241	1.92312	3.89986e-140	1.2831e-138	up	yes
855947	PRM4	5650	NM_001183970.1	GO:0000324(fungal-type vacuole);GO:0003674(molecular_function);GO:0008150(biological_process);GO:0009055(electron carrier activity);GO:0015035(protein disulfide oxidoreductase activity);GO:0016020(membrane);GO:0016021(integral component of membrane);GO:0045454(cell redox homeostasis)	NA	NA	NA		NA	147.216	127.326	122.478	120.781	38.39	42.8454	41.0107	38.7109	3.21702	1.68572	5.57036e-140	1.82269e-138	up	yes
853580	TDA4	3234	NM_001181774.1	GO:0003674(molecular_function);GO:0005783(endoplasmic reticulum);GO:0008150(biological_process);GO:0016020(membrane);GO:0016021(integral component of membrane)	NA	NA	NA		NA	103.788	101.379	103.941	98.002	27.6915	28.8521	24.0223	28.699	3.7259	1.89759	6.50982e-140	2.11852e-138	up	yes
853091	RNR4	2522	NM_001181309.3	GO:0004748(ribonucleoside-diphosphate reductase activity, thioredoxin disulfide as acceptor);GO:0005634(nucleus);GO:0005737(cytoplasm);GO:0005829(cytosol);GO:0005971(ribonucleoside-diphosphate reductase complex);GO:0006260(DNA replication);GO:0009186(deoxyribonucleoside diphosphate metabolic process);GO:0009263(deoxyribonucleotide biosynthetic process);GO:0016491(oxidoreductase activity);GO:00511…	00230(Purine metabolism);00240(Pyrimidine metabolism);00480(Glutathione metabolism)	K10808	EC:1.17.4.1	ribonucleotide-diphosphate reductase subunit RNR4	NA	196.886	178.399	183.613	185.307	377.453	385.408	402.346	419.583	0.469592	-1.09052	9.26432e-140	2.99863e-138	down	yes
856689	RIP1	1727	NM_001178839.3	GO:0003674(molecular_function);GO:0005739(mitochondrion);GO:0005743(mitochondrial inner membrane);GO:0005750(mitochondrial respiratory chain complex III);GO:0006122(mitochondrial electron transport, ubiquinol to cytochrome c);GO:0008121(ubiquinol-cytochrome-c reductase activity);GO:0009060(aerobic respiration);GO:0016020(membrane);GO:0016021(integral component of membrane);GO:0016491(oxidoreducta…	00190(Oxidative phosphorylation)	K00411	EC:1.10.2.2	ubiquinol--cytochrome-c reductase catalytic subunit RIP1	NA	15.055	11.1025	12.7037	9.22565	79.3724	82.1268	68.2799	78.2912	0.15609	-2.67955	2.71756e-138	8.74878e-137	down	yes
856390	QCR10	2683	NM_001181426.1	GO:0005739(mitochondrion);GO:0005743(mitochondrial inner membrane);GO:0005750(mitochondrial respiratory chain complex III);GO:0006122(mitochondrial electron transport, ubiquinol to cytochrome c);GO:0008121(ubiquinol-cytochrome-c reductase activity);GO:0009060(aerobic respiration);GO:0016020(membrane);GO:0016021(integral component of membrane);GO:0055114(oxidation-reduction process);GO:0070469(res…	00190(Oxidative phosphorylation)	K00420	NA	ubiquinol--cytochrome-c reductase subunit 10	NA	14.9688	9.71024	12.4358	11.6285	72.0844	73.2708	72.1319	80.4587	0.163598	-2.61177	3.83255e-138	1.22724e-136	down	yes
856093	CIP1	5789	NM_001183828.1	GO:0004861(cyclin-dependent protein serine/threonine kinase inhibitor activity);GO:0005634(nucleus);GO:0005737(cytoplasm);GO:0031658(negative regulation of cyclin-dependent protein serine/threonine kinase activity involved in G1/S transition of mitotic cell cycle)	NA	NA	NA		NA	19.9401	19.6796	22.0237	19.2451	102.577	96.3512	87.0537	76.9983	0.222846	-2.16588	5.41383e-138	1.72436e-136	down	yes
856260	MEP3	5930	NM_001184235.1	GO:0005783(endoplasmic reticulum);GO:0005886(plasma membrane);GO:0005887(integral component of plasma membrane);GO:0006810(transport);GO:0006995(cellular response to nitrogen starvation);GO:0008519(ammonium transmembrane transporter activity);GO:0015695(organic cation transport);GO:0015696(ammonium transport);GO:0016020(membrane);GO:0016021(integral component of membrane);GO:0019740(nitrogen util…	NA	NA	NA		NA	130.88	130.574	136.244	135.194	42.0113	45.295	39.6608	39.2144	3.20669	1.68108	1.557e-136	4.93296e-135	up	yes
851867	YDR274C	1183	NM_001348815.1	NA	NA	NA	NA		NA	189.11	189.05	194.789	230.462	32.8497	35.7093	37.8037	25.1031	6.11119	2.61145	1.68363e-136	5.30611e-135	up	yes
856035	MUK1	5734	NM_001183884.1	GO:0005085(guanyl-nucleotide exchange factor activity);GO:0005096(GTPase activator activity);GO:0005737(cytoplasm);GO:0005829(cytosol);GO:0006895(Golgi to endosome transport);GO:0032511(late endosome to vacuole transport via multivesicular body sorting pathway);GO:0036010(protein localization to endosome)	NA	NA	NA		NA	76.9336	71.3846	67.6164	77.1384	27.9587	26.8694	30.583	27.3455	2.59916	1.37805	3.48038e-136	1.09113e-134	up	yes
851111	COX8	4045	NM_001182283.1	GO:0004129(cytochrome-c oxidase activity);GO:0005739(mitochondrion);GO:0005743(mitochondrial inner membrane);GO:0005751(mitochondrial respiratory chain complex IV);GO:0006123(mitochondrial electron transport, cytochrome c to oxygen);GO:0016020(membrane);GO:0016021(integral component of membrane);GO:0016491(oxidoreductase activity);GO:0055114(oxidation-reduction process)	00190(Oxidative phosphorylation)	K02272	NA	cytochrome c oxidase subunit VIII	NA	66.7974	60.7406	56.9733	59.5052	164.453	167.837	173.38	159.626	0.366779	-1.44702	2.3158e-134	7.22239e-133	down	yes
856017	YPL088W	5717	NM_001183902.1	GO:0005575(cellular_component);GO:0006081(cellular aldehyde metabolic process);GO:0016491(oxidoreductase activity);GO:0018456(aryl-alcohol dehydrogenase (NAD+) activity);GO:0055114(oxidation-reduction process)	00254(Aflatoxin biosynthesis)	K17647	EC:1.1.1.353	aryl-alcohol dehydrogenase	NA	83.1024	66.0262	69.6997	73.1988	21.3997	22.7522	20.5993	22.1698	3.35968	1.74833	5.2344e-134	1.62402e-132	up	yes
853441	VTC4	3113	NM_001181446.1	GO:0000329(fungal-type vacuole membrane);GO:0000822(inositol hexakisphosphate binding);GO:0005737(cytoplasm);GO:0005773(vacuole);GO:0005774(vacuolar membrane);GO:0005783(endoplasmic reticulum);GO:0006797(polyphosphate metabolic process);GO:0006799(polyphosphate biosynthetic process);GO:0007034(vacuolar transport);GO:0008976(polyphosphate kinase activity);GO:0016020(membrane);GO:0016021(integral c…	03030(DNA replication);04111(Cell cycle - yeast);04113(Meiosis - yeast)	K02212	EC:3.6.4.12	vacuolar transporter chaperone 4	NA	186.304	170.474	174.68	174.575	79.4704	74.6458	75.991	74.598	2.3171	1.21232	2.55382e-133	7.88261e-132	up	yes
853482	BNA1	3147	NM_001181683.1	GO:0000334(3-hydroxyanthranilate 3,4-dioxygenase activity);GO:0005506(iron ion binding);GO:0005634(nucleus);GO:0005737(cytoplasm);GO:0006569(tryptophan catabolic process);GO:0008198(ferrous iron binding);GO:0009435(NAD biosynthetic process);GO:0016491(oxidoreductase activity);GO:0019363(pyridine nucleotide biosynthetic process);GO:0019805(quinolinate biosynthetic process);GO:0034354('de novo' NAD…	00380(Tryptophan metabolism)	K00452	EC:1.13.11.6	3-hydroxyanthranilate 3,4-dioxygenase	NA	137.367	134.86	129.609	137.762	49.9154	50.5971	56.8008	51.6312	2.5825	1.36877	4.53447e-133	1.39243e-131	up	yes
850319	ATG22	540	NM_001178683.1	GO:0003674(molecular_function);GO:0005215(transporter activity);GO:0005773(vacuole);GO:0005774(vacuolar membrane);GO:0006810(transport);GO:0006865(amino acid transport);GO:0006914(autophagy);GO:0016020(membrane);GO:0016021(integral component of membrane);GO:0032974(amino acid transmembrane export from vacuole);GO:0071627(integral component of fungal-type vacuolar membrane)	NA	NA	NA		NA	65.5155	62.5886	64.4885	62.3557	21.7032	23.6626	21.2354	22.6473	2.85661	1.5143	6.97127e-133	2.12979e-131	up	yes
853613	BAT2	3267	NM_001181806.1	GO:0003824(catalytic activity);GO:0004084(branched-chain-amino-acid transaminase activity);GO:0005634(nucleus);GO:0005737(cytoplasm);GO:0008152(metabolic process);GO:0008483(transaminase activity);GO:0008652(cellular amino acid biosynthetic process);GO:0009081(branched-chain amino acid metabolic process);GO:0009082(branched-chain amino acid biosynthetic process);GO:0009083(branched-chain amino ac…	01210(2-Oxocarboxylic acid metabolism);01230(Biosynthesis of amino acids);00270(Cysteine and methionine metabolism);00280(Valine, leucine and isoleucine degradation);00290(Valine, leucine and isoleucine biosynthesis);00770(Pantothenate and CoA biosynthesis)	K00826	EC:2.6.1.42	branched-chain-amino-acid transaminase BAT2	NA	535.981	530.388	514.268	524.676	229.151	214.081	226.748	238.082	2.31847	1.21317	1.14831e-132	3.49038e-131	up	yes
854478	YOR302W	5435	NM_001183721.1	GO:0005829(cytosol);GO:0006417(regulation of translation);GO:0045182(translation regulator activity)	NA	NA	NA		NA	582.288	660.103	670.631	676.178	103.812	111.334	104.031	72.9074	6.60369	2.72327	2.7137e-132	8.20688e-131	up	yes
853619	YJR154W	3274	NM_001181812.1	GO:0003674(molecular_function);GO:0005737(cytoplasm);GO:0005782(peroxisomal matrix);GO:0006629(lipid metabolic process);GO:0008150(biological_process);GO:0016491(oxidoreductase activity)	NA	NA	NA		NA	30.9168	29.8082	28.8409	29.5753	5.96748	7.4014	7.97272	6.34868	4.30263	2.10522	1.65237e-131	4.97207e-130	up	yes
855672	YNL054W-B	4851	NM_001281536.2	GO:0000166(nucleotide binding);GO:0000943(retrotransposon nucleocapsid);GO:0003676(nucleic acid binding);GO:0003677(DNA binding);GO:0003723(RNA binding);GO:0003824(catalytic activity);GO:0003887(DNA-directed DNA polymerase activity);GO:0003964(RNA-directed DNA polymerase activity);GO:0004190(aspartic-type endopeptidase activity);GO:0004518(nuclease activity);GO:0004519(endonuclease activity);GO:0…	NA	NA	NA		NA	76.5994	78.6319	79.6986	83.6481	32.3574	31.0376	33.0827	31.8245	2.48303	1.3121	1.10365e-130	3.30433e-129	up	yes
852143	APA2	1431	NM_001180838.1	GO:0000166(nucleotide binding);GO:0003824(catalytic activity);GO:0003877(ATP adenylyltransferase activity);GO:0004780(sulfate adenylyltransferase (ADP) activity);GO:0005524(ATP binding);GO:0005634(nucleus);GO:0005737(cytoplasm);GO:0008796(bis(5'-nucleosyl)-tetraphosphatase activity);GO:0009117(nucleotide metabolic process);GO:0009164(nucleoside catabolic process);GO:0016740(transferase activity);…	00230(Purine metabolism)	K00988	EC:2.7.7.53	Apa2p	NA	97.5724	89.3701	86.5364	90.7811	29.1444	32.3846	27.8313	30.4333	3.04073	1.60442	9.52195e-130	2.83669e-128	up	yes
851751	HSP42	1078	NM_001180478.1	GO:0005737(cytoplasm);GO:0005832(chaperonin-containing T-complex);GO:0005856(cytoskeleton);GO:0007010(cytoskeleton organization);GO:0051082(unfolded protein binding)	04141(Protein processing in endoplasmic reticulum)	K13993	NA	heat shock protein HSP42	NA	29.0321	31.7291	35.7775	36.8905	133.814	144.561	160.807	185.257	0.213679	-2.22648	3.38488e-128	1.0034e-126	down	yes
854516	YOR338W	5468	NM_001183758.1	GO:0003674(molecular_function);GO:0003677(DNA binding);GO:0003682(chromatin binding);GO:0003700(transcription factor activity, sequence-specific DNA binding);GO:0003713(transcription coactivator activity);GO:0004402(histone acetyltransferase activity);GO:0005575(cellular_component);GO:0006338(chromatin remodeling);GO:0006357(regulation of transcription from RNA polymerase II promoter);GO:0030437(…	NA	NA	NA		NA	61.0305	62.187	61.1724	69.6135	11.1299	11.5755	13.1011	8.17804	5.77485	2.52978	4.43286e-128	1.30758e-126	up	yes
856642	HPA3	1686	NM_001178881.1	GO:0004402(histone acetyltransferase activity);GO:0005634(nucleus);GO:0005737(cytoplasm);GO:0008080(N-acetyltransferase activity);GO:0016740(transferase activity);GO:0016746(transferase activity, transferring acyl groups);GO:0046416(D-amino acid metabolic process);GO:0047812(D-amino-acid N-acetyltransferase activity);GO:0070458(cellular detoxification of nitrogen compound)	00360(Phenylalanine metabolism)	K18852	EC:2.3.1.36	Hpa3p	NA	86.2554	92.8384	84.9297	91.0256	29.7997	28.8031	29.0694	29.097	3.04061	1.60436	5.91253e-128	1.7355e-126	up	yes
853669	TRP3	3293	NM_001179776.1	GO:0000162(tryptophan biosynthetic process);GO:0003824(catalytic activity);GO:0004049(anthranilate synthase activity);GO:0004425(indole-3-glycerol-phosphate synthase activity);GO:0005737(cytoplasm);GO:0005950(anthranilate synthase complex);GO:0006541(glutamine metabolic process);GO:0006568(tryptophan metabolic process);GO:0008152(metabolic process);GO:0008652(cellular amino acid biosynthetic proc…	01230(Biosynthesis of amino acids);00400(Phenylalanine, tyrosine and tryptophan biosynthesis)	K01656	EC:4.1.3.27 4.1.1.48	bifunctional anthranilate synthase/indole-3-glycerol-phosphate synthase	NA	183.427	175.879	177.739	189.009	75.3224	72.643	76.1069	80.8925	2.38078	1.25144	6.55298e-128	1.91411e-126	up	yes
854687	RPI1	1496	NM_001179467.3	GO:0003677(DNA binding);GO:0005634(nucleus);GO:0007265(Ras protein signal transduction);GO:0009272(fungal-type cell wall biogenesis);GO:0030695(GTPase regulator activity);GO:0045944(positive regulation of transcription from RNA polymerase II promoter)	NA	NA	NA		NA	9.99481	10.0331	9.89744	9.0294	27.4888	29.9533	29.6785	30.7311	0.33054	-1.5971	3.68019e-127	1.06976e-125	down	yes
856649	PRB1	1692	NM_001178875.1	GO:0000324(fungal-type vacuole);GO:0000328(fungal-type vacuole lumen);GO:0004252(serine-type endopeptidase activity);GO:0005773(vacuole);GO:0006508(proteolysis);GO:0007039(protein catabolic process in the vacuole);GO:0008233(peptidase activity);GO:0008236(serine-type peptidase activity);GO:0009267(cellular response to starvation);GO:0016787(hydrolase activity);GO:0030435(sporulation resulting in …	NA	NA	NA		NA	401.787	352.32	351.026	378.427	156.498	159.032	164.459	171.639	2.2767	1.18694	1.36888e-126	3.95983e-125	up	yes
852485	GDT1	392	NM_001178535.1	GO:0000139(Golgi membrane);GO:0000324(fungal-type vacuole);GO:0000329(fungal-type vacuole membrane);GO:0005773(vacuole);GO:0005774(vacuolar membrane);GO:0005794(Golgi apparatus);GO:0005797(Golgi medial cisterna);GO:0005801(cis-Golgi network);GO:0006874(cellular calcium ion homeostasis);GO:0015085(calcium ion transmembrane transporter activity);GO:0016020(membrane);GO:0016021(integral component of…	NA	NA	NA		NA	111.893	109.155	106.567	103.394	292.701	299.434	261.539	290.933	0.376556	-1.40906	2.14266e-126	6.1684e-125	down	yes
851726	KGD2	1055	NM_001180455.3	GO:0000002(mitochondrial genome maintenance);GO:0004149(dihydrolipoyllysine-residue succinyltransferase activity);GO:0005739(mitochondrion);GO:0006099(tricarboxylic acid cycle);GO:0006103(2-oxoglutarate metabolic process);GO:0008152(metabolic process);GO:0009353(mitochondrial oxoglutarate dehydrogenase complex);GO:0016740(transferase activity);GO:0016746(transferase activity, transferring acyl gr…	01200(Carbon metabolism);00020(Citrate cycle (TCA cycle));00310(Lysine degradation)	K00658	EC:2.3.1.61	alpha-ketoglutarate dehydrogenase KGD2	NA	50.5521	45.4429	45.6355	45.0257	95.381	97.2028	97.5857	98.8656	0.479793	-1.05952	9.16891e-125	2.62696e-123	down	yes
856132	AGC1	5823	NM_001184118.1	GO:0005313(L-glutamate transmembrane transporter activity);GO:0005739(mitochondrion);GO:0005743(mitochondrial inner membrane);GO:0006810(transport);GO:0006865(amino acid transport);GO:0015183(L-aspartate transmembrane transporter activity);GO:0015292(uniporter activity);GO:0015297(antiporter activity);GO:0015810(aspartate transport);GO:0015813(L-glutamate transport);GO:0016020(membrane);GO:001602…	04146(Peroxisome)	K13354	NA	hypothetical protein	NA	7.05141	6.41228	6.28057	6.21912	18.4051	16.4053	18.4652	16.7378	0.370835	-1.43115	2.08021e-123	5.91394e-122	down	yes
855023	HXT2	4259	NM_001182507.1	GO:0000324(fungal-type vacuole);GO:0005215(transporter activity);GO:0005351(sugar:proton symporter activity);GO:0005353(fructose transmembrane transporter activity);GO:0005355(glucose transmembrane transporter activity);GO:0005886(plasma membrane);GO:0005887(integral component of plasma membrane);GO:0006810(transport);GO:0008643(carbohydrate transport);GO:0015146(pentose transmembrane transporter…	04113(Meiosis - yeast)	K08139	NA	hexose transporter HXT2	NA	1835.32	1724.82	1726.9	1558.57	404.103	404.122	349.442	487.707	4.16051	2.05676	2.0839e-123	5.91394e-122	up	yes
855131	PGM2	4353	NM_001182605.1	GO:0000287(magnesium ion binding);GO:0004614(phosphoglucomutase activity);GO:0005737(cytoplasm);GO:0005829(cytosol);GO:0005975(carbohydrate metabolic process);GO:0005978(glycogen biosynthetic process);GO:0005992(trehalose biosynthetic process);GO:0006006(glucose metabolic process);GO:0006011(UDP-glucose metabolic process);GO:0006874(cellular calcium ion homeostasis);GO:0016853(isomerase activity)…	00010(Glycolysis / Gluconeogenesis);00030(Pentose phosphate pathway);00052(Galactose metabolism);00500(Starch and sucrose metabolism);00520(Amino sugar and nucleotide sugar metabolism);00230(Purine metabolism)	K01835	EC:5.4.2.2	phosphoglucomutase PGM2	NA	28.297	27.0332	27.8032	28.4804	75.1151	73.7306	77.8991	91.2389	0.351005	-1.51044	2.83198e-123	7.99901e-122	down	yes
850502	FET5	1986	NM_001179925.1	GO:0000329(fungal-type vacuole membrane);GO:0004322(ferroxidase activity);GO:0005507(copper ion binding);GO:0005783(endoplasmic reticulum);GO:0005886(plasma membrane);GO:0006810(transport);GO:0006811(ion transport);GO:0006826(iron ion transport);GO:0016020(membrane);GO:0016021(integral component of membrane);GO:0016491(oxidoreductase activity);GO:0046872(metal ion binding);GO:0055072(iron ion hom…	NA	NA	NA		NA	164.591	162.755	170.19	157.832	60.0567	55.5138	52.4451	53.0791	2.9642	1.56764	3.68293e-123	1.03537e-121	up	yes
850636	SSA2	3635	NM_001181844.1	GO:0000049(tRNA binding);GO:0000166(nucleotide binding);GO:0000329(fungal-type vacuole membrane);GO:0005524(ATP binding);GO:0005576(extracellular region);GO:0005618(cell wall);GO:0005737(cytoplasm);GO:0005739(mitochondrion);GO:0005829(cytosol);GO:0005832(chaperonin-containing T-complex);GO:0005844(polysome);GO:0005886(plasma membrane);GO:0006457(protein folding);GO:0006616(SRP-dependent cotransla…	03040(Spliceosome);04141(Protein processing in endoplasmic reticulum);04144(Endocytosis);04213(Longevity regulating pathway - multiple species)	K03283	NA	Hsp70 family chaperone SSA2	NA	769.256	803.161	828.05	791.991	2087.29	2023.17	1899.14	2048.97	0.396157	-1.33586	5.38983e-123	1.50814e-121	down	yes
852637	ZRT1	2099	NM_001181121.1	GO:0000006(high-affinity zinc uptake transmembrane transporter activity);GO:0005385(zinc ion transmembrane transporter activity);GO:0005783(endoplasmic reticulum);GO:0005887(integral component of plasma membrane);GO:0006810(transport);GO:0006811(ion transport);GO:0006829(zinc II ion transport);GO:0006830(high-affinity zinc II ion transport);GO:0016020(membrane);GO:0016021(integral component of me…	NA	NA	NA		NA	337.695	347.188	364.844	334.954	107.863	111.439	97.9259	92.9236	3.37603	1.75533	2.86358e-121	7.97541e-120	up	yes
854246	ATX2	5224	NM_001183498.1	GO:0000139(Golgi membrane);GO:0005384(manganese ion transmembrane transporter activity);GO:0005385(zinc ion transmembrane transporter activity);GO:0005770(late endosome);GO:0005783(endoplasmic reticulum);GO:0005794(Golgi apparatus);GO:0005802(trans-Golgi network);GO:0016020(membrane);GO:0016021(integral component of membrane);GO:0030001(metal ion transport);GO:0030026(cellular manganese ion homeo…	NA	NA	NA		NA	159.151	150.089	146.198	136.375	48.7461	51.4719	44.7989	46.3974	3.09179	1.62844	3.00622e-121	8.3339e-120	up	yes
851346	LYS20	740	NM_001180242.1	GO:0001207(histone displacement);GO:0003824(catalytic activity);GO:0004410(homocitrate synthase activity);GO:0005634(nucleus);GO:0005737(cytoplasm);GO:0005739(mitochondrion);GO:0006281(DNA repair);GO:0008652(cellular amino acid biosynthetic process);GO:0009085(lysine biosynthetic process);GO:0016740(transferase activity);GO:0019752(carboxylic acid metabolic process);GO:0019878(lysine biosynthetic…	01210(2-Oxocarboxylic acid metabolism);01230(Biosynthesis of amino acids);00620(Pyruvate metabolism);00300(Lysine biosynthesis)	K01655	EC:2.3.3.14	homocitrate synthase LYS20	NA	542.281	540.662	566.974	565.875	233.854	223.551	223.43	218.083	2.46496	1.30156	4.49503e-121	1.24038e-119	up	yes
852506	FTH1	414	NM_001178555.4	GO:0000329(fungal-type vacuole membrane);GO:0005381(iron ion transmembrane transporter activity);GO:0005773(vacuole);GO:0005774(vacuolar membrane);GO:0005783(endoplasmic reticulum);GO:0006810(transport);GO:0006811(ion transport);GO:0006827(high-affinity iron ion transmembrane transport);GO:0006897(endocytosis);GO:0016020(membrane);GO:0016021(integral component of membrane);GO:0033573(high-affinit…	NA	NA	NA		NA	239.184	232.537	233.112	224.751	88.3539	89.9939	81.8122	79.8956	2.73362	1.45081	1.71287e-120	4.70489e-119	up	yes
852207	KTI11	134	NM_001184454.1	GO:0002098(tRNA wobble uridine modification);GO:0005506(iron ion binding);GO:0005634(nucleus);GO:0005737(cytoplasm);GO:0008270(zinc ion binding);GO:0009055(electron carrier activity);GO:0017183(peptidyl-diphthamide biosynthetic process from peptidyl-histidine);GO:0046872(metal ion binding)	NA	NA	NA		NA	145.818	137.42	136.742	140.894	49.5806	49.9515	54.8407	50.3416	2.73978	1.45406	6.3481e-120	1.73573e-118	up	yes
853974	BAS1	3589	NM_001179889.3	GO:0000981(RNA polymerase II transcription factor activity, sequence-specific DNA binding);GO:0001046(core promoter sequence-specific DNA binding);GO:0001135(transcription factor activity, RNA polymerase II transcription factor recruiting);GO:0003677(DNA binding);GO:0005634(nucleus);GO:0006351(transcription, DNA-templated);GO:0006355(regulation of transcription, DNA-templated);GO:0043565(sequence…	03040(Spliceosome)	K12860	NA	hypothetical protein	NA	35.9545	31.7012	31.343	34.0538	13.2431	12.2625	14.1325	12.9258	2.53125	1.33985	8.41194e-120	2.28958e-118	up	yes
855813	PAU6	4978	NM_001183253.3	GO:0003674(molecular_function);GO:0005575(cellular_component);GO:0006950(response to stress);GO:0008150(biological_process)	NA	NA	NA		NA	67.1997	68.2963	70.3767	67.894	19.1239	17.5912	16.8469	16.4751	3.90889	1.96676	1.24166e-119	3.36428e-118	up	yes
856345	ARN1	2639	NM_001179120.1	GO:0000324(fungal-type vacuole);GO:0005634(nucleus);GO:0005737(cytoplasm);GO:0005768(endosome);GO:0005774(vacuolar membrane);GO:0005886(plasma membrane);GO:0006810(transport);GO:0006811(ion transport);GO:0006879(cellular iron ion homeostasis);GO:0010008(endosome membrane);GO:0015343(siderophore transmembrane transporter activity);GO:0015891(siderophore transport);GO:0016020(membrane);GO:0016021(i…	NA	NA	NA		NA	237.122	245.17	248.375	236.956	82.866	83.0841	73.4079	72.6869	3.10091	1.63269	1.5521e-119	4.18646e-118	up	yes
853068	YGR161C-D	2501	NM_001184400.4	GO:0000166(nucleotide binding);GO:0000943(retrotransposon nucleocapsid);GO:0003676(nucleic acid binding);GO:0003677(DNA binding);GO:0003723(RNA binding);GO:0003824(catalytic activity);GO:0003887(DNA-directed DNA polymerase activity);GO:0003964(RNA-directed DNA polymerase activity);GO:0004190(aspartic-type endopeptidase activity);GO:0004518(nuclease activity);GO:0004519(endonuclease activity);GO:0…	NA	NA	NA		NA	141.032	148.751	151.06	158.669	58.9672	57.0705	60.8169	56.5332	2.56874	1.36106	3.27815e-119	8.8025e-118	up	yes
853968	PTR2	3582	NM_001179883.1	GO:0000324(fungal-type vacuole);GO:0005215(transporter activity);GO:0005886(plasma membrane);GO:0006810(transport);GO:0006857(oligopeptide transport);GO:0015031(protein transport);GO:0015197(peptide transporter activity);GO:0015833(peptide transport);GO:0016020(membrane);GO:0016021(integral component of membrane);GO:0042936(dipeptide transporter activity);GO:0042937(tripeptide transporter activit…	NA	NA	NA		NA	19.2682	18.0122	18.5172	18.9717	47.1724	46.5268	43.1178	45.3546	0.410433	-1.28478	3.74874e-119	1.00212e-117	down	yes
856606	AIM46	2892	NM_001179330.3	GO:0003674(molecular_function);GO:0005739(mitochondrion);GO:0008150(biological_process);GO:0016872(intramolecular lyase activity)	NA	NA	NA		NA	181.682	198.445	187.344	177.54	66.3416	65.3233	67.8821	71.4021	2.74963	1.45924	4.86113e-119	1.29371e-117	up	yes
854681	KGD1	1490	NM_001179473.1	GO:0004591(oxoglutarate dehydrogenase (succinyl-transferring) activity);GO:0005739(mitochondrion);GO:0005759(mitochondrial matrix);GO:0005829(cytosol);GO:0006099(tricarboxylic acid cycle);GO:0006103(2-oxoglutarate metabolic process);GO:0008152(metabolic process);GO:0009353(mitochondrial oxoglutarate dehydrogenase complex);GO:0016491(oxidoreductase activity);GO:0016624(oxidoreductase activity, act…	01200(Carbon metabolism);00020(Citrate cycle (TCA cycle));00310(Lysine degradation);00380(Tryptophan metabolism)	K00164	EC:1.2.4.2	alpha-ketoglutarate dehydrogenase KGD1	NA	20.7139	16.6668	17.888	17.2589	49.1119	45.7451	45.9137	49.4025	0.381377	-1.39071	5.94658e-119	1.57558e-117	down	yes
853273	QCR8	2968	NM_001181599.1	GO:0005739(mitochondrion);GO:0005743(mitochondrial inner membrane);GO:0005750(mitochondrial respiratory chain complex III);GO:0006122(mitochondrial electron transport, ubiquinol to cytochrome c);GO:0008121(ubiquinol-cytochrome-c reductase activity);GO:0009060(aerobic respiration);GO:0016020(membrane);GO:0016021(integral component of membrane);GO:0055114(oxidation-reduction process);GO:0070469(res…	00190(Oxidative phosphorylation)	K00418	NA	ubiquinol--cytochrome-c reductase subunit 8	NA	65.4361	59.2242	54.9478	57.686	161.927	167.707	198.258	196.701	0.327486	-1.6105	3.96003e-117	1.04461e-115	down	yes
851437	YFH1	800	NM_001180179.1	GO:0004322(ferroxidase activity);GO:0005739(mitochondrion);GO:0005759(mitochondrial matrix);GO:0006749(glutathione metabolic process);GO:0006783(heme biosynthetic process);GO:0006810(transport);GO:0006811(ion transport);GO:0006879(cellular iron ion homeostasis);GO:0008198(ferrous iron binding);GO:0008199(ferric iron binding);GO:0016226(iron-sulfur cluster assembly);GO:0016491(oxidoreductase activ…	00860(Porphyrin and chlorophyll metabolism)	K19054	EC:1.16.3.1	ferroxidase	NA	35.4269	30.4643	29.082	28.8438	82.4335	88.1154	97.6285	87.9385	0.347687	-1.52414	4.74358e-117	1.24581e-115	down	yes
853164	MGA1	2587	NM_001181378.1	GO:0003677(DNA binding);GO:0003700(transcription factor activity, sequence-specific DNA binding);GO:0005634(nucleus);GO:0006355(regulation of transcription, DNA-templated);GO:0030447(filamentous growth);GO:0043565(sequence-specific DNA binding)	NA	NA	NA		NA	7.12123	6.05595	5.84296	5.1023	22.7264	23.6503	22.0954	24.9253	0.258277	-1.95301	2.03215e-116	5.31377e-115	down	yes
854690	HIS5	1499	NM_001179464.1	GO:0000105(histidine biosynthetic process);GO:0003824(catalytic activity);GO:0004400(histidinol-phosphate transaminase activity);GO:0005737(cytoplasm);GO:0008152(metabolic process);GO:0008483(transaminase activity);GO:0008652(cellular amino acid biosynthetic process);GO:0009058(biosynthetic process);GO:0016740(transferase activity);GO:0030170(pyridoxal phosphate binding);GO:0080130(L-phenylalanin…	01230(Biosynthesis of amino acids);00340(Histidine metabolism);00350(Tyrosine metabolism);00360(Phenylalanine metabolism);00400(Phenylalanine, tyrosine and tryptophan biosynthesis)	K00817	EC:2.6.1.9	histidinol-phosphate transaminase	NA	192.941	199.303	194.12	202.27	79.243	81.4499	84.4237	87.6973	2.36959	1.24464	3.27548e-116	8.52764e-115	up	yes
851620	TPI1	960	NM_001180358.1	GO:0003824(catalytic activity);GO:0004807(triose-phosphate isomerase activity);GO:0005737(cytoplasm);GO:0005739(mitochondrion);GO:0005829(cytosol);GO:0005886(plasma membrane);GO:0006094(gluconeogenesis);GO:0006096(glycolytic process);GO:0006098(pentose-phosphate shunt);GO:0008152(metabolic process);GO:0016853(isomerase activity);GO:0019563(glycerol catabolic process);GO:0046166(glyceraldehyde-3-p…	01200(Carbon metabolism);01230(Biosynthesis of amino acids);00010(Glycolysis / Gluconeogenesis);00051(Fructose and mannose metabolism);00562(Inositol phosphate metabolism)	K01803	EC:5.3.1.1	triose-phosphate isomerase TPI1	NA	2330.82	2532.27	2563.08	2389.88	6064.44	6184.22	5864.61	6154	0.404498	-1.3058	1.60184e-115	4.1523e-114	down	yes
850580	LSB3	2054	NM_001180865.3	GO:0003674(molecular_function);GO:0005737(cytoplasm);GO:0005739(mitochondrion);GO:0005935(cellular bud neck);GO:0030479(actin cortical patch);GO:0032587(ruffle membrane);GO:0035091(phosphatidylinositol binding);GO:0051015(actin filament binding);GO:0051017(actin filament bundle assembly);GO:0051666(actin cortical patch localization);GO:1900027(regulation of ruffle assembly)	04144(Endocytosis)	K12562	NA	BAR-domain-containing protein	NA	356.93	372.755	376.315	372.317	154.164	152.224	148.986	154.638	2.42343	1.27705	1.464e-114	3.77864e-113	up	yes
855481	NAR1	4676	NM_001183078.1	GO:0003954(NADH dehydrogenase activity);GO:0005634(nucleus);GO:0005737(cytoplasm);GO:0005829(cytosol);GO:0008901(ferredoxin hydrogenase activity);GO:0016020(membrane);GO:0016226(iron-sulfur cluster assembly);GO:0046872(metal ion binding);GO:0051536(iron-sulfur cluster binding);GO:0051539(4 iron, 4 sulfur cluster binding)	NA	NA	NA		NA	79.6693	76.4052	78.2037	77.5751	33.5886	34.8724	33.6296	33.727	2.29612	1.1992	1.94397e-114	4.99591e-113	up	yes
855619	LEU4	4801	NM_001182942.1	GO:0003852(2-isopropylmalate synthase activity);GO:0005739(mitochondrion);GO:0009098(leucine biosynthetic process)	01210(2-Oxocarboxylic acid metabolism);01230(Biosynthesis of amino acids);00620(Pyruvate metabolism);00290(Valine, leucine and isoleucine biosynthesis)	K01649	EC:2.3.3.13	2-isopropylmalate synthase LEU4	NA	496.619	492.184	523.597	490.669	185.931	178.03	160.305	172.899	2.87316	1.52264	5.38245e-114	1.37735e-112	up	yes
856677	HYP2	1717	NM_001178849.3	GO:0003723(RNA binding);GO:0003743(translation initiation factor activity);GO:0003746(translation elongation factor activity);GO:0005737(cytoplasm);GO:0005739(mitochondrion);GO:0006412(translation);GO:0006414(translational elongation);GO:0006452(translational frameshifting);GO:0022626(cytosolic ribosome);GO:0043022(ribosome binding);GO:0045901(positive regulation of translational elongation);GO:0…	NA	NA	NA		NA	940.377	848.543	869.457	787.817	2166.07	2192.3	2007.93	2250.7	0.39993	-1.32218	1.78804e-113	4.55607e-112	down	yes
854000	BDS1	4983	NM_001183417.1	GO:0004065(arylsulfatase activity);GO:0005575(cellular_component);GO:0016787(hydrolase activity);GO:0018741(alkyl sulfatase activity);GO:0018909(dodecyl sulfate metabolic process);GO:0046872(metal ion binding);GO:0046983(protein dimerization activity)	NA	NA	NA		NA	52.3681	50.9252	51.0541	51.2058	20.2276	21.5001	20.9393	19.0365	2.51585	1.33104	1.91935e-113	4.86995e-112	up	yes
856814	SER3	1845	NM_001178972.3	GO:0004617(phosphoglycerate dehydrogenase activity);GO:0005737(cytoplasm);GO:0006564(L-serine biosynthetic process);GO:0008152(metabolic process);GO:0008652(cellular amino acid biosynthetic process);GO:0009070(serine family amino acid biosynthetic process);GO:0016491(oxidoreductase activity);GO:0016597(amino acid binding);GO:0016616(oxidoreductase activity, acting on the CH-OH group of donors, NA…	01200(Carbon metabolism);01230(Biosynthesis of amino acids);00680(Methane metabolism);00260(Glycine, serine and threonine metabolism)	K00058	EC:1.1.1.95	phosphoglycerate dehydrogenase SER3	NA	205.728	208.923	212.302	212.989	72.6914	68.269	73.4887	58.5932	3.07623	1.62117	9.23839e-113	2.33416e-111	up	yes
853620	AAD10	3275	NM_001181813.1	GO:0005575(cellular_component);GO:0006081(cellular aldehyde metabolic process);GO:0016491(oxidoreductase activity);GO:0018456(aryl-alcohol dehydrogenase (NAD+) activity);GO:0055114(oxidation-reduction process)	NA	NA	NA		NA	36.9868	38.1795	37.6294	41.8301	10.9139	10.9538	12.8458	11.2422	3.36468	1.75047	1.04867e-112	2.63841e-111	up	yes
854405	WTM1	5367	NM_001183649.3	GO:0003714(transcription corepressor activity);GO:0005515(protein binding);GO:0005634(nucleus);GO:0005737(cytoplasm);GO:0006351(transcription, DNA-templated);GO:0006355(regulation of transcription, DNA-templated);GO:0006606(protein import into nucleus);GO:0010674(negative regulation of transcription from RNA polymerase II promoter involved in meiotic cell cycle);GO:0031939(negative regulation of …	NA	NA	NA		NA	139.309	121.026	121.272	119.225	290.859	289.869	272.854	302.552	0.433195	-1.20691	1.08203e-111	2.71096e-110	down	yes
851329	GGC1	726	NM_001180258.1	GO:0000002(mitochondrial genome maintenance);GO:0001408(guanine nucleotide transport);GO:0001409(guanine nucleotide transmembrane transporter activity);GO:0005739(mitochondrion);GO:0005743(mitochondrial inner membrane);GO:0006810(transport);GO:0006879(cellular iron ion homeostasis);GO:0016020(membrane);GO:0016021(integral component of membrane);GO:0055085(transmembrane transport)	NA	NA	NA		NA	310.601	318.38	346.229	327.033	113.496	112.713	100.927	107.413	2.99677	1.58341	1.46642e-111	3.65873e-110	up	yes
852824	SDS23	2285	NM_001180921.2	GO:0000920(cell separation after cytokinesis);GO:0003674(molecular_function);GO:0005634(nucleus);GO:0005737(cytoplasm);GO:0030071(regulation of mitotic metaphase/anaphase transition);GO:0042149(cellular response to glucose starvation)	NA	NA	NA		NA	128.94	113.776	110.886	118.597	52.8912	53.6751	53.5385	51.0157	2.23663	1.16133	2.84145e-111	7.06e-110	up	yes
852598	PCA1	501	NM_001178643.2	GO:0000166(nucleotide binding);GO:0005507(copper ion binding);GO:0005524(ATP binding);GO:0005886(plasma membrane);GO:0005887(integral component of plasma membrane);GO:0006810(transport);GO:0006811(ion transport);GO:0006812(cation transport);GO:0006875(cellular metal ion homeostasis);GO:0006879(cellular iron ion homeostasis);GO:0008551(cadmium-exporting ATPase activity);GO:0015691(cadmium ion tran…	00190(Oxidative phosphorylation)	K01535	EC:3.6.3.6	plasma-membrane proton-e	NA	37.4255	40.1088	41.6513	40.1737	12.8439	13.0978	12.0399	11.0357	3.25108	1.70092	6.11463e-111	1.51299e-109	up	yes
853356	SIP4	3042	NM_001181522.1	GO:0000978(RNA polymerase II core promoter proximal region sequence-specific DNA binding);GO:0000981(RNA polymerase II transcription factor activity, sequence-specific DNA binding);GO:0001077(transcriptional activator activity, RNA polymerase II core promoter proximal region sequence-specific binding);GO:0003677(DNA binding);GO:0005634(nucleus);GO:0006351(transcription, DNA-templated);GO:0006355(…	NA	NA	NA		NA	4.11323	3.59881	3.94976	3.84219	0.543126	0.538353	0.52925	0.66505	6.81261	2.76821	6.62709e-111	1.63305e-109	up	yes
850516	CAF16	1999	NM_001179938.1	GO:0000166(nucleotide binding);GO:0005524(ATP binding);GO:0005634(nucleus);GO:0005737(cytoplasm);GO:0006357(regulation of transcription from RNA polymerase II promoter);GO:0016887(ATPase activity);GO:0030014(CCR4-NOT complex)	03018(RNA degradation)	K12608	NA	putative ATP-binding cassette family ATPase CAF16	NA	120.402	122.106	114.185	122.18	48.9227	50.8173	50.7717	53.2858	2.34975	1.23251	9.43187e-111	2.31467e-109	up	yes
856024	RPS9A	5724	NM_001183895.1	GO:0000462(maturation of SSU-rRNA from tricistronic rRNA transcript (SSU-rRNA, 5.8S rRNA, LSU-rRNA));GO:0002181(cytoplasmic translation);GO:0003723(RNA binding);GO:0003735(structural constituent of ribosome);GO:0005622(intracellular);GO:0005634(nucleus);GO:0005730(nucleolus);GO:0005737(cytoplasm);GO:0005840(ribosome);GO:0006364(rRNA processing);GO:0006412(translation);GO:0015935(small ribosomal s…	03010(Ribosome)	K02997	NA	ribosomal 40S subunit protein S9A	NA	451.632	429.028	427.95	455.342	179.528	190.255	210.897	199.717	2.26033	1.17653	1.71295e-110	4.18658e-109	up	yes
854447	TPO4	5407	NM_001183692.1	GO:0000296(spermine transport);GO:0000297(spermine transmembrane transporter activity);GO:0000329(fungal-type vacuole membrane);GO:0005215(transporter activity);GO:0005886(plasma membrane);GO:0006810(transport);GO:0015297(antiporter activity);GO:0015606(spermidine transmembrane transporter activity);GO:0015848(spermidine transport);GO:0016020(membrane);GO:0016021(integral component of membrane);G…	NA	NA	NA		NA	14.6707	10.945	13.3093	11.3595	49.9481	50.0394	48.3692	64.377	0.236373	-2.08086	2.21401e-110	5.38922e-109	down	yes
855003	ERG6	4239	NM_001182363.1	GO:0003838(sterol 24-C-methyltransferase activity);GO:0005739(mitochondrion);GO:0005741(mitochondrial outer membrane);GO:0005783(endoplasmic reticulum);GO:0005811(lipid particle);GO:0006629(lipid metabolic process);GO:0006694(steroid biosynthetic process);GO:0006696(ergosterol biosynthetic process);GO:0008152(metabolic process);GO:0008168(methyltransferase activity);GO:0008202(steroid metabolic p…	00100(Steroid biosynthesis)	K00559	EC:2.1.1.41	sterol 24-C-methyltransferase	NA	669.269	626.533	630.69	673.647	299.085	275.136	312.758	310.841	2.17073	1.11818	5.44816e-110	1.32079e-108	up	yes
856047	YPL060C-A	5745	NM_001305015.2	GO:0000166(nucleotide binding);GO:0000943(retrotransposon nucleocapsid);GO:0003676(nucleic acid binding);GO:0003677(DNA binding);GO:0003723(RNA binding);GO:0003824(catalytic activity);GO:0003887(DNA-directed DNA polymerase activity);GO:0003964(RNA-directed DNA polymerase activity);GO:0004190(aspartic-type endopeptidase activity);GO:0004518(nuclease activity);GO:0004519(endonuclease activity);GO:0…	NA	NA	NA		NA	8.89859	8.55724	8.79427	9.38799	3.12967	2.97594	3.13446	2.67902	2.99	1.58015	9.39332e-110	2.26803e-108	up	yes
851371	HO	698	NM_001180287.1	GO:0000728(gene conversion at mating-type locus, DNA double-strand break formation);GO:0003677(DNA binding);GO:0004518(nuclease activity);GO:0004519(endonuclease activity);GO:0005634(nucleus);GO:0007533(mating type switching);GO:0016539(intein-mediated protein splicing);GO:0016787(hydrolase activity);GO:0030908(protein splicing);GO:0046872(metal ion binding)	00190(Oxidative phosphorylation);04145(Phagosome)	K02145	EC:3.6.3.14	H(+)-transporting V1 sector ATPase subunit A	NA	11.6938	10.5306	9.83472	12.4434	32.4145	32.2241	38.0831	31.3224	0.331999	-1.59075	1.24291e-109	2.98898e-108	down	yes
850880	TOS4	3844	NM_001182070.1	GO:0000790(nuclear chromatin);GO:0003682(chromatin binding);GO:0005634(nucleus);GO:0005737(cytoplasm);GO:0005739(mitochondrion);GO:0006974(cellular response to DNA damage stimulus);GO:0010468(regulation of gene expression);GO:0070210(Rpd3L-Expanded complex)	NA	NA	NA		NA	16.0096	15.1998	14.4972	15.2686	34.87	32.2396	35.9682	36.4288	0.437077	-1.19404	2.79959e-109	6.70558e-108	down	yes
851082	RPS22B	4019	NM_001182256.1	GO:0002181(cytoplasmic translation);GO:0003735(structural constituent of ribosome);GO:0005737(cytoplasm);GO:0005840(ribosome);GO:0006412(translation);GO:0022627(cytosolic small ribosomal subunit);GO:0030529(intracellular ribonucleoprotein complex)	03010(Ribosome)	K02957	NA	ribosomal 40S subunit protein S22B	NA	1101.14	1121.08	1095.36	1155.65	496.27	509.621	539.2	534.77	2.15074	1.10483	1.11301e-108	2.64537e-107	up	yes
852299	YBR012W-B	219	NM_001180056.2	GO:0000166(nucleotide binding);GO:0000943(retrotransposon nucleocapsid);GO:0003676(nucleic acid binding);GO:0003677(DNA binding);GO:0003723(RNA binding);GO:0003824(catalytic activity);GO:0003887(DNA-directed DNA polymerase activity);GO:0003964(RNA-directed DNA polymerase activity);GO:0004190(aspartic-type endopeptidase activity);GO:0004518(nuclease activity);GO:0004519(endonuclease activity);GO:0…	NA	NA	NA		NA	119.328	128.438	128.92	136.324	51.1776	48.0026	51.6388	48.5944	2.5726	1.36323	1.11328e-108	2.64537e-107	up	yes
853912	GAP1	3530	NM_001179829.3	GO:0000328(fungal-type vacuole lumen);GO:0003333(amino acid transmembrane transport);GO:0005768(endosome);GO:0005771(multivesicular body);GO:0005773(vacuole);GO:0005783(endoplasmic reticulum);GO:0005886(plasma membrane);GO:0005887(integral component of plasma membrane);GO:0006810(transport);GO:0006865(amino acid transport);GO:0015171(amino acid transmembrane transporter activity);GO:0015193(L-pro…	NA	NA	NA		NA	30.6017	26.2305	26.2492	24.4888	7.65243	7.86857	8.13928	9.06095	3.28747	1.71698	2.32682e-108	5.50711e-107	up	yes
852015	PDR15	1317	NM_001180714.1	GO:0000166(nucleotide binding);GO:0005524(ATP binding);GO:0005886(plasma membrane);GO:0006810(transport);GO:0006855(drug transmembrane transport);GO:0008559(xenobiotic-transporting ATPase activity);GO:0016020(membrane);GO:0016021(integral component of membrane);GO:0016887(ATPase activity);GO:0035690(cellular response to drug);GO:0042493(response to drug);GO:0042626(ATPase activity, coupled to tra…	02010(ABC transporters)	K08711	NA	ATP-binding cassette multidrug transporter PDR5	NA	8.01965	7.6077	8.14001	6.82128	23.4493	24.4214	21.2304	25.1756	0.324456	-1.62391	2.59031e-108	6.10659e-107	down	yes
856539	ARO9	2828	NM_001179267.1	GO:0003824(catalytic activity);GO:0005634(nucleus);GO:0005737(cytoplasm);GO:0008483(transaminase activity);GO:0008793(aromatic-amino-acid:2-oxoglutarate aminotransferase activity);GO:0009058(biosynthetic process);GO:0009072(aromatic amino acid family metabolic process);GO:0016212(kynurenine-oxoglutarate transaminase activity);GO:0016740(transferase activity);GO:0019509(L-methionine biosynthetic p…	00350(Tyrosine metabolism);00360(Phenylalanine metabolism);00400(Phenylalanine, tyrosine and tryptophan biosynthesis)	K05821	EC:2.6.1.58 2.6.1.28	aromatic-amino-acid:2-oxoglutarate transaminase	NA	8.68027	9.49667	9.04297	8.57462	28.1393	29.4781	26.0445	26.4626	0.325037	-1.62132	7.80282e-108	1.83229e-106	down	yes
855164	ERG29	4384	NM_001182635.1	GO:0003674(molecular_function);GO:0005635(nuclear envelope);GO:0005737(cytoplasm);GO:0005783(endoplasmic reticulum);GO:0006696(ergosterol biosynthetic process);GO:0006879(cellular iron ion homeostasis);GO:0007005(mitochondrion organization);GO:0016020(membrane);GO:0016021(integral component of membrane)	NA	NA	NA		NA	97.5571	99.9277	95.6415	102.653	37.6206	39.6	37.742	35.7094	2.62676	1.39329	8.44776e-108	1.97598e-106	up	yes
850415	ARE1	625	NM_001178762.1	GO:0005783(endoplasmic reticulum);GO:0005789(endoplasmic reticulum membrane);GO:0008204(ergosterol metabolic process);GO:0008374(O-acyltransferase activity);GO:0016020(membrane);GO:0016021(integral component of membrane);GO:0016125(sterol metabolic process);GO:0016740(transferase activity);GO:0016746(transferase activity, transferring acyl groups);GO:0034737(ergosterol O-acyltransferase activity)…	00100(Steroid biosynthesis)	K00637	EC:2.3.1.26	sterol acyltransferase	NA	215.945	228.97	235.896	220.692	80.2267	76.5147	68.4623	72.4346	3.02885	1.59877	1.73168e-107	4.03475e-106	up	yes
853643	DPH2	3310	NM_001179757.1	GO:0003674(molecular_function);GO:0005737(cytoplasm);GO:0017183(peptidyl-diphthamide biosynthetic process from peptidyl-histidine)	NA	NA	NA		NA	31.6744	33.4688	31.2527	30.8877	91.5574	86.6913	78.191	84.4222	0.373417	-1.42114	2.10016e-107	4.87432e-106	down	yes
853583	JHD2	3237	NM_001181777.1	GO:0000183(chromatin silencing at rDNA);GO:0005634(nucleus);GO:0005737(cytoplasm);GO:0008270(zinc ion binding);GO:0016491(oxidoreductase activity);GO:0016568(chromatin modification);GO:0016577(histone demethylation);GO:0032453(histone demethylase activity (H3-K4 specific));GO:0034649(histone demethylase activity (H3-monomethyl-K4 specific));GO:0034720(histone H3-K4 demethylation);GO:0045944(posit…	NA	NA	NA		NA	20.3901	16.3808	16.5123	17.9687	5.83634	5.28488	5.26373	5.46855	3.26043	1.70506	2.32179e-107	5.36791e-106	up	yes
851800	AHA1	1124	NM_001180522.3	GO:0001671(ATPase activator activity);GO:0005737(cytoplasm);GO:0006457(protein folding);GO:0006950(response to stress);GO:0034605(cellular response to heat);GO:0051087(chaperone binding)	NA	NA	NA		NA	66.647	63.4657	64.8568	64.3762	131.818	132.677	135.715	147.447	0.473555	-1.0784	3.06236e-107	7.05285e-106	down	yes
850648	YEH1	3645	NM_001181832.1	GO:0004771(sterol esterase activity);GO:0005811(lipid particle);GO:0006629(lipid metabolic process);GO:0016020(membrane);GO:0016021(integral component of membrane);GO:0016042(lipid catabolic process);GO:0016125(sterol metabolic process);GO:0016787(hydrolase activity)	00100(Steroid biosynthesis)	K01052	EC:3.1.1.13	KLTH0H04840p	NA	89.0622	87.3962	81.5174	86.1981	33.6669	35.1541	32.088	30.4729	2.61964	1.38937	7.9508e-107	1.82411e-105	up	yes
854068	ADH1	5062	NM_001183340.1	GO:0000947(amino acid catabolic process to alcohol via Ehrlich pathway);GO:0004022(alcohol dehydrogenase (NAD) activity);GO:0005737(cytoplasm);GO:0005886(plasma membrane);GO:0006116(NADH oxidation);GO:0008270(zinc ion binding);GO:0016491(oxidoreductase activity);GO:0019170(methylglyoxal reductase (NADH-dependent) activity);GO:0043458(ethanol biosynthetic process involved in glucose fermentation t…	00010(Glycolysis / Gluconeogenesis);00071(Fatty acid degradation);00350(Tyrosine metabolism)	K13953	EC:1.1.1.1	alcohol dehydrogenase ADH1	NA	4374.15	4675.33	4811.37	4358.43	12649.4	12973.1	11256	12622.2	0.368061	-1.44198	4.21969e-106	9.64409e-105	down	yes
852910	YGR026W	2363	NM_001181155.3	GO:0003674(molecular_function);GO:0005575(cellular_component);GO:0008150(biological_process)	NA	NA	NA		NA	82.6653	87.6731	83.5211	80.4782	206.111	201.547	189.953	195.885	0.421348	-1.24692	4.41909e-106	1.00614e-104	down	yes
852979	CTT1	2427	NM_001181217.1	GO:0000302(response to reactive oxygen species);GO:0004096(catalase activity);GO:0004601(peroxidase activity);GO:0005737(cytoplasm);GO:0005739(mitochondrion);GO:0005777(peroxisome);GO:0006979(response to oxidative stress);GO:0016491(oxidoreductase activity);GO:0020037(heme binding);GO:0042542(response to hydrogen peroxide);GO:0042744(hydrogen peroxide catabolic process);GO:0046872(metal ion bindi…	01200(Carbon metabolism);00630(Glyoxylate and dicarboxylate metabolism);00380(Tryptophan metabolism);04011(MAPK signaling pathway - yeast);04146(Peroxisome);04213(Longevity regulating pathway - multiple species)	K03781	EC:1.11.1.6	catalase T	NA	1.93843	1.28398	2.10091	1.92974	9.5122	11.1331	10.9591	10.6933	0.171476	-2.54392	1.36955e-105	3.10639e-104	down	yes
855691	IDH1	4869	NM_001182876.1	GO:0000287(magnesium ion binding);GO:0003723(RNA binding);GO:0003824(catalytic activity);GO:0004449(isocitrate dehydrogenase (NAD+) activity);GO:0005739(mitochondrion);GO:0005759(mitochondrial matrix);GO:0005962(mitochondrial isocitrate dehydrogenase complex (NAD+));GO:0006099(tricarboxylic acid cycle);GO:0006102(isocitrate metabolic process);GO:0006537(glutamate biosynthetic process);GO:0008152(…	01200(Carbon metabolism);01210(2-Oxocarboxylic acid metabolism);01230(Biosynthesis of amino acids);00020(Citrate cycle (TCA cycle))	K00030	EC:1.1.1.41	isocitrate dehydrogenase (NAD(+)) IDH1	NA	806.018	939.712	991.244	943.588	283.715	284.255	258.96	259.222	3.38863	1.7607	1.38067e-105	3.1198e-104	up	yes
851758	SDH4	1085	NM_001180485.1	GO:0005739(mitochondrion);GO:0005740(mitochondrial envelope);GO:0005743(mitochondrial inner membrane);GO:0005749(mitochondrial respiratory chain complex II, succinate dehydrogenase complex (ubiquinone));GO:0006099(tricarboxylic acid cycle);GO:0006121(mitochondrial electron transport, succinate to ubiquinone);GO:0008177(succinate dehydrogenase (ubiquinone) activity);GO:0016020(membrane);GO:0016021…	01200(Carbon metabolism);00020(Citrate cycle (TCA cycle));00190(Oxidative phosphorylation)	K00237	NA	succinate dehydrogenase membrane anchor subunit SDH4	NA	30.8088	25.0215	25.2506	26.2164	98.7215	100.889	80.8021	100.24	0.281878	-1.82686	2.59672e-105	5.84555e-104	down	yes
855059	ARG80	4291	NM_001182539.1	GO:0000982(transcription factor activity, RNA polymerase II core promoter proximal region sequence-specific binding);GO:0000987(core promoter proximal region sequence-specific DNA binding);GO:0003677(DNA binding);GO:0005634(nucleus);GO:0006351(transcription, DNA-templated);GO:0006355(regulation of transcription, DNA-templated);GO:0006525(arginine metabolic process);GO:0045944(positive regulation …	04011(MAPK signaling pathway - yeast);04111(Cell cycle - yeast)	K12412	NA	hypothetical protein	NA	111.06	114.543	118.557	104.601	31.9378	36.7265	32.5227	30.1692	3.41637	1.77246	9.6947e-105	2.17423e-103	up	yes
856678	MTC7	1718	NM_001178848.1	GO:0003674(molecular_function);GO:0005575(cellular_component);GO:0008150(biological_process);GO:0016020(membrane);GO:0016021(integral component of membrane)	NA	NA	NA		NA	79.8466	70.9736	72.8712	67.5576	183.418	186.845	173	194.57	0.394736	-1.34104	1.20862e-104	2.70045e-103	down	yes
856355	ECM29	2649	NM_001179110.1	GO:0000502(proteasome complex);GO:0005634(nucleus);GO:0005737(cytoplasm);GO:0032947(protein complex scaffold);GO:0043248(proteasome assembly)	NA	NA	NA		NA	9.49076	8.65038	8.62362	8.43658	20.6264	20.0683	18.8512	20.6976	0.438681	-1.18876	4.02646e-104	8.96299e-103	down	yes
853127	RTA1	2554	NM_001181342.1	GO:0003674(molecular_function);GO:0005783(endoplasmic reticulum);GO:0005886(plasma membrane);GO:0006950(response to stress);GO:0008150(biological_process);GO:0016020(membrane);GO:0016021(integral component of membrane)	NA	NA	NA		NA	30.2724	32.6292	32.1772	30.9561	8.74284	9.95332	8.87272	9.29618	3.41882	1.7735	6.0451e-104	1.34067e-102	up	yes
852977	PIL1	2425	NM_001181215.3	GO:0005737(cytoplasm);GO:0005739(mitochondrion);GO:0005741(mitochondrial outer membrane);GO:0005811(lipid particle);GO:0005886(plasma membrane);GO:0006469(negative regulation of protein kinase activity);GO:0006897(endocytosis);GO:0008104(protein localization);GO:0008289(lipid binding);GO:0009408(response to heat);GO:0032126(eisosome);GO:0070941(eisosome assembly);GO:0071944(cell periphery)	00130(Ubiquinone and other terpenoid-quinone biosynthesis)	K06126	EC:1.14.13.-	putative ubiquinone biosynthesis monooxygenase coq6 protein	NA	185.677	157.093	155.655	157.768	383.512	389.133	402.443	460.732	0.40114	-1.31782	2.53516e-103	5.60167e-102	down	yes
854911	MSC1	4119	NM_001182491.1	GO:0003674(molecular_function);GO:0005739(mitochondrion);GO:0005783(endoplasmic reticulum);GO:0005886(plasma membrane);GO:0007131(reciprocal meiotic recombination)	NA	NA	NA		NA	17.9966	15.5414	17.4622	18.2145	44.1272	42.3116	45.862	50.6643	0.378294	-1.40242	2.96991e-103	6.53816e-102	down	yes
856296	MET16	5962	NM_001184264.1	GO:0003824(catalytic activity);GO:0004604(phosphoadenylyl-sulfate reductase (thioredoxin) activity);GO:0005737(cytoplasm);GO:0008152(metabolic process);GO:0008652(cellular amino acid biosynthetic process);GO:0009086(methionine biosynthetic process);GO:0016491(oxidoreductase activity);GO:0019344(cysteine biosynthetic process);GO:0019379(sulfate assimilation, phosphoadenylyl sulfate reduction by ph…	00920(Sulfur metabolism)	K00390	EC:1.8.4.8 1.8.4.10	phosphoadenylyl-sulfate reductase (thioredoxin)	NA	43.3026	40.018	36.0065	42.6574	12.5503	13.78	13.6205	12.5305	3.08652	1.62598	4.48174e-103	9.83028e-102	up	yes
856884	COX15	1906	NM_001179031.1	GO:0004129(cytochrome-c oxidase activity);GO:0005739(mitochondrion);GO:0005743(mitochondrial inner membrane);GO:0006784(heme a biosynthetic process);GO:0008535(respiratory chain complex IV assembly);GO:0016020(membrane);GO:0016021(integral component of membrane);GO:0016627(oxidoreductase activity, acting on the CH-CH group of donors);GO:0016653(oxidoreductase activity, acting on NAD(P)H, heme pro…	00190(Oxidative phosphorylation);00860(Porphyrin and chlorophyll metabolism)	K02259	NA	Cox15p	NA	40.1057	34.2981	34.4894	32.2114	89.2125	89.1896	83.3445	89.5587	0.401658	-1.31596	6.83808e-103	1.4944e-101	down	yes
855384	THI12	4588	NM_001183170.1	GO:0003674(molecular_function);GO:0005575(cellular_component);GO:0009228(thiamine biosynthetic process);GO:0009229(thiamine diphosphate biosynthetic process)	00730(Thiamine metabolism)	K18278	NA	Thi12p	NA	8.72711	7.39635	8.34906	8.30474	1.10729	1.21635	1.02198	0.910294	7.70157	2.94515	9.42494e-103	2.05224e-101	up	yes
854295	ADE2	5269	NM_001183547.3	GO:0000166(nucleotide binding);GO:0003824(catalytic activity);GO:0004638(phosphoribosylaminoimidazole carboxylase activity);GO:0004639(phosphoribosylaminoimidazolesuccinocarboxamide synthase activity);GO:0005524(ATP binding);GO:0005737(cytoplasm);GO:0006144(purine nucleobase metabolic process);GO:0006164(purine nucleotide biosynthetic process);GO:0006189('de novo' IMP biosynthetic process);GO:001…	00230(Purine metabolism)	K11808	EC:4.1.1.21	phosphoribosylaminoimidazole carboxylase ADE2	NA	96.2317	88.424	89.5863	94.2728	171.923	162.388	169.047	171.401	0.546143	-0.872649	1.42867e-102	3.0996e-101	down	no
856380	YHL009W-B	2673	NM_001184404.2	GO:0000166(nucleotide binding);GO:0000943(retrotransposon nucleocapsid);GO:0003676(nucleic acid binding);GO:0003677(DNA binding);GO:0003723(RNA binding);GO:0003824(catalytic activity);GO:0003887(DNA-directed DNA polymerase activity);GO:0003964(RNA-directed DNA polymerase activity);GO:0004190(aspartic-type endopeptidase activity);GO:0004518(nuclease activity);GO:0004519(endonuclease activity);GO:0…	NA	NA	NA		NA	8.98	8.6702	8.67515	9.37721	3.12045	2.97785	3.24785	2.63061	2.98099	1.57579	1.5774e-102	3.40991e-101	up	yes
853248	RPS14B	2947	NM_001181624.1	GO:0000028(ribosomal small subunit assembly);GO:0000462(maturation of SSU-rRNA from tricistronic rRNA transcript (SSU-rRNA, 5.8S rRNA, LSU-rRNA));GO:0002181(cytoplasmic translation);GO:0003735(structural constituent of ribosome);GO:0005634(nucleus);GO:0005730(nucleolus);GO:0005737(cytoplasm);GO:0005840(ribosome);GO:0006364(rRNA processing);GO:0006412(translation);GO:0022627(cytosolic small riboso…	03010(Ribosome)	K02955	NA	ribosomal 40S subunit protein S14B	NA	997.624	1066.44	1103.41	1043.75	384.92	414.74	381.81	406.74	2.65155	1.40684	3.8483e-102	8.28907e-101	up	yes
852883	ERG26	2339	NM_001180866.1	GO:0000252(C-3 sterol dehydrogenase (C-4 sterol decarboxylase) activity);GO:0003854(3-beta-hydroxy-delta5-steroid dehydrogenase activity);GO:0005783(endoplasmic reticulum);GO:0005789(endoplasmic reticulum membrane);GO:0006629(lipid metabolic process);GO:0006694(steroid biosynthetic process);GO:0006696(ergosterol biosynthetic process);GO:0008202(steroid metabolic process);GO:0016020(membrane);GO:0…	00100(Steroid biosynthesis)	K07748	EC:1.1.1.170	sterol-4-alpha-carboxylate 3-dehydrogenase (decarboxylating)	NA	242.601	250.187	255.009	230.851	94.0766	94.1821	88.3765	97.2516	2.6175	1.38819	5.8489e-102	1.25531e-100	up	yes
854253	TCB1	5230	NM_001183505.1	GO:0005543(phospholipid binding);GO:0005544(calcium-dependent phospholipid binding);GO:0005739(mitochondrion);GO:0005783(endoplasmic reticulum);GO:0005886(plasma membrane);GO:0008289(lipid binding);GO:0016020(membrane);GO:0016021(integral component of membrane);GO:0032541(cortical endoplasmic reticulum);GO:0046872(metal ion binding);GO:0060304(regulation of phosphatidylinositol dephosphorylation)…	NA	NA	NA		NA	23.6596	19.7142	20.781	20.1268	48.7417	49.2508	46.6391	51.8984	0.428848	-1.22146	6.93108e-102	1.48226e-100	down	yes
856522	CIA2	2812	NM_001179252.1	GO:0003674(molecular_function);GO:0005634(nucleus);GO:0005737(cytoplasm);GO:0007059(chromosome segregation);GO:0016226(iron-sulfur cluster assembly)	NA	NA	NA		NA	96.0113	95.5384	87.3316	96.9712	35.7599	37.8859	37.0544	39.8211	2.49701	1.3202	1.02731e-101	2.18915e-100	up	yes
855980	RNY1	5682	NM_001183937.1	GO:0000324(fungal-type vacuole);GO:0000902(cell morphogenesis);GO:0003723(RNA binding);GO:0004518(nuclease activity);GO:0004519(endonuclease activity);GO:0004521(endoribonuclease activity);GO:0005576(extracellular region);GO:0005737(cytoplasm);GO:0005773(vacuole);GO:0005775(vacuolar lumen);GO:0005829(cytosol);GO:0006401(RNA catabolic process);GO:0006915(apoptotic process);GO:0016787(hydrolase act…	NA	NA	NA		NA	6.70998	6.40806	5.85748	5.62004	17.7682	18.6983	18.6383	20.3844	0.325816	-1.61787	1.32462e-101	2.8127e-100	down	yes
851626	EMC10	965	NM_001180364.3	GO:0003674(molecular_function);GO:0005783(endoplasmic reticulum);GO:0008150(biological_process)	NA	NA	NA		NA	306.767	313.654	312.529	321.371	128.744	142.013	140.517	135.388	2.2945	1.19818	8.88149e-101	1.87924e-99	up	yes
855667	YNL058C	4847	NM_001182897.1	NA	NA	NA	NA		NA	32.7141	31.0121	35.8331	33.6187	81.6153	81.7956	80.0471	85.1917	0.405228	-1.3032	1.63068e-100	3.43821e-99	down	yes
856579	ENO2	2866	NM_001179305.1	GO:0000015(phosphopyruvate hydratase complex);GO:0000287(magnesium ion binding);GO:0000324(fungal-type vacuole);GO:0004634(phosphopyruvate hydratase activity);GO:0005737(cytoplasm);GO:0005739(mitochondrion);GO:0005829(cytosol);GO:0005886(plasma membrane);GO:0006094(gluconeogenesis);GO:0006096(glycolytic process);GO:0009898(cytoplasmic side of plasma membrane);GO:0016829(lyase activity);GO:0032889…	01200(Carbon metabolism);01230(Biosynthesis of amino acids);00010(Glycolysis / Gluconeogenesis);00680(Methane metabolism);03018(RNA degradation)	K01689	EC:4.2.1.11	phosphopyruvate hydratase ENO2	NA	4263	4601.47	4704.94	4347.96	12599.3	12369.6	10826.6	12006.4	0.374825	-1.41571	5.81157e-100	1.22104e-98	down	yes
856339	PAU13	2634	NM_001179126.1	GO:0003674(molecular_function);GO:0005575(cellular_component);GO:0006950(response to stress);GO:0008150(biological_process)	NA	NA	NA		NA	29.6787	30.4813	33.9062	29.3993	5.1578	4.77586	4.46835	5.65448	6.15589	2.62197	6.62335e-100	1.38673e-98	up	yes
851855	YDR262W	1173	NM_001180570.3	GO:0000324(fungal-type vacuole);GO:0003674(molecular_function);GO:0005773(vacuole);GO:0008150(biological_process)	NA	NA	NA		NA	213.361	207.439	204.087	200.583	93.1044	93.1517	93.3769	84.9973	2.26386	1.17878	2.57708e-99	5.37684e-98	up	yes
850827	TIS11	3788	NM_001182023.1	GO:0000932(cytoplasmic mRNA processing body);GO:0000956(nuclear-transcribed mRNA catabolic process);GO:0003723(RNA binding);GO:0003729(mRNA binding);GO:0005634(nucleus);GO:0005737(cytoplasm);GO:0006879(cellular iron ion homeostasis);GO:0046872(metal ion binding)	NA	NA	NA		NA	142.288	122.802	111.329	115.893	37.1162	38.5942	38.3298	44.8064	3.0993	1.63194	2.93557e-99	6.10355e-98	up	yes
856171	YMC1	5857	NM_001184155.1	GO:0000324(fungal-type vacuole);GO:0005342(organic acid transmembrane transporter activity);GO:0005739(mitochondrion);GO:0005743(mitochondrial inner membrane);GO:0006810(transport);GO:0006839(mitochondrial transport);GO:0015187(glycine transmembrane transporter activity);GO:0016020(membrane);GO:0016021(integral component of membrane);GO:0036233(glycine import)	NA	NA	NA		NA	123.467	116.863	120.786	120.846	56.1679	56.8571	56.6184	54.0475	2.15459	1.10741	3.30053e-99	6.8386e-98	up	yes
856778	HOM3	1811	NM_001178943.1	GO:0000166(nucleotide binding);GO:0004072(aspartate kinase activity);GO:0005524(ATP binding);GO:0005737(cytoplasm);GO:0008152(metabolic process);GO:0008652(cellular amino acid biosynthetic process);GO:0009086(methionine biosynthetic process);GO:0009088(threonine biosynthetic process);GO:0009089(lysine biosynthetic process via diaminopimelate);GO:0009090(homoserine biosynthetic process);GO:0016301…	01210(2-Oxocarboxylic acid metabolism);01230(Biosynthesis of amino acids);00260(Glycine, serine and threonine metabolism);00270(Cysteine and methionine metabolism);00300(Lysine biosynthesis);00261(Monobactam biosynthesis)	K00928	EC:2.7.2.4	aspartate kinase	NA	391.341	394.403	415.556	390.141	154.557	154.779	137.051	141.583	2.70667	1.43652	3.48743e-99	7.20094e-98	up	yes
853232	PAU1	2920	NM_001181656.1	GO:0000324(fungal-type vacuole);GO:0003674(molecular_function);GO:0006950(response to stress);GO:0008150(biological_process)	NA	NA	NA		NA	20.6577	24.3454	18.497	22.1686	1.18264	1.9779	0.996561	1.56289	14.9771	3.90469	2.20106e-98	4.52919e-97	up	yes
853163	SOL4	2586	NM_001181377.3	GO:0005634(nucleus);GO:0005737(cytoplasm);GO:0005829(cytosol);GO:0005975(carbohydrate metabolic process);GO:0006098(pentose-phosphate shunt);GO:0009051(pentose-phosphate shunt, oxidative branch);GO:0016787(hydrolase activity);GO:0017057(6-phosphogluconolactonase activity)	01200(Carbon metabolism);00030(Pentose phosphate pathway)	K01057	EC:3.1.1.31	6-phosphogluconolactonase SOL4	NA	1.69923	2.3131	1.87841	1.66214	13.9384	16.1054	15.5262	22.0103	0.111761	-3.16151	6.4106e-98	1.31461e-96	down	yes
853165	RIE1	2588	NM_001181379.3	GO:0000166(nucleotide binding);GO:0003676(nucleic acid binding);GO:0003723(RNA binding);GO:0003729(mRNA binding);GO:0005737(cytoplasm);GO:0008150(biological_process);GO:0010494(cytoplasmic stress granule)	03013(RNA transport);03015(mRNA surveillance pathway);03018(RNA degradation)	K13126	NA	Poly(A) binding protein	NA	25.2455	23.8057	24.1135	25.7669	50.0339	45.7762	50.4792	48.7367	0.507274	-0.979164	9.22513e-98	1.88533e-96	down	no
854726	CAB2	1533	NM_001179431.2	GO:0004632(phosphopantothenate--cysteine ligase activity);GO:0005634(nucleus);GO:0005737(cytoplasm);GO:0015937(coenzyme A biosynthetic process);GO:0016874(ligase activity);GO:1990143(CoA-synthesizing protein complex)	00770(Pantothenate and CoA biosynthesis)	K01922	EC:6.3.2.5	phosphopantothenate--cysteine ligase CAB2	NA	103.429	101.847	103.124	103.021	49.2538	48.3214	49.3806	49.0164	2.09938	1.06996	1.02771e-97	2.09317e-96	up	yes
855099	PDS5	4324	NM_001182575.1	GO:0000794(condensed nuclear chromosome);GO:0000798(nuclear cohesin complex);GO:0005198(structural molecule activity);GO:0005634(nucleus);GO:0005829(cytosol);GO:0006302(double-strand break repair);GO:0007049(cell cycle);GO:0007064(mitotic sister chromatid cohesion);GO:0007067(mitotic nuclear division);GO:0007076(mitotic chromosome condensation);GO:0007126(meiotic nuclear division);GO:0007129(syna…	NA	NA	NA		NA	5.03363	4.62558	4.05247	3.95282	11.7755	11.7476	11.8551	12.0342	0.372571	-1.42441	8.01913e-97	1.62775e-95	down	yes
854090	MET22	5083	NM_001183319.1	GO:0000103(sulfate assimilation);GO:0000287(magnesium ion binding);GO:0005575(cellular_component);GO:0005634(nucleus);GO:0005737(cytoplasm);GO:0006790(sulfur compound metabolic process);GO:0008441(3'(2'),5'-bisphosphate nucleotidase activity);GO:0009086(methionine biosynthetic process);GO:0016311(dephosphorylation);GO:0016787(hydrolase activity);GO:0042538(hyperosmotic salinity response);GO:00468…	00920(Sulfur metabolism)	K01082	EC:3.1.3.7	3'(2'),5'-bisphosphate nucleotidase	NA	154.607	144.073	143.794	146.427	67.57	65.3999	69.0236	73.8184	2.13516	1.09434	1.09414e-96	2.21341e-95	up	yes
854441	HRK1	5401	NM_001183686.1	GO:0000166(nucleotide binding);GO:0004672(protein kinase activity);GO:0004674(protein serine/threonine kinase activity);GO:0005524(ATP binding);GO:0005737(cytoplasm);GO:0006468(protein phosphorylation);GO:0006873(cellular ion homeostasis);GO:0016301(kinase activity);GO:0016310(phosphorylation);GO:0016740(transferase activity);GO:0035556(intracellular signal transduction)	03440(Homologous recombination)	K10875	EC:3.6.4.-	DNA repair protein rhp54	NA	46.2686	40.5037	40.2181	44.8679	88.0284	87.3868	88.2917	82.0911	0.49699	-1.00871	1.36699e-95	2.75607e-94	down	yes
854631	PAU14	1444	NM_001179521.1	GO:0000324(fungal-type vacuole);GO:0003674(molecular_function);GO:0006950(response to stress);GO:0008150(biological_process)	NA	NA	NA		NA	20.2954	24.224	18.2008	21.4196	1.18264	1.9779	0.996561	1.56289	14.7098	3.87871	1.73336e-95	3.48301e-94	up	yes
855968	ISU1	5670	NM_001183949.1	GO:0002098(tRNA wobble uridine modification);GO:0005506(iron ion binding);GO:0005737(cytoplasm);GO:0005739(mitochondrion);GO:0005759(mitochondrial matrix);GO:0006879(cellular iron ion homeostasis);GO:0008198(ferrous iron binding);GO:0016226(iron-sulfur cluster assembly);GO:0036455(iron-sulfur transferase activity);GO:0044571([2Fe-2S] cluster assembly);GO:0046872(metal ion binding);GO:0051536(iron…	NA	NA	NA		NA	362.39	339.246	344.3	337.048	131.087	140.719	128.301	114.672	2.68656	1.42576	2.46655e-95	4.93969e-94	up	yes
852809	AFT1	2271	NM_001180936.1	GO:0000778(condensed nuclear chromosome kinetochore);GO:0000982(transcription factor activity, RNA polymerase II core promoter proximal region sequence-specific binding);GO:0000987(core promoter proximal region sequence-specific DNA binding);GO:0005634(nucleus);GO:0005737(cytoplasm);GO:0006351(transcription, DNA-templated);GO:0006355(regulation of transcription, DNA-templated);GO:0007059(chromoso…	NA	NA	NA		NA	50.9112	48.3629	43.9035	48.7935	21.9346	20.8395	22.8609	20.9514	2.2171	1.14868	5.02241e-95	1.00247e-93	up	yes
853981	GEX2	3595	NM_001179896.1	GO:0005768(endosome);GO:0005773(vacuole);GO:0005774(vacuolar membrane);GO:0005886(plasma membrane);GO:0006810(transport);GO:0006811(ion transport);GO:0006879(cellular iron ion homeostasis);GO:0015297(antiporter activity);GO:0015299(solute:proton antiporter activity);GO:0015343(siderophore transmembrane transporter activity);GO:0016020(membrane);GO:0016021(integral component of membrane);GO:003477…	NA	NA	NA		NA	14.6721	16.9329	16.4736	15.9904	4.42906	3.65685	3.48903	4.03861	4.10343	2.03683	5.21259e-95	1.03698e-93	up	yes
855288	FAA4	4501	NM_001182754.1	GO:0000166(nucleotide binding);GO:0003824(catalytic activity);GO:0004467(long-chain fatty acid-CoA ligase activity);GO:0005524(ATP binding);GO:0005737(cytoplasm);GO:0005811(lipid particle);GO:0006629(lipid metabolic process);GO:0006631(fatty acid metabolic process);GO:0008152(metabolic process);GO:0015909(long-chain fatty acid transport);GO:0016874(ligase activity);GO:0035336(long-chain fatty-acy…	01212(Fatty acid metabolism);00061(Fatty acid biosynthesis);00071(Fatty acid degradation);04146(Peroxisome)	K01897	EC:6.2.1.3	long-chain fatty acid-CoA ligase FAA4	NA	907.402	925.15	969.674	966.967	409.455	397.702	383.835	370.754	2.41345	1.2711	1.07176e-94	2.12508e-93	up	yes
850414	BUD23	624	NM_001178761.1	GO:0000056(ribosomal small subunit export from nucleus);GO:0000282(cellular bud site selection);GO:0000447(endonucleolytic cleavage in ITS1 to separate SSU-rRNA from 5.8S rRNA and LSU-rRNA from tricistronic rRNA transcript (SSU-rRNA, 5.8S rRNA, LSU-rRNA));GO:0005634(nucleus);GO:0005730(nucleolus);GO:0005737(cytoplasm);GO:0006364(rRNA processing);GO:0008152(metabolic process);GO:0008168(methyltran…	NA	NA	NA		NA	146.376	120.807	122.645	133.709	49.1632	46.1258	56.5322	48.4986	2.61351	1.38599	1.2585e-94	2.48709e-93	up	yes
856767	ERG28	1801	NM_001178935.1	GO:0005783(endoplasmic reticulum);GO:0005789(endoplasmic reticulum membrane);GO:0006629(lipid metabolic process);GO:0006694(steroid biosynthetic process);GO:0006696(ergosterol biosynthetic process);GO:0008202(steroid metabolic process);GO:0016020(membrane);GO:0016021(integral component of membrane);GO:0016126(sterol biosynthetic process);GO:0030674(protein binding, bridging)	NA	NA	NA		NA	355.278	359.546	354.729	340.575	122.828	139.818	119.179	135.686	2.72483	1.44617	1.32089e-94	2.60181e-93	up	yes
852184	ROX3	113	NM_001178333.1	GO:0000122(negative regulation of transcription from RNA polymerase II promoter);GO:0001104(RNA polymerase II transcription cofactor activity);GO:0001113(transcriptional open complex formation at RNA polymerase II promoter);GO:0001135(transcription factor activity, RNA polymerase II transcription factor recruiting);GO:0005634(nucleus);GO:0006351(transcription, DNA-templated);GO:0006355(regulation…	NA	NA	NA		NA	255.732	203.09	186.262	222.052	74.785	73.6375	81.9952	76.0943	2.82904	1.50031	2.03964e-94	4.00439e-93	up	yes
850738	YLR049C	3706	NM_001181936.1	GO:0003674(molecular_function);GO:0005575(cellular_component);GO:0008150(biological_process)	NA	NA	NA		NA	10.1478	8.17156	7.69102	8.76846	25.4272	22.9478	28.1269	26.8443	0.336528	-1.5712	6.83154e-94	1.33684e-92	down	yes
853399	UBX6	3083	NM_001181481.1	GO:0003674(molecular_function);GO:0005634(nucleus);GO:0006511(ubiquitin-dependent protein catabolic process);GO:0030435(sporulation resulting in formation of a cellular spore)	NA	NA	NA		NA	7.85005	7.02877	6.92311	6.94073	20.4986	20.8718	19.9688	23.6587	0.338157	-1.56423	1.68645e-93	3.28941e-92	down	yes
851898	CPR5	1212	NM_001180612.3	GO:0000413(protein peptidyl-prolyl isomerization);GO:0003755(peptidyl-prolyl cis-trans isomerase activity);GO:0005737(cytoplasm);GO:0005783(endoplasmic reticulum);GO:0005788(endoplasmic reticulum lumen);GO:0006457(protein folding);GO:0008150(biological_process);GO:0016853(isomerase activity);GO:0042277(peptide binding)	03040(Spliceosome)	K09567	EC:5.2.1.8	hypothetical protein	NA	129.045	139.51	141.761	146.693	312.191	317.752	312.717	309.394	0.444876	-1.16852	2.1947e-93	4.26683e-92	down	yes
854313	YOR142W-B	5283	NM_001184386.2	GO:0000943(retrotransposon nucleocapsid);GO:0003676(nucleic acid binding);GO:0003677(DNA binding);GO:0003723(RNA binding);GO:0003824(catalytic activity);GO:0003887(DNA-directed DNA polymerase activity);GO:0003964(RNA-directed DNA polymerase activity);GO:0004518(nuclease activity);GO:0004519(endonuclease activity);GO:0004523(RNA-DNA hybrid ribonuclease activity);GO:0004540(ribonuclease activity);G…	NA	NA	NA		NA	151.365	156.921	159.32	166.664	72.9987	70.2744	74.5647	70.842	2.19714	1.13563	2.36905e-93	4.59089e-92	up	yes
852630	PAU11	2092	NM_001181127.1	GO:0003674(molecular_function);GO:0005575(cellular_component);GO:0006950(response to stress);GO:0008150(biological_process)	NA	NA	NA		NA	17.2913	20.2899	19.4543	17.3729	0.925318	1.10699	0.580711	1.51801	18.0121	4.17089	2.84669e-93	5.4987e-92	up	yes
854359	TUF1	5326	NM_001183606.1	GO:0000166(nucleotide binding);GO:0003746(translation elongation factor activity);GO:0003924(GTPase activity);GO:0005525(GTP binding);GO:0005622(intracellular);GO:0005739(mitochondrion);GO:0006412(translation);GO:0006414(translational elongation);GO:0032543(mitochondrial translation);GO:0070125(mitochondrial translational elongation)	03015(mRNA surveillance pathway)	K14416	NA	elongation factor Tu GTP binding domain protein	NA	104.72	99.544	102.301	92.7147	220.144	213.161	205.697	224.911	0.462176	-1.11349	5.22654e-93	1.00632e-91	down	yes
854347	HEM15	5315	NM_001183595.3	GO:0004325(ferrochelatase activity);GO:0005739(mitochondrion);GO:0005743(mitochondrial inner membrane);GO:0006779(porphyrin-containing compound biosynthetic process);GO:0006783(heme biosynthetic process);GO:0016020(membrane);GO:0016829(lyase activity)	00860(Porphyrin and chlorophyll metabolism)	K01772	EC:4.99.1.1	ferrochelatase HEM15	NA	44.3526	38.269	42.4704	41.0042	97.9813	88.3638	90.3414	97.8011	0.443529	-1.1729	1.5509e-92	2.97653e-91	down	yes
850662	PAU18	3599	NM_001181884.1	GO:0003674(molecular_function);GO:0005575(cellular_component);GO:0006950(response to stress);GO:0008150(biological_process)	NA	NA	NA		NA	43.1738	41.6664	46.71	43.348	11.3717	11.9085	11.5887	10.3743	3.86573	1.95074	6.89595e-92	1.31926e-90	up	yes
855812	COS10	4976	NM_001183252.1	GO:0003674(molecular_function);GO:0005635(nuclear envelope);GO:0005737(cytoplasm);GO:0005768(endosome);GO:0005783(endoplasmic reticulum);GO:0006897(endocytosis);GO:0016020(membrane);GO:0016021(integral component of membrane);GO:0043328(protein targeting to vacuole involved in ubiquitin-dependent protein catabolic process via the multivesicular body sorting pathway)	NA	NA	NA		NA	111.306	119.743	127.334	117.743	40.4401	36.0227	33.3685	32.0729	3.35526	1.74642	6.93555e-92	1.32261e-90	up	yes
856393	NEM1	2686	NM_001179134.1	GO:0004721(phosphoprotein phosphatase activity);GO:0005634(nucleus);GO:0005739(mitochondrion);GO:0005783(endoplasmic reticulum);GO:0005789(endoplasmic reticulum membrane);GO:0005811(lipid particle);GO:0006470(protein dephosphorylation);GO:0006998(nuclear envelope organization);GO:0016020(membrane);GO:0016021(integral component of membrane);GO:0016787(hydrolase activity);GO:0016791(phosphatase act…	00230(Purine metabolism);00240(Pyrimidine metabolism);03020(RNA polymerase)	K03018	EC:2.7.7.6	DNA-directed RNA polymerase III	NA	91.0179	72.8203	66.6358	74.0709	24.4699	23.7208	26.0909	27.7492	2.98483	1.57765	1.77676e-91	3.37754e-90	up	yes
852897	MSB2	2352	NM_001181143.3	GO:0001402(signal transduction involved in filamentous growth);GO:0005034(osmosensor activity);GO:0005576(extracellular region);GO:0005886(plasma membrane);GO:0005887(integral component of plasma membrane);GO:0006970(response to osmotic stress);GO:0006972(hyperosmotic response);GO:0007232(osmosensory signaling pathway via Sho1 osmosensor);GO:0016020(membrane);GO:0016021(integral component of memb…	04011(MAPK signaling pathway - yeast)	K19849	NA	Msb2p	NA	22.5874	21.3628	21.5648	20.6212	58.277	57.8716	53.5322	47.7645	0.396128	-1.33596	3.03342e-91	5.74815e-90	down	yes
850889	HCR1	3852	NM_001182079.1	GO:0000462(maturation of SSU-rRNA from tricistronic rRNA transcript (SSU-rRNA, 5.8S rRNA, LSU-rRNA));GO:0001731(formation of translation preinitiation complex);GO:0002181(cytoplasmic translation);GO:0003743(translation initiation factor activity);GO:0005737(cytoplasm);GO:0005852(eukaryotic translation initiation factor 3 complex);GO:0006412(translation);GO:0006413(translational initiation);GO:000…	03013(RNA transport)	K03245	NA	translation initiation factor eIF3 core subunit J	NA	631.021	608.739	595.773	666.634	301.256	284.955	315.027	313.249	2.06027	1.04283	8.98537e-91	1.6973e-89	up	yes
853777	MDH1	3409	NM_001179651.1	GO:0001300(chronological cell aging);GO:0001302(replicative cell aging);GO:0003729(mRNA binding);GO:0003824(catalytic activity);GO:0005739(mitochondrion);GO:0005759(mitochondrial matrix);GO:0005975(carbohydrate metabolic process);GO:0006099(tricarboxylic acid cycle);GO:0006108(malate metabolic process);GO:0009060(aerobic respiration);GO:0016491(oxidoreductase activity);GO:0016615(malate dehydroge…	01200(Carbon metabolism);00020(Citrate cycle (TCA cycle));00620(Pyruvate metabolism);00630(Glyoxylate and dicarboxylate metabolism);00270(Cysteine and methionine metabolism)	K00026	EC:1.1.1.37	malate dehydrogenase MDH1	NA	82.203	86.0157	84.9822	88.5284	172.22	168.939	170.114	176.359	0.496966	-1.00878	9.32116e-91	1.75519e-89	down	yes
855852	YPL277C	5532	NM_001184091.1	GO:0003674(molecular_function);GO:0008150(biological_process);GO:0016020(membrane)	NA	NA	NA		NA	22.097	22.9079	26.0007	20.4802	6.54642	5.68208	5.96132	5.93977	3.79144	1.92274	1.71495e-90	3.21917e-89	up	yes
856088	VTC3	5784	NM_001183833.1	GO:0000329(fungal-type vacuole membrane);GO:0003674(molecular_function);GO:0005737(cytoplasm);GO:0005773(vacuole);GO:0005774(vacuolar membrane);GO:0005783(endoplasmic reticulum);GO:0006797(polyphosphate metabolic process);GO:0007034(vacuolar transport);GO:0016020(membrane);GO:0016021(integral component of membrane);GO:0016237(lysosomal microautophagy);GO:0033254(vacuolar transporter chaperone com…	03030(DNA replication);04111(Cell cycle - yeast);04113(Meiosis - yeast)	K02212	EC:3.6.4.12	hypothetical protein	NA	78.2651	68.4254	66.152	68.5732	31.3823	30.6026	33.4825	34.0577	2.17267	1.11947	5.18459e-90	9.70166e-89	up	yes
854142	TLG2	5128	NM_001183272.1	GO:0000149(SNARE binding);GO:0005484(SNAP receptor activity);GO:0005768(endosome);GO:0005794(Golgi apparatus);GO:0005802(trans-Golgi network);GO:0006673(inositolphosphoceramide metabolic process);GO:0006675(mannosyl-inositol phosphorylceramide metabolic process);GO:0006810(transport);GO:0006886(intracellular protein transport);GO:0006896(Golgi to vacuole transport);GO:0006897(endocytosis);GO:0006…	04130(SNARE interactions in vesicular transport)	K08489	NA	Tlg2p	NA	77.4387	69.4953	68.0686	73.2668	32.4738	32.5682	35.8721	35.0883	2.11959	1.08379	6.16791e-90	1.15057e-88	up	yes
853567	URA8	3221	NM_001181761.4	GO:0000166(nucleotide binding);GO:0000324(fungal-type vacuole);GO:0003883(CTP synthase activity);GO:0005524(ATP binding);GO:0005737(cytoplasm);GO:0005829(cytosol);GO:0006221(pyrimidine nucleotide biosynthetic process);GO:0006241(CTP biosynthetic process);GO:0006541(glutamine metabolic process);GO:0008654(phospholipid biosynthetic process);GO:0016874(ligase activity);GO:0019856(pyrimidine nucleoba…	00240(Pyrimidine metabolism)	K01937	EC:6.3.4.2	CTP synthase URA8	NA	37.0913	37.0379	35.5988	39.0481	75.8356	74.3572	72.6366	78.8421	0.493173	-1.01984	2.16412e-89	4.02445e-88	down	yes
850800	CCW12	3765	NM_001181997.1	GO:0000324(fungal-type vacuole);GO:0000747(conjugation with cellular fusion);GO:0000752(agglutination involved in conjugation with cellular fusion);GO:0005199(structural constituent of cell wall);GO:0005576(extracellular region);GO:0005618(cell wall);GO:0005934(cellular bud tip);GO:0009277(fungal-type cell wall);GO:0016020(membrane);GO:0031225(anchored component of membrane);GO:0031505(fungal-typ…	00520(Amino sugar and nucleotide sugar metabolism)	K01183	EC:3.2.1.14	similar to chitinase Cht2	NA	4619.96	4960.46	4985.61	4769.76	10408.1	11427.6	10352.3	11050.7	0.447187	-1.16105	2.84422e-89	5.27282e-88	down	yes
854231	CYT1	5209	NM_001183484.1	GO:0005739(mitochondrion);GO:0005743(mitochondrial inner membrane);GO:0005746(mitochondrial respiratory chain);GO:0005750(mitochondrial respiratory chain complex III);GO:0006119(oxidative phosphorylation);GO:0006122(mitochondrial electron transport, ubiquinol to cytochrome c);GO:0009055(electron carrier activity);GO:0016020(membrane);GO:0016021(integral component of membrane);GO:0020037(heme bind…	00190(Oxidative phosphorylation)	K00413	NA	ubiquinol--cytochrome-c reductase catalytic subunit CYT1	NA	26.1467	23.5865	22.6309	25.6068	52.1672	57.2132	59.8506	62.7885	0.422253	-1.24382	3.19933e-89	5.91284e-88	down	yes
850527	LPD1	2009	NM_001179948.1	GO:0004148(dihydrolipoyl dehydrogenase activity);GO:0004375(glycine dehydrogenase (decarboxylating) activity);GO:0004591(oxoglutarate dehydrogenase (succinyl-transferring) activity);GO:0004738(pyruvate dehydrogenase activity);GO:0005739(mitochondrion);GO:0005759(mitochondrial matrix);GO:0005960(glycine cleavage complex);GO:0005967(mitochondrial pyruvate dehydrogenase complex);GO:0006090(pyruvate …	01200(Carbon metabolism);00010(Glycolysis / Gluconeogenesis);00020(Citrate cycle (TCA cycle));00620(Pyruvate metabolism);00630(Glyoxylate and dicarboxylate metabolism);00640(Propanoate metabolism);00260(Glycine, serine and threonine metabolism);00280(Valine, leucine and isoleucine degradation)	K00382	EC:1.8.1.4	dihydrolipoyl dehydrogenase	NA	99.7372	99.4809	96.2856	95.2996	169.866	169.859	184.488	182.592	0.552915	-0.85487	4.73112e-89	8.7169e-88	down	no
855932	OYE3	5635	NM_001183985.1	GO:0003824(catalytic activity);GO:0003959(NADPH dehydrogenase activity);GO:0005575(cellular_component);GO:0006915(apoptotic process);GO:0010181(FMN binding);GO:0016491(oxidoreductase activity);GO:0018548(pentaerythritol trinitrate reductase activity);GO:0052690(trichloro-p-hydroquinone reductive dehalogenase activity);GO:0055114(oxidation-reduction process)	04141(Protein processing in endoplasmic reticulum)	K09580	EC:5.3.4.1	hypothetical protein	NA	14.0535	12.603	9.87469	11.2019	2.28956	1.6288	2.11342	2.19847	5.79972	2.53598	6.38278e-89	1.17239e-87	up	yes
850778	ALT1	3744	NM_001181976.1	GO:0001300(chronological cell aging);GO:0003824(catalytic activity);GO:0004021(L-alanine:2-oxoglutarate aminotransferase activity);GO:0005739(mitochondrion);GO:0005759(mitochondrial matrix);GO:0006523(alanine biosynthetic process);GO:0006524(alanine catabolic process);GO:0008483(transaminase activity);GO:0009058(biosynthetic process);GO:0016740(transferase activity);GO:0030170(pyridoxal phosphate…	01200(Carbon metabolism);01210(2-Oxocarboxylic acid metabolism);01230(Biosynthesis of amino acids);00250(Alanine, aspartate and glutamate metabolism);00220(Arginine biosynthesis)	K00814	EC:2.6.1.2	alanine transaminase ALT1	NA	279.417	264.607	270.202	253.361	109.093	106.974	92.5621	102.196	2.59864	1.37776	1.67811e-88	3.07294e-87	up	yes
851561	MCD1	906	NM_001180062.1	GO:0000228(nuclear chromosome);GO:0000775(chromosome, centromeric region);GO:0000794(condensed nuclear chromosome);GO:0003682(chromatin binding);GO:0005634(nucleus);GO:0005694(chromosome);GO:0005739(mitochondrion);GO:0006268(DNA unwinding involved in DNA replication);GO:0006302(double-strand break repair);GO:0006915(apoptotic process);GO:0006974(cellular response to DNA damage stimulus);GO:000704…	04111(Cell cycle - yeast)	K06670	NA	kleisin alpha	NA	16.0588	13.6275	13.9288	15.0533	34.3473	31.1805	38.9872	34.7623	0.421234	-1.24731	7.90551e-88	1.44324e-86	down	yes
856048	GRX5	5746	NM_001183873.1	GO:0005739(mitochondrion);GO:0005759(mitochondrial matrix);GO:0006970(response to osmotic stress);GO:0009055(electron carrier activity);GO:0015035(protein disulfide oxidoreductase activity);GO:0015036(disulfide oxidoreductase activity);GO:0016226(iron-sulfur cluster assembly);GO:0034599(cellular response to oxidative stress);GO:0045454(cell redox homeostasis);GO:0046872(metal ion binding);GO:0051…	NA	NA	NA		NA	44.2643	37.9379	36.8494	38.7373	92.2969	107.553	103.66	114.79	0.377215	-1.40654	1.12331e-87	2.0445e-86	down	yes
856513	APE4	2803	NM_001179243.1	GO:0000328(fungal-type vacuole lumen);GO:0004177(aminopeptidase activity);GO:0005737(cytoplasm);GO:0005773(vacuole);GO:0005775(vacuolar lumen);GO:0005840(ribosome);GO:0006508(proteolysis);GO:0008233(peptidase activity);GO:0008237(metallopeptidase activity);GO:0008270(zinc ion binding);GO:0016787(hydrolase activity);GO:0046872(metal ion binding)	NA	NA	NA		NA	32.2972	28.8412	28.4602	26.6274	72.9148	69.4153	64.434	71.2968	0.417988	-1.25847	1.18653e-87	2.15301e-86	down	yes
855513	YNL208W	4705	NM_001183046.1	GO:0005739(mitochondrion);GO:0005840(ribosome)	NA	NA	NA		NA	678.72	610.366	608.042	625.929	309.269	318.776	321.141	337.897	1.96029	0.971067	2.13401e-87	3.86055e-86	up	no
851848	EXG2	1168	NM_001180569.1	GO:0004338(glucan exo-1,3-beta-glucosidase activity);GO:0004553(hydrolase activity, hydrolyzing O-glycosyl compounds);GO:0005886(plasma membrane);GO:0005975(carbohydrate metabolic process);GO:0008152(metabolic process);GO:0009277(fungal-type cell wall);GO:0016020(membrane);GO:0016787(hydrolase activity);GO:0016798(hydrolase activity, acting on glycosyl bonds);GO:0031225(anchored component of memb…	00500(Starch and sucrose metabolism)	K01210	EC:3.2.1.58	Exg2p	NA	42.365	39.6142	40.2272	41.533	84.463	79.9563	78.7875	77.2774	0.510913	-0.968852	7.91141e-87	1.42691e-85	down	no
856054	KTR6	5752	NM_001183867.1	GO:0000026(alpha-1,2-mannosyltransferase activity);GO:0000030(mannosyltransferase activity);GO:0000031(mannosylphosphate transferase activity);GO:0000032(cell wall mannoprotein biosynthetic process);GO:0000324(fungal-type vacuole);GO:0005794(Golgi apparatus);GO:0006486(protein glycosylation);GO:0006487(protein N-linked glycosylation);GO:0006493(protein O-linked glycosylation);GO:0016020(membrane)…	00513(Various types of N-glycan biosynthesis)	K05537	EC:2.7.8.-	putative mannosyltransferase	NA	41.0057	33.7794	33.7381	32.8298	81.4762	76.4259	80.7862	86.0584	0.435272	-1.20001	1.20156e-86	2.16064e-85	down	yes
850334	KCC4	555	NM_001178670.1	GO:0000131(incipient cellular bud site);GO:0000166(nucleotide binding);GO:0000921(septin ring assembly);GO:0001786(phosphatidylserine binding);GO:0004672(protein kinase activity);GO:0004674(protein serine/threonine kinase activity);GO:0005524(ATP binding);GO:0005546(phosphatidylinositol-4,5-bisphosphate binding);GO:0005737(cytoplasm);GO:0005886(plasma membrane);GO:0005935(cellular bud neck);GO:00…	04111(Cell cycle - yeast)	K18639	EC:2.7.11.1	Kcc4p	NA	4.13126	2.89847	3.15955	3.71003	12.3276	10.9178	12.9466	10.6235	0.296896	-1.75197	1.46743e-86	2.63084e-85	down	yes
850724	YLR035C-A	3693	NM_001184318.1	GO:0000166(nucleotide binding);GO:0000943(retrotransposon nucleocapsid);GO:0003676(nucleic acid binding);GO:0003677(DNA binding);GO:0003723(RNA binding);GO:0003824(catalytic activity);GO:0003887(DNA-directed DNA polymerase activity);GO:0003964(RNA-directed DNA polymerase activity);GO:0004190(aspartic-type endopeptidase activity);GO:0004518(nuclease activity);GO:0004519(endonuclease activity);GO:0…	NA	NA	NA		NA	97.43	101.444	100.703	107.459	47.7391	46.3232	48.2806	45.4717	2.16722	1.11585	2.27267e-86	4.06232e-85	up	yes
856931	FMP10	1951	NM_001179072.3	GO:0003674(molecular_function);GO:0005739(mitochondrion);GO:0008150(biological_process);GO:0016020(membrane);GO:0016021(integral component of membrane);GO:0031966(mitochondrial membrane)	NA	NA	NA		NA	11.3333	10.67	9.06105	11.165	28.4234	31.5858	33.137	34.7407	0.330208	-1.59855	3.58013e-86	6.38031e-85	down	yes
853972	PCK1	3587	NM_001179887.3	GO:0000166(nucleotide binding);GO:0004611(phosphoenolpyruvate carboxykinase activity);GO:0004612(phosphoenolpyruvate carboxykinase (ATP) activity);GO:0005524(ATP binding);GO:0005829(cytosol);GO:0006094(gluconeogenesis);GO:0016829(lyase activity);GO:0016831(carboxy-lyase activity);GO:0017076(purine nucleotide binding)	01200(Carbon metabolism);00010(Glycolysis / Gluconeogenesis);00020(Citrate cycle (TCA cycle));00620(Pyruvate metabolism)	K01610	EC:4.1.1.49	phosphoenolpyruvate carboxykinase PCK1	NA	13.3459	13.6775	11.6051	12.6849	4.29152	3.97992	3.9808	3.97899	3.1614	1.66056	5.04498e-86	8.96419e-85	up	yes
851259	SSA1	65	NM_001178151.1	GO:0000049(tRNA binding);GO:0000060(protein import into nucleus, translocation);GO:0000166(nucleotide binding);GO:0000209(protein polyubiquitination);GO:0000329(fungal-type vacuole membrane);GO:0002181(cytoplasmic translation);GO:0005524(ATP binding);GO:0005576(extracellular region);GO:0005618(cell wall);GO:0005634(nucleus);GO:0005737(cytoplasm);GO:0005829(cytosol);GO:0005832(chaperonin-containin…	03040(Spliceosome);04141(Protein processing in endoplasmic reticulum);04144(Endocytosis);04213(Longevity regulating pathway - multiple species)	K03283	NA	Hsp70 family ATPase SSA1	NA	464.371	485.585	482.682	470.386	953.399	923.08	915.753	992.464	0.502821	-0.991884	5.77567e-86	1.02322e-84	down	no
854323	ATG40	5292	NM_001183571.1	GO:0005783(endoplasmic reticulum);GO:0005789(endoplasmic reticulum membrane);GO:0006914(autophagy);GO:0016020(membrane);GO:0016021(integral component of membrane);GO:0030674(protein binding, bridging);GO:0032541(cortical endoplasmic reticulum);GO:0034045(pre-autophagosomal structure membrane)	NA	NA	NA		NA	5.60667	5.52567	6.19412	5.96042	20.2827	19.8066	18.4081	20.9516	0.293105	-1.77051	7.12928e-86	1.2593e-84	down	yes
855255	GAS3	4468	NM_001182722.1	GO:0000324(fungal-type vacuole);GO:0005576(extracellular region);GO:0005618(cell wall);GO:0005886(plasma membrane);GO:0005975(carbohydrate metabolic process);GO:0008150(biological_process);GO:0009277(fungal-type cell wall);GO:0016020(membrane);GO:0016021(integral component of membrane);GO:0016740(transferase activity);GO:0031225(anchored component of membrane);GO:0042124(1,3-beta-glucanosyltransf…	NA	NA	NA		NA	52.7985	53.583	57.3624	50.7021	142.922	142.035	124.807	129.912	0.39736	-1.33148	1.31324e-85	2.31286e-84	down	yes
853662	SRY1	3286	NM_001179783.1	GO:0003941(L-serine ammonia-lyase activity);GO:0005575(cellular_component);GO:0005737(cytoplasm);GO:0006520(cellular amino acid metabolic process);GO:0006563(L-serine metabolic process);GO:0008721(D-serine ammonia-lyase activity);GO:0016829(lyase activity);GO:0030170(pyridoxal phosphate binding);GO:0030378(serine racemase activity);GO:0030848(threo-3-hydroxyaspartate ammonia-lyase activity);GO:00…	01200(Carbon metabolism);01230(Biosynthesis of amino acids);00260(Glycine, serine and threonine metabolism);00290(Valine, leucine and isoleucine biosynthesis)	K01754	EC:4.3.1.19	tryptophan synthase beta subunit-like PLP-dependent enzyme	NA	49.9954	46.5499	50.097	45.6743	19.6731	19.9758	19.5101	19.7104	2.43842	1.28594	2.13863e-85	3.75546e-84	up	yes
851794	YDR210W-D	1119	NM_001184436.2	GO:0000943(retrotransposon nucleocapsid);GO:0003676(nucleic acid binding);GO:0003677(DNA binding);GO:0003723(RNA binding);GO:0003824(catalytic activity);GO:0003887(DNA-directed DNA polymerase activity);GO:0003964(RNA-directed DNA polymerase activity);GO:0004518(nuclease activity);GO:0004519(endonuclease activity);GO:0004523(RNA-DNA hybrid ribonuclease activity);GO:0004540(ribonuclease activity);G…	NA	NA	NA		NA	149.457	155.688	154.949	164.964	74.3918	73.5344	76.734	72.9547	2.10023	1.07054	2.74405e-85	4.80449e-84	up	yes
855080	FET3	4306	NM_001182556.1	GO:0000324(fungal-type vacuole);GO:0004322(ferroxidase activity);GO:0005381(iron ion transmembrane transporter activity);GO:0005507(copper ion binding);GO:0005783(endoplasmic reticulum);GO:0005886(plasma membrane);GO:0006810(transport);GO:0006811(ion transport);GO:0006827(high-affinity iron ion transmembrane transport);GO:0016020(membrane);GO:0016021(integral component of membrane);GO:0016491(oxi…	NA	NA	NA		NA	1050.18	1144.59	1171.14	1095.99	432.099	413.511	367.466	376.021	2.80781	1.48945	3.18588e-85	5.56183e-84	up	yes
855405	SKP2	4607	NM_001183149.1	GO:0004842(ubiquitin-protein transferase activity);GO:0005737(cytoplasm);GO:0005840(ribosome);GO:0016567(protein ubiquitination);GO:0019005(SCF ubiquitin ligase complex);GO:0030674(protein binding, bridging);GO:0031335(regulation of sulfur amino acid metabolic process);GO:0044257(cellular protein catabolic process)	NA	NA	NA		NA	25.8031	20.5709	20.6686	22.0387	7.84026	8.58033	8.75275	8.48882	2.64633	1.404	5.85371e-85	1.01895e-83	up	yes
852731	RRT6	2201	NM_001181011.1	GO:0003674(molecular_function);GO:0006351(transcription, DNA-templated);GO:0006355(regulation of transcription, DNA-templated);GO:0006810(transport);GO:0008150(biological_process);GO:0016020(membrane);GO:0016021(integral component of membrane)	NA	NA	NA		NA	23.5983	20.2612	20.7328	19.7457	5.94328	6.71536	6.68635	6.89463	3.21415	1.68444	6.80217e-85	1.18062e-83	up	yes
856438	NCP1	2729	NM_001179172.1	GO:0003958(NADPH-hemoprotein reductase activity);GO:0005737(cytoplasm);GO:0005739(mitochondrion);GO:0005741(mitochondrial outer membrane);GO:0005783(endoplasmic reticulum);GO:0005789(endoplasmic reticulum membrane);GO:0005829(cytosol);GO:0005886(plasma membrane);GO:0006629(lipid metabolic process);GO:0006694(steroid biosynthetic process);GO:0006696(ergosterol biosynthetic process);GO:0008202(ster…	00071(Fatty acid degradation);00380(Tryptophan metabolism)	K14338	EC:1.14.14.1 1.6.2.4	fatty acid hydroxylase	NA	467.485	490.588	506.757	474.157	193.869	189.982	165.617	176.726	2.67007	1.41688	1.51217e-84	2.61701e-83	up	yes
853815	SFK1	3442	NM_001179617.1	GO:0003674(molecular_function);GO:0005886(plasma membrane);GO:0006629(lipid metabolic process);GO:0007033(vacuole organization);GO:0016020(membrane);GO:0016021(integral component of membrane);GO:0030036(actin cytoskeleton organization);GO:0048017(inositol lipid-mediated signaling);GO:0071944(cell periphery)	NA	NA	NA		NA	34.2783	29.5352	27.1441	30.3065	76.9235	81.5737	73.4557	69.3695	0.40244	-1.31315	7.51342e-84	1.29655e-82	down	yes
850747	SHM2	3715	NM_001181945.1	GO:0003824(catalytic activity);GO:0004372(glycine hydroxymethyltransferase activity);GO:0005737(cytoplasm);GO:0005886(plasma membrane);GO:0006544(glycine metabolic process);GO:0006563(L-serine metabolic process);GO:0006730(one-carbon metabolic process);GO:0016740(transferase activity);GO:0030170(pyridoxal phosphate binding);GO:0035999(tetrahydrofolate interconversion);GO:0043332(mating projection…	01200(Carbon metabolism);01230(Biosynthesis of amino acids);00630(Glyoxylate and dicarboxylate metabolism);00680(Methane metabolism);00260(Glycine, serine and threonine metabolism);00460(Cyanoamino acid metabolism);00670(One carbon pool by folate)	K00600	EC:2.1.2.1	glycine hydroxymethyltransferase SHM2	NA	203.483	207.805	215.827	196.575	500.961	487.16	435.613	476.169	0.433543	-1.20575	1.41337e-83	2.43197e-82	down	yes
854421	SRL1	5383	NM_001183666.1	GO:0000324(fungal-type vacuole);GO:0003674(molecular_function);GO:0005576(extracellular region);GO:0005618(cell wall);GO:0005737(cytoplasm);GO:0005934(cellular bud tip);GO:0006139(nucleobase-containing compound metabolic process);GO:0009277(fungal-type cell wall);GO:0009986(cell surface);GO:0031505(fungal-type cell wall organization);GO:0071555(cell wall organization);GO:0071944(cell periphery)	NA	NA	NA		NA	347.141	379.719	365.193	360.42	850.391	861.126	764.782	820.62	0.440555	-1.18261	1.92998e-83	3.31139e-82	down	yes
851862	CCC2	1180	NM_001180578.1	GO:0000166(nucleotide binding);GO:0005507(copper ion binding);GO:0005524(ATP binding);GO:0005794(Golgi apparatus);GO:0005887(integral component of plasma membrane);GO:0006810(transport);GO:0006811(ion transport);GO:0006812(cation transport);GO:0006825(copper ion transport);GO:0006879(cellular iron ion homeostasis);GO:0012510(trans-Golgi network transport vesicle membrane);GO:0016020(membrane);GO:…	00190(Oxidative phosphorylation)	K01535	EC:3.6.3.6	hypothetical protein	NA	38.103	32.0669	29.2156	29.0322	10.7551	11.4411	12.0878	10.2769	2.88185	1.52699	8.58294e-83	1.46842e-81	up	yes
855355	GAS1	4563	NM_001182818.1	GO:0000936(primary cell septum);GO:0005576(extracellular region);GO:0005618(cell wall);GO:0005621(cellular bud scar);GO:0005739(mitochondrion);GO:0005886(plasma membrane);GO:0005975(carbohydrate metabolic process);GO:0006342(chromatin silencing);GO:0009277(fungal-type cell wall);GO:0016020(membrane);GO:0016021(integral component of membrane);GO:0016740(transferase activity);GO:0030134(ER to Golgi…	NA	NA	NA		NA	592.3	610.755	633.79	602.246	1541.12	1503.04	1326.01	1365.17	0.425274	-1.23354	1.85478e-82	3.16422e-81	down	yes
854160	IZH2	5145	NM_001183256.1	GO:0000122(negative regulation of transcription from RNA polymerase II promoter);GO:0000324(fungal-type vacuole);GO:0004872(receptor activity);GO:0005515(protein binding);GO:0005886(plasma membrane);GO:0006629(lipid metabolic process);GO:0006631(fatty acid metabolic process);GO:0006882(cellular zinc ion homeostasis);GO:0009636(response to toxic substance);GO:0016020(membrane);GO:0016021(integral …	NA	NA	NA		NA	288.837	318.931	316.472	323.089	117.886	123.606	111.688	103.038	2.73407	1.45105	1.42188e-81	2.41881e-80	up	yes
856580	CTR2	2867	NM_001179306.3	GO:0000329(fungal-type vacuole membrane);GO:0005375(copper ion transmembrane transporter activity);GO:0005773(vacuole);GO:0005774(vacuolar membrane);GO:0005783(endoplasmic reticulum);GO:0006810(transport);GO:0006811(ion transport);GO:0006825(copper ion transport);GO:0006878(cellular copper ion homeostasis);GO:0015088(copper uptake transmembrane transporter activity);GO:0015677(copper ion import);…	NA	NA	NA		NA	326.054	342.491	338.121	302.635	134.51	135.069	126.928	121.454	2.5278	1.33788	2.41147e-81	4.09061e-80	up	yes
855847	PAU22	5527	NM_001184096.1	GO:0003674(molecular_function);GO:0005575(cellular_component);GO:0006950(response to stress);GO:0008150(biological_process)	NA	NA	NA		NA	11.3781	13.0895	11.2583	12.3194	1.63245	1.43393	1.53586	1.44097	7.95029	2.99101	1.60531e-80	2.71541e-79	up	yes
851943	HXT7	1251	NM_001180650.3	GO:0005215(transporter activity);GO:0005351(sugar:proton symporter activity);GO:0005353(fructose transmembrane transporter activity);GO:0005355(glucose transmembrane transporter activity);GO:0005739(mitochondrion);GO:0005886(plasma membrane);GO:0005887(integral component of plasma membrane);GO:0006810(transport);GO:0008643(carbohydrate transport);GO:0008645(hexose transport);GO:0015146(pentose tr…	04113(Meiosis - yeast)	K08139	NA	hexose transporter HXT7	NA	14.8762	13.6169	13.604	13.5746	140.848	152.257	129.832	223.409	0.0861329	-3.53729	2.35873e-80	3.97861e-79	down	yes
856350	VMR1	2644	NM_001179115.1	GO:0000166(nucleotide binding);GO:0000329(fungal-type vacuole membrane);GO:0005524(ATP binding);GO:0005739(mitochondrion);GO:0005773(vacuole);GO:0005774(vacuolar membrane);GO:0005840(ribosome);GO:0006810(transport);GO:0010038(response to metal ion);GO:0015893(drug transport);GO:0016020(membrane);GO:0016021(integral component of membrane);GO:0016887(ATPase activity);GO:0042493(response to drug);GO…	02010(ABC transporters)	K05658	EC:3.6.3.44	multidrug resistance protein 1	NA	51.1631	50.6489	50.4833	49.5744	22.2144	23.1678	21.1165	19.8731	2.33722	1.22479	3.25978e-80	5.48302e-79	up	yes
855404	RFA2	4606	NM_001183150.1	GO:0000722(telomere maintenance via recombination);GO:0000724(double-strand break repair via homologous recombination);GO:0000781(chromosome, telomeric region);GO:0000794(condensed nuclear chromosome);GO:0003676(nucleic acid binding);GO:0003677(DNA binding);GO:0003690(double-stranded DNA binding);GO:0003697(single-stranded DNA binding);GO:0005634(nucleus);GO:0005662(DNA replication factor A compl…	03030(DNA replication);03420(Nucleotide excision repair);03430(Mismatch repair);03440(Homologous recombination)	K10739	NA	Rfa2p	NA	51.1803	49.7079	46.0956	54.0463	94.2276	96.2828	101.412	98.6198	0.514746	-0.958068	3.7544e-80	6.2973e-79	down	no
852448	APD1	356	NM_001178499.1	GO:0003674(molecular_function);GO:0005634(nucleus);GO:0005737(cytoplasm);GO:0008150(biological_process)	NA	NA	NA		NA	82.4335	76.3526	77.7116	81.8817	138.196	135.837	141.426	147.308	0.565739	-0.821792	4.88552e-80	8.17164e-79	down	no
855459	POL2	4654	NM_001183100.1	GO:0000166(nucleotide binding);GO:0003676(nucleic acid binding);GO:0003677(DNA binding);GO:0003690(double-stranded DNA binding);GO:0003697(single-stranded DNA binding);GO:0003729(mRNA binding);GO:0003887(DNA-directed DNA polymerase activity);GO:0005634(nucleus);GO:0005657(replication fork);GO:0006260(DNA replication);GO:0006261(DNA-dependent DNA replication);GO:0006272(leading strand elongation);…	00230(Purine metabolism);00240(Pyrimidine metabolism);03030(DNA replication);03410(Base excision repair);03420(Nucleotide excision repair)	K02324	EC:2.7.7.7	DNA polymerase epsilon catalytic subunit	NA	6.1528	6.41598	6.62111	6.4665	13.2084	12.7443	14.311	12.8464	0.483079	-1.04967	5.30027e-80	8.84067e-79	down	yes
854576	PAU21	5523	NM_001183814.3	GO:0003674(molecular_function);GO:0005575(cellular_component);GO:0006950(response to stress);GO:0008150(biological_process)	NA	NA	NA		NA	11.4994	13.0477	11.0646	12.1288	1.63245	1.45543	1.53586	1.35501	7.98504	2.9973	5.32736e-80	8.86118e-79	up	yes
852481	YPC1	388	NM_001178531.1	GO:0000139(Golgi membrane);GO:0005783(endoplasmic reticulum);GO:0005789(endoplasmic reticulum membrane);GO:0005794(Golgi apparatus);GO:0006672(ceramide metabolic process);GO:0016020(membrane);GO:0016021(integral component of membrane);GO:0016787(hydrolase activity);GO:0016811(hydrolase activity, acting on carbon-nitrogen (but not peptide) bonds, in linear amides);GO:0032541(cortical endoplasmic r…	00600(Sphingolipid metabolism)	K05848	EC:3.5.1.-	phytoceramidase	NA	3.13063	3.37944	3.97774	2.58225	16.318	17.4406	14.7078	18.8754	0.194085	-2.36524	6.63553e-80	1.10065e-78	down	yes
851944	HXT6	1252	NM_001180651.1	GO:0005215(transporter activity);GO:0005351(sugar:proton symporter activity);GO:0005353(fructose transmembrane transporter activity);GO:0005355(glucose transmembrane transporter activity);GO:0005739(mitochondrion);GO:0005886(plasma membrane);GO:0005887(integral component of plasma membrane);GO:0006810(transport);GO:0008643(carbohydrate transport);GO:0008645(hexose transport);GO:0015578(mannose tr…	04113(Meiosis - yeast)	K08139	NA	hexose transporter HXT6	NA	14.6543	14.8363	14.3182	14.418	123.348	132.354	114.121	189.001	0.104195	-3.26264	2.52281e-79	4.17309e-78	down	yes
852467	SSE2	375	NM_001178517.1	GO:0000166(nucleotide binding);GO:0000774(adenyl-nucleotide exchange factor activity);GO:0005516(calmodulin binding);GO:0005524(ATP binding);GO:0005737(cytoplasm);GO:0006457(protein folding);GO:0042026(protein refolding)	04141(Protein processing in endoplasmic reticulum)	K09485	NA	adenyl-nucleotide exchange factor SSE2	NA	10.7653	8.53713	8.97392	8.36922	21.8346	21.5159	21.9943	22.1789	0.418693	-1.25603	2.60703e-79	4.30053e-78	down	yes
853926	MRS4	3541	NM_001179842.1	GO:0005381(iron ion transmembrane transporter activity);GO:0005739(mitochondrion);GO:0005743(mitochondrial inner membrane);GO:0006397(mRNA processing);GO:0006810(transport);GO:0016020(membrane);GO:0016021(integral component of membrane);GO:0048250(mitochondrial iron ion transport);GO:0055085(transmembrane transport)	00970(Aminoacyl-tRNA biosynthesis)	K01893	EC:6.1.1.22	hypothetical protein	NA	82.939	71.7985	66.4875	69.8788	28.7372	30.14	28.764	31.0369	2.45289	1.29448	3.24665e-79	5.34091e-78	up	yes
850370	PGK1	586	NM_001178725.1	GO:0000166(nucleotide binding);GO:0004618(phosphoglycerate kinase activity);GO:0005524(ATP binding);GO:0005737(cytoplasm);GO:0005739(mitochondrion);GO:0005886(plasma membrane);GO:0006094(gluconeogenesis);GO:0006096(glycolytic process);GO:0016301(kinase activity);GO:0016310(phosphorylation);GO:0016740(transferase activity)	01200(Carbon metabolism);01230(Biosynthesis of amino acids);00010(Glycolysis / Gluconeogenesis)	K00927	EC:2.7.2.3	phosphoglycerate kinase	NA	2787.14	3097.61	3149.2	2898.62	7722.39	7765.97	6694.48	7309.27	0.404602	-1.30543	3.66302e-79	6.00936e-78	down	yes
852389	PHO3	301	NM_001178440.1	GO:0003993(acid phosphatase activity);GO:0005783(endoplasmic reticulum);GO:0006796(phosphate-containing compound metabolic process);GO:0016787(hydrolase activity);GO:0016791(phosphatase activity);GO:0030287(cell wall-bounded periplasmic space);GO:0042723(thiamine-containing compound metabolic process)	04111(Cell cycle - yeast)	K01078	EC:3.1.3.2	acid phosphatase PHO5	NA	96.565	107.322	110.762	105.324	268.892	271.049	240.679	247.051	0.408665	-1.29101	3.94978e-79	6.4621e-78	down	yes
852168	SRO77	100	NM_001178346.2	GO:0003674(molecular_function);GO:0005096(GTPase activator activity);GO:0005737(cytoplasm);GO:0005886(plasma membrane);GO:0005935(cellular bud neck);GO:0006887(exocytosis);GO:0006893(Golgi to plasma membrane transport);GO:0017137(Rab GTPase binding);GO:0017157(regulation of exocytosis);GO:0019905(syntaxin binding);GO:0030010(establishment of cell polarity);GO:0050708(regulation of protein secreti…	NA	NA	NA		NA	19.8908	18.0766	18.1283	17.2489	8.2176	7.99885	7.85888	7.65534	2.31147	1.20881	6.72933e-79	1.09796e-77	up	yes
854891	YML083C	4162	NM_001182442.1	GO:0003674(molecular_function);GO:0005575(cellular_component);GO:0008150(biological_process)	NA	NA	NA		NA	12.3625	10.4178	10.6321	11.0521	2.78555	3.19726	2.5858	3.03842	3.83082	1.93765	6.95552e-79	1.13178e-77	up	yes
854013	FRE7	4996	NM_001183406.1	GO:0000293(ferric-chelate reductase activity);GO:0005886(plasma membrane);GO:0006811(ion transport);GO:0006825(copper ion transport);GO:0006826(iron ion transport);GO:0015677(copper ion import);GO:0016020(membrane);GO:0016021(integral component of membrane);GO:0016491(oxidoreductase activity);GO:0046872(metal ion binding);GO:0052851(ferric-chelate reductase (NADPH) activity);GO:0055072(iron ion h…	NA	NA	NA		NA	17.0915	16.5835	17.2731	14.7355	46.044	47.5284	41.1725	40.2796	0.375282	-1.41395	9.58709e-79	1.55576e-77	down	yes
852155	PAU10	1441	NM_001180850.3	GO:0000324(fungal-type vacuole);GO:0003674(molecular_function);GO:0006950(response to stress);GO:0008150(biological_process)	NA	NA	NA		NA	13.3655	15.2396	15.5975	13.8938	0.885764	1.04696	1.46716	1.39829	12.108	3.59789	1.11036e-78	1.79698e-77	up	yes
852940	SCM4	2392	NM_001181178.1	GO:0003674(molecular_function);GO:0005739(mitochondrion);GO:0005741(mitochondrial outer membrane);GO:0008150(biological_process);GO:0016020(membrane);GO:0016021(integral component of membrane)	04139(Regulation of mitophagy - yeast)	K19717	NA	hypothetical protein	NA	96.0084	92.7785	91.8366	100.857	31.0019	34.6589	36.1902	40.0804	2.68778	1.42641	2.24938e-78	3.63054e-77	up	yes
850593	QCR6	2066	NM_001179998.3	GO:0005739(mitochondrion);GO:0005743(mitochondrial inner membrane);GO:0005750(mitochondrial respiratory chain complex III);GO:0005758(mitochondrial intermembrane space);GO:0006122(mitochondrial electron transport, ubiquinol to cytochrome c);GO:0008121(ubiquinol-cytochrome-c reductase activity);GO:0009060(aerobic respiration);GO:0016020(membrane);GO:0016021(integral component of membrane);GO:00343…	00190(Oxidative phosphorylation)	K00416	NA	ubiquinol--cytochrome-c reductase subunit 6	NA	56.5021	48.5525	45.7489	50.9843	107.905	113.022	134.397	119.941	0.424579	-1.2359	4.6466e-78	7.47953e-77	down	yes
855899	AFT2	5605	NM_001184016.1	GO:0000978(RNA polymerase II core promoter proximal region sequence-specific DNA binding);GO:0001077(transcriptional activator activity, RNA polymerase II core promoter proximal region sequence-specific binding);GO:0005634(nucleus);GO:0005739(mitochondrion);GO:0006351(transcription, DNA-templated);GO:0006355(regulation of transcription, DNA-templated);GO:0006879(cellular iron ion homeostasis);GO:…	NA	NA	NA		NA	66.594	63.0343	61.487	64.4114	30.5416	28.4472	31.9662	27.4543	2.15799	1.10969	1.24946e-77	2.00584e-76	up	yes
851512	STP4	866	NM_001180107.1	GO:0003676(nucleic acid binding);GO:0003700(transcription factor activity, sequence-specific DNA binding);GO:0005634(nucleus);GO:0005737(cytoplasm);GO:0005739(mitochondrion);GO:0008150(biological_process);GO:0043565(sequence-specific DNA binding);GO:0046872(metal ion binding)	04011(MAPK signaling pathway - yeast)	K11215	NA	STE like transcription factor	NA	19.4404	20.7582	21.9738	20.7536	166.129	168.273	152.127	106.994	0.139718	-2.83941	2.13222e-77	3.41384e-76	down	yes
854495	FAA1	5451	NM_001183737.3	GO:0000166(nucleotide binding);GO:0003824(catalytic activity);GO:0004467(long-chain fatty acid-CoA ligase activity);GO:0005524(ATP binding);GO:0005739(mitochondrion);GO:0005741(mitochondrial outer membrane);GO:0005783(endoplasmic reticulum);GO:0005811(lipid particle);GO:0005886(plasma membrane);GO:0006629(lipid metabolic process);GO:0006631(fatty acid metabolic process);GO:0008152(metabolic proce…	01212(Fatty acid metabolism);00061(Fatty acid biosynthesis);00071(Fatty acid degradation);04146(Peroxisome)	K01897	EC:6.2.1.3	long-chain fatty acid-CoA ligase FAA1	NA	47.2218	40.0639	40.5592	43.3965	85.6189	84.8447	86.3245	98.4842	0.482001	-1.05289	8.20607e-77	1.30874e-75	down	yes
853243	ELO1	2943	NM_001181629.1	GO:0005783(endoplasmic reticulum);GO:0005789(endoplasmic reticulum membrane);GO:0006629(lipid metabolic process);GO:0006631(fatty acid metabolic process);GO:0006633(fatty acid biosynthetic process);GO:0009922(fatty acid elongase activity);GO:0016020(membrane);GO:0016021(integral component of membrane);GO:0016740(transferase activity);GO:0019368(fatty acid elongation, unsaturated fatty acid)	01212(Fatty acid metabolism);00062(Fatty acid elongation);01040(Biosynthesis of unsaturated fatty acids)	K10245	EC:2.3.1.199	fatty acid elongase ELO1	NA	64.7232	67.5607	65.6008	61.975	165.475	178.356	145.707	154.832	0.403277	-1.31016	8.21785e-77	1.30874e-75	down	yes
856077	TRM44	5774	NM_001183844.1	GO:0005737(cytoplasm);GO:0008033(tRNA processing);GO:0008168(methyltransferase activity);GO:0016300(tRNA (uracil) methyltransferase activity);GO:0016740(transferase activity);GO:0030488(tRNA methylation);GO:0032259(methylation)	NA	NA	NA		NA	74.9509	67.2873	66.7032	72.7339	35.5966	34.5308	37.6425	33.7477	1.99039	0.993052	1.07955e-76	1.71468e-75	up	no
856559	RTT107	2846	NM_001179285.1	GO:0003674(molecular_function);GO:0005634(nucleus);GO:0006281(DNA repair);GO:0006302(double-strand break repair);GO:0006974(cellular response to DNA damage stimulus);GO:0010526(negative regulation of transposition, RNA-mediated);GO:0035361(Cul8-RING ubiquitin ligase complex);GO:0071944(cell periphery)	NA	NA	NA		NA	11.2417	9.67475	9.80526	10.7538	19.855	19.0095	21.3157	19.8668	0.51814	-0.948587	1.28008e-76	2.02781e-75	down	no
853766	CWP1	3399	NM_001179662.1	GO:0000324(fungal-type vacuole);GO:0005199(structural constituent of cell wall);GO:0005576(extracellular region);GO:0005618(cell wall);GO:0005628(prospore membrane);GO:0009277(fungal-type cell wall);GO:0016020(membrane);GO:0031225(anchored component of membrane);GO:0031505(fungal-type cell wall organization);GO:0032120(ascospore-type prospore membrane assembly);GO:0071597(cellular birth scar)	NA	NA	NA		NA	34.5375	24.2327	23.0806	20.7786	198.834	198.811	182.129	225.434	0.127457	-2.97192	2.26224e-76	3.57422e-75	down	yes
853275	TPK1	2970	NM_001181597.2	GO:0000166(nucleotide binding);GO:0000790(nuclear chromatin);GO:0004672(protein kinase activity);GO:0004674(protein serine/threonine kinase activity);GO:0004691(cAMP-dependent protein kinase activity);GO:0005524(ATP binding);GO:0005634(nucleus);GO:0005737(cytoplasm);GO:0005952(cAMP-dependent protein kinase complex);GO:0006468(protein phosphorylation);GO:0007049(cell cycle);GO:0007265(Ras protein …	04113(Meiosis - yeast);04213(Longevity regulating pathway - multiple species)	K04345	EC:2.7.11.11	cAMP-dependent protein kinase catalytic subunit TPK1	NA	14.5362	10.5186	11.6818	11.1052	31.7968	32.9748	33.4726	37.4965	0.35245	-1.50451	6.22784e-76	9.81377e-75	down	yes
853108	XKS1	2534	NM_001181323.3	GO:0000166(nucleotide binding);GO:0004856(xylulokinase activity);GO:0005524(ATP binding);GO:0005737(cytoplasm);GO:0005975(carbohydrate metabolic process);GO:0005998(xylulose catabolic process);GO:0016301(kinase activity);GO:0016310(phosphorylation);GO:0016740(transferase activity);GO:0016773(phosphotransferase activity, alcohol group as acceptor);GO:0042732(D-xylose metabolic process);GO:0046835(…	00040(Pentose and glucuronate interconversions)	K00854	EC:2.7.1.17	xylulokinase	NA	11.7463	10.1317	10.0447	9.88784	23.8558	22.9486	25.2507	27.9762	0.417975	-1.25851	1.94887e-75	3.06294e-74	down	yes
852821	PKP2	2282	NM_001180924.4	GO:0000166(nucleotide binding);GO:0004672(protein kinase activity);GO:0004740(pyruvate dehydrogenase (acetyl-transferring) kinase activity);GO:0005524(ATP binding);GO:0005739(mitochondrion);GO:0005759(mitochondrial matrix);GO:0005975(carbohydrate metabolic process);GO:0006006(glucose metabolic process);GO:0006468(protein phosphorylation);GO:0015976(carbon utilization);GO:0016301(kinase activity);…	NA	NA	NA		NA	32.8451	31.526	29.7648	32.9373	13.4138	12.8239	14.3117	14.983	2.28827	1.19426	2.73708e-75	4.29047e-74	up	yes
854563	FRE3	5510	NM_001183801.1	GO:0000293(ferric-chelate reductase activity);GO:0000324(fungal-type vacuole);GO:0005886(plasma membrane);GO:0006811(ion transport);GO:0006826(iron ion transport);GO:0006879(cellular iron ion homeostasis);GO:0008823(cupric reductase activity);GO:0015677(copper ion import);GO:0015891(siderophore transport);GO:0016020(membrane);GO:0016021(integral component of membrane);GO:0016491(oxidoreductase ac…	NA	NA	NA		NA	56.6578	54.5096	56.6267	52.5905	20.0641	20.7727	19.2553	15.6385	2.91011	1.54108	1.85279e-74	2.89674e-73	up	yes
853342	MEF2	3029	NM_001181535.1	GO:0000002(mitochondrial genome maintenance);GO:0000166(nucleotide binding);GO:0003924(GTPase activity);GO:0005525(GTP binding);GO:0005622(intracellular);GO:0005739(mitochondrion);GO:0005829(cytosol);GO:0006412(translation);GO:0032543(mitochondrial translation);GO:0032790(ribosome disassembly);GO:0051881(regulation of mitochondrial membrane potential)	03040(Spliceosome)	K12852	NA	hypothetical protein	NA	5.24258	4.32077	4.35061	4.89902	11.3484	10.3331	11.2916	11.5658	0.422396	-1.24333	2.78573e-74	4.34399e-73	down	yes
851736	HOM2	1063	NM_001180465.3	GO:0003942(N-acetyl-gamma-glutamyl-phosphate reductase activity);GO:0004073(aspartate-semialdehyde dehydrogenase activity);GO:0005634(nucleus);GO:0005737(cytoplasm);GO:0005886(plasma membrane);GO:0006520(cellular amino acid metabolic process);GO:0006531(aspartate metabolic process);GO:0008652(cellular amino acid biosynthetic process);GO:0009085(lysine biosynthetic process);GO:0009086(methionine b…	01210(2-Oxocarboxylic acid metabolism);01230(Biosynthesis of amino acids);00260(Glycine, serine and threonine metabolism);00270(Cysteine and methionine metabolism);00300(Lysine biosynthesis);00261(Monobactam biosynthesis)	K00133	EC:1.2.1.11	aspartate-semialdehyde dehydrogenase	NA	907.06	935.507	948.401	939.023	431.637	443.295	404.627	443.186	2.16514	1.11446	3.24373e-74	5.04505e-73	up	yes
855278	DFG5	4492	NM_001182745.1	GO:0003674(molecular_function);GO:0003824(catalytic activity);GO:0005783(endoplasmic reticulum);GO:0005886(plasma membrane);GO:0007117(budding cell bud growth);GO:0007124(pseudohyphal growth);GO:0008152(metabolic process);GO:0008496(mannan endo-1,6-alpha-mannosidase activity);GO:0009272(fungal-type cell wall biogenesis);GO:0016020(membrane);GO:0016052(carbohydrate catabolic process);GO:0016787(hy…	04139(Regulation of mitophagy - yeast)	K08955	EC:3.4.24.-	hypothetical protein	NA	170.63	168.071	175.462	169.229	85.2732	86.7962	83.3006	85.3845	2.00553	1.00398	8.22642e-74	1.27616e-72	up	yes
854844	YVH1	1640	NM_001179548.3	GO:0000027(ribosomal large subunit assembly);GO:0004721(phosphoprotein phosphatase activity);GO:0004725(protein tyrosine phosphatase activity);GO:0005634(nucleus);GO:0005737(cytoplasm);GO:0006470(protein dephosphorylation);GO:0007126(meiotic nuclear division);GO:0008138(protein tyrosine/serine/threonine phosphatase activity);GO:0016311(dephosphorylation);GO:0016787(hydrolase activity);GO:0016791(…	NA	NA	NA		NA	153.918	157.829	152.276	169.104	71.7722	73.5027	80.807	78.1771	2.08088	1.0572	1.86945e-73	2.89257e-72	up	yes
851987	ARO10	1292	NM_001180688.3	GO:0000287(magnesium ion binding);GO:0000949(aromatic amino acid family catabolic process to alcohol via Ehrlich pathway);GO:0000950(branched-chain amino acid catabolic process to alcohol via Ehrlich pathway);GO:0000951(methionine catabolic process to 3-methylthiopropanol);GO:0000955(amino acid catabolic process via Ehrlich pathway);GO:0003824(catalytic activity);GO:0005737(cytoplasm);GO:0005829(…	00360(Phenylalanine metabolism)	K12732	EC:4.1.1.-	phenylpyruvate decarboxylase ARO10	NA	13.1822	10.8061	10.3203	10.573	29.8336	28.1742	25.8661	27.8622	0.401675	-1.3159	2.50178e-73	3.861e-72	down	yes
854799	YIL015C-A	1596	NM_001181433.3	GO:0003674(molecular_function);GO:0005575(cellular_component);GO:0008150(biological_process)	NA	NA	NA		NA	77.4829	73.8637	70.7561	69.2417	23.9095	24.4104	19.3751	22.413	3.23328	1.693	6.67913e-73	1.02814e-71	up	yes
855612	CYB5	4796	NM_001182949.3	GO:0005783(endoplasmic reticulum);GO:0005789(endoplasmic reticulum membrane);GO:0009055(electron carrier activity);GO:0016020(membrane);GO:0016021(integral component of membrane);GO:0016126(sterol biosynthetic process);GO:0020037(heme binding);GO:0031090(organelle membrane);GO:0043231(intracellular membrane-bounded organelle);GO:0046872(metal ion binding);GO:0055114(oxidation-reduction process)	00520(Amino sugar and nucleotide sugar metabolism)	K00326	EC:1.6.2.2	hypothetical protein	NA	213.916	216.141	204.968	220.269	91.6598	96.3629	99.5391	106.714	2.16928	1.11722	1.42134e-72	2.1823e-71	up	yes
853418	KAR2	3097	NM_001181468.3	GO:0000166(nucleotide binding);GO:0000742(karyogamy involved in conjugation with cellular fusion);GO:0005524(ATP binding);GO:0005783(endoplasmic reticulum);GO:0005788(endoplasmic reticulum lumen);GO:0006616(SRP-dependent cotranslational protein targeting to membrane, translocation);GO:0006986(response to unfolded protein);GO:0016887(ATPase activity);GO:0030433(ER-associated ubiquitin-dependent pr…	03060(Protein export);04141(Protein processing in endoplasmic reticulum)	K09490	NA	Hsp70 family ATPase KAR2	NA	230.697	239.067	242.278	229.622	482.571	467.942	439.578	466.603	0.507172	-0.979452	1.72443e-72	2.64089e-71	down	no
854199	AKR2	5181	NM_001183453.1	GO:0000324(fungal-type vacuole);GO:0000329(fungal-type vacuole membrane);GO:0005794(Golgi apparatus);GO:0008270(zinc ion binding);GO:0016020(membrane);GO:0016021(integral component of membrane);GO:0016409(palmitoyltransferase activity);GO:0016740(transferase activity);GO:0016746(transferase activity, transferring acyl groups);GO:0018345(protein palmitoylation);GO:0019706(protein-cysteine S-palmit…	NA	NA	NA		NA	56.5606	57.7621	56.7206	53.9146	25.4921	25.5018	22.9792	24.1279	2.29312	1.19731	1.77614e-72	2.71315e-71	up	yes
853085	CBP4	2516	NM_001181303.3	GO:0003674(molecular_function);GO:0005739(mitochondrion);GO:0005743(mitochondrial inner membrane);GO:0016020(membrane);GO:0016021(integral component of membrane);GO:0032592(integral component of mitochondrial membrane);GO:0034551(mitochondrial respiratory chain complex III assembly)	NA	NA	NA		NA	15.2712	14.6063	13.8302	15.9643	35.5103	37.0308	43.4324	41.1776	0.379711	-1.39702	2.67363e-72	4.07372e-71	down	yes
853889	IRS4	3511	NM_001179809.3	GO:0000183(chromatin silencing at rDNA);GO:0000407(pre-autophagosomal structure);GO:0003674(molecular_function);GO:0005739(mitochondrion);GO:0006629(lipid metabolic process);GO:0006914(autophagy);GO:0009267(cellular response to starvation);GO:0031505(fungal-type cell wall organization);GO:0032258(CVT pathway);GO:0048017(inositol lipid-mediated signaling)	04144(Endocytosis)	K12472	NA	Cta3 protein	NA	27.0578	22.6055	22.7548	24.2633	10.2565	9.82604	10.5335	11.1046	2.31736	1.21248	1.20661e-71	1.8338e-70	up	yes
852215	PRX1	140	NM_001178304.1	GO:0004601(peroxidase activity);GO:0005739(mitochondrion);GO:0008379(thioredoxin peroxidase activity);GO:0016209(antioxidant activity);GO:0016491(oxidoreductase activity);GO:0034599(cellular response to oxidative stress);GO:0045454(cell redox homeostasis);GO:0046686(response to cadmium ion);GO:0051920(peroxiredoxin activity);GO:0055114(oxidation-reduction process)	03050(Proteasome)	K02726	EC:3.4.25.1	proteasome-domain-containing protein	NA	39.5736	35.7416	37.6294	38.6183	70.4549	71.3026	75.9669	80.4989	0.508219	-0.976477	1.52382e-71	2.31004e-70	down	no
853374	ARG2	3060	NM_001181504.1	GO:0003991(acetylglutamate kinase activity);GO:0004042(acetyl-CoA:L-glutamate N-acetyltransferase activity);GO:0005739(mitochondrion);GO:0005759(mitochondrial matrix);GO:0006526(arginine biosynthetic process);GO:0006592(ornithine biosynthetic process);GO:0008652(cellular amino acid biosynthetic process);GO:0016740(transferase activity);GO:0016746(transferase activity, transferring acyl groups);GO…	01210(2-Oxocarboxylic acid metabolism);01230(Biosynthesis of amino acids);00220(Arginine biosynthesis)	K00618	EC:2.3.1.1	acetyl-CoA:L-glutamate N-acetyltransferase	NA	28.2348	26.4745	26.538	25.5614	12.4329	11.6782	13.2219	12.6676	2.13615	1.09501	2.65348e-71	4.01239e-70	up	yes
853621	THI11	3276	NM_001181814.3	GO:0003674(molecular_function);GO:0005575(cellular_component);GO:0009228(thiamine biosynthetic process);GO:0009229(thiamine diphosphate biosynthetic process)	00730(Thiamine metabolism)	K18278	NA	Thi11p	NA	14.5598	14.6824	14.5084	12.3316	3.9156	3.9137	4.09709	4.28424	3.4596	1.7906	4.61684e-71	6.96364e-70	up	yes
850803	HOG1	3768	NM_001182000.1	GO:0000166(nucleotide binding);GO:0003682(chromatin binding);GO:0004672(protein kinase activity);GO:0004674(protein serine/threonine kinase activity);GO:0004707(MAP kinase activity);GO:0005524(ATP binding);GO:0005634(nucleus);GO:0005737(cytoplasm);GO:0006351(transcription, DNA-templated);GO:0006355(regulation of transcription, DNA-templated);GO:0006468(protein phosphorylation);GO:0006972(hyperosm…	04011(MAPK signaling pathway - yeast);04139(Regulation of mitophagy - yeast);04933(AGE-RAGE signaling pathway in diabetic complications)	K04441	EC:2.7.11.24	mitogen-activated protein kinase HOG1	NA	118.313	113.012	111.65	104.645	207.256	211.014	199.896	212.539	0.538844	-0.892062	6.26613e-71	9.42753e-70	down	no
856759	PHM8	1792	NM_001178928.1	GO:0005634(nucleus);GO:0005737(cytoplasm);GO:0008152(metabolic process);GO:0008252(nucleotidase activity);GO:0009166(nucleotide catabolic process);GO:0016036(cellular response to phosphate starvation);GO:0016787(hydrolase activity);GO:0052642(lysophosphatidic acid phosphatase activity);GO:0070328(triglyceride homeostasis);GO:0090549(response to carbon starvation)	00760(Nicotinate and nicotinamide metabolism)	K18551	EC:3.1.3.-	hypothetical protein	NA	64.8262	54.0762	52.6866	58.5059	22.0914	19.853	22.641	24.9111	2.571	1.36233	6.43097e-71	9.65129e-70	up	yes
856779	PIC2	1812	NM_001178944.3	GO:0005315(inorganic phosphate transmembrane transporter activity);GO:0005739(mitochondrion);GO:0005743(mitochondrial inner membrane);GO:0006810(transport);GO:0006878(cellular copper ion homeostasis);GO:0015088(copper uptake transmembrane transporter activity);GO:0016020(membrane);GO:0016021(integral component of membrane);GO:0035434(copper ion transmembrane transport);GO:0035435(phosphate ion tr…	NA	NA	NA		NA	41.0364	50.9823	53.7696	54.4538	145.552	158.214	156.447	132.973	0.33757	-1.56674	9.32262e-71	1.3956e-69	down	yes
852346	YBR056W	262	NM_001178404.1	GO:0003674(molecular_function);GO:0005737(cytoplasm);GO:0005758(mitochondrial intermembrane space);GO:0005829(cytosol);GO:0005975(carbohydrate metabolic process);GO:0008150(biological_process);GO:0008152(metabolic process);GO:0016787(hydrolase activity);GO:0016798(hydrolase activity, acting on glycosyl bonds)	00500(Starch and sucrose metabolism)	K01210	EC:3.2.1.58	hypothetical protein	NA	29.2488	25.4669	27.039	29.5668	52.8467	51.7037	55.0383	58.2055	0.511131	-0.968234	9.68227e-71	1.44582e-69	down	no
853705	GPM1	3346	NM_001179718.1	GO:0003824(catalytic activity);GO:0004619(phosphoglycerate mutase activity);GO:0005737(cytoplasm);GO:0005739(mitochondrion);GO:0005741(mitochondrial outer membrane);GO:0005758(mitochondrial intermembrane space);GO:0005829(cytosol);GO:0006094(gluconeogenesis);GO:0006096(glycolytic process);GO:0008152(metabolic process);GO:0016020(membrane);GO:0016853(isomerase activity);GO:0016868(intramolecular t…	01200(Carbon metabolism);01230(Biosynthesis of amino acids);00010(Glycolysis / Gluconeogenesis);00680(Methane metabolism);00260(Glycine, serine and threonine metabolism)	K01834	EC:5.4.2.11	phosphoglycerate mutase GPM1	NA	5226.53	5678.99	5567.34	5403.58	10181.8	10416.8	10200.1	10803.6	0.525848	-0.927283	9.87468e-71	1.47089e-69	down	no
852365	RDH54	281	NM_001178421.4	GO:0000166(nucleotide binding);GO:0003677(DNA binding);GO:0003690(double-stranded DNA binding);GO:0003916(DNA topoisomerase activity);GO:0004386(helicase activity);GO:0005524(ATP binding);GO:0005634(nucleus);GO:0006281(DNA repair);GO:0006310(DNA recombination);GO:0006974(cellular response to DNA damage stimulus);GO:0007131(reciprocal meiotic recombination);GO:0008094(DNA-dependent ATPase activity…	03440(Homologous recombination)	K10877	EC:3.6.4.-	DNA-dependent ATPase RDH54	NA	24.0525	21.9139	21.4285	22.7372	37.3698	35.8873	39.4943	38.4149	0.596245	-0.746024	1.17334e-70	1.74341e-69	down	no
853730	PMU1	3368	NM_001179694.1	GO:0003674(molecular_function);GO:0005634(nucleus);GO:0005737(cytoplasm);GO:0008150(biological_process);GO:0016853(isomerase activity)	NA	NA	NA		NA	168.963	166.362	165.74	179.486	84.4397	86.7439	91.5652	90.8613	1.92458	0.944544	1.25253e-70	1.85647e-69	up	no
856452	CUP1-2	2743	NM_001179183.1	GO:0004784(superoxide dismutase activity);GO:0005507(copper ion binding);GO:0005829(cytosol);GO:0010273(detoxification of copper ion);GO:0016209(antioxidant activity);GO:0019430(removal of superoxide radicals);GO:0046688(response to copper ion);GO:0046870(cadmium ion binding);GO:0046872(metal ion binding);GO:0071585(detoxification of cadmium ion)	NA	NA	NA		NA	293.522	297.619	281.796	310.745	606.207	633.49	797.035	655.886	0.439602	-1.18573	1.42055e-70	2.10031e-69	down	yes
851674	YDR098C-B	1007	NM_001184417.2	GO:0000943(retrotransposon nucleocapsid);GO:0003676(nucleic acid binding);GO:0003677(DNA binding);GO:0003723(RNA binding);GO:0003824(catalytic activity);GO:0003887(DNA-directed DNA polymerase activity);GO:0003964(RNA-directed DNA polymerase activity);GO:0004518(nuclease activity);GO:0004519(endonuclease activity);GO:0004523(RNA-DNA hybrid ribonuclease activity);GO:0004540(ribonuclease activity);G…	NA	NA	NA		NA	147.373	154.318	150.904	162.234	78.9116	76.4084	81.1066	78.8009	1.95043	0.963793	1.5177e-70	2.23842e-69	up	no
855293	HOR7	4506	NM_001182758.1	NA	NA	NA	NA		NA	291.487	289.471	293.175	271.432	562.984	612.815	671.36	713.8	0.447319	-1.16063	2.11178e-70	3.10697e-69	down	yes
855239	CLN1	4452	NM_001182706.1	GO:0000079(regulation of cyclin-dependent protein serine/threonine kinase activity);GO:0005634(nucleus);GO:0005737(cytoplasm);GO:0007049(cell cycle);GO:0016538(cyclin-dependent protein serine/threonine kinase regulator activity);GO:0051301(cell division)	04011(MAPK signaling pathway - yeast);04111(Cell cycle - yeast)	K12760	NA	cyclin CLN1	NA	36.7553	30.292	29.0818	29.0199	65.5552	67.4685	67.428	63.633	0.473897	-1.07735	2.23185e-70	3.27557e-69	down	yes
852845	OCH1	2301	NM_001180903.1	GO:0000009(alpha-1,6-mannosyltransferase activity);GO:0000136(alpha-1,6-mannosyltransferase complex);GO:0000137(Golgi cis cisterna);GO:0000139(Golgi membrane);GO:0005783(endoplasmic reticulum);GO:0005789(endoplasmic reticulum membrane);GO:0005794(Golgi apparatus);GO:0006487(protein N-linked glycosylation);GO:0006491(N-glycan processing);GO:0016020(membrane);GO:0016021(integral component of membra…	00513(Various types of N-glycan biosynthesis)	K05528	EC:2.4.1.232	Och1p	NA	48.4865	40.9815	40.0571	40.6308	85.2437	90.0536	86.0576	81.2174	0.496701	-1.00955	3.53414e-70	5.17419e-69	down	yes
852192	YBL086C	121	NM_001178326.1	GO:0003674(molecular_function);GO:0005575(cellular_component);GO:0008150(biological_process)	NA	NA	NA		NA	11.7246	8.23428	7.94666	9.58527	26.9833	27.113	30.2777	33.7242	0.317455	-1.65538	4.6419e-70	6.77944e-69	down	yes
853503	SSC1	3165	NM_001181703.1	GO:0000166(nucleotide binding);GO:0001405(presequence translocase-associated import motor);GO:0005524(ATP binding);GO:0005634(nucleus);GO:0005739(mitochondrion);GO:0005743(mitochondrial inner membrane);GO:0005759(mitochondrial matrix);GO:0006457(protein folding);GO:0016887(ATPase activity);GO:0030150(protein import into mitochondrial matrix);GO:0030234(enzyme regulator activity);GO:0032079(positi…	03018(RNA degradation)	K04043	NA	Hsp70 family ATPase SSC1	NA	336.84	316.993	322.841	326.393	556.438	546.938	528.515	561.519	0.594083	-0.751264	6.10082e-70	8.8885e-69	down	no
850743	OSW2	3711	NM_001181941.1	GO:0003674(molecular_function);GO:0005628(prospore membrane);GO:0005737(cytoplasm);GO:0016020(membrane);GO:0016021(integral component of membrane);GO:0030435(sporulation resulting in formation of a cellular spore);GO:0030476(ascospore wall assembly)	NA	NA	NA		NA	8.42524	7.08583	8.94842	7.8983	1.52415	1.87007	2.35126	1.91742	4.22265	2.07815	7.5665e-70	1.09971e-68	up	yes
852818	PYC1	2279	NM_001180927.1	GO:0000166(nucleotide binding);GO:0003677(DNA binding);GO:0003824(catalytic activity);GO:0004075(biotin carboxylase activity);GO:0004736(pyruvate carboxylase activity);GO:0005524(ATP binding);GO:0005737(cytoplasm);GO:0005829(cytosol);GO:0006090(pyruvate metabolic process);GO:0006094(gluconeogenesis);GO:0008152(metabolic process);GO:0009374(biotin binding);GO:0016874(ligase activity);GO:0046872(me…	01200(Carbon metabolism);01230(Biosynthesis of amino acids);00020(Citrate cycle (TCA cycle));00620(Pyruvate metabolism)	K01958	EC:6.4.1.1	pyruvate carboxylase 1	NA	69.7549	66.8308	65.7089	66.5712	36.2715	36.4103	34.9369	36.6693	1.8634	0.897935	9.1296e-70	1.32368e-68	up	no
851391	CDC9	757	NM_001180224.1	GO:0003910(DNA ligase (ATP) activity);GO:0005634(nucleus);GO:0005739(mitochondrion);GO:0006266(DNA ligation);GO:0006284(base-excision repair);GO:0006289(nucleotide-excision repair);GO:0006310(DNA recombination);GO:0035753(maintenance of DNA trinucleotide repeats);GO:1903461(Okazaki fragment processing involved in mitotic DNA replication)	03030(DNA replication);03410(Base excision repair);03420(Nucleotide excision repair);03430(Mismatch repair)	K10747	EC:6.5.1.1 6.5.1.6 6.5.1.7	DNA ligase (ATP) CDC9	NA	15.5663	14.4823	13.1434	14.9385	28.0046	27.1512	27.1649	27.5598	0.529034	-0.918569	1.87309e-69	2.7092e-68	down	no
855877	MMT2	5584	NM_001184038.2	GO:0003674(molecular_function);GO:0005385(zinc ion transmembrane transporter activity);GO:0005739(mitochondrion);GO:0006810(transport);GO:0006811(ion transport);GO:0006812(cation transport);GO:0006879(cellular iron ion homeostasis);GO:0008324(cation transmembrane transporter activity);GO:0010043(response to zinc ion);GO:0016020(membrane);GO:0016021(integral component of membrane);GO:0031966(mitoc…	00040(Pentose and glucuronate interconversions)	K00854	EC:2.7.1.17	putative xylulose kinase protein	NA	91.9449	88.4949	83.8408	85.7393	38.2482	37.5863	35.7206	42.8581	2.26677	1.18064	1.88015e-69	2.71286e-68	up	yes
852329	FAT1	248	NM_001178389.1	GO:0000038(very long-chain fatty acid metabolic process);GO:0000329(fungal-type vacuole membrane);GO:0003824(catalytic activity);GO:0004467(long-chain fatty acid-CoA ligase activity);GO:0005324(long-chain fatty acid transporter activity);GO:0005777(peroxisome);GO:0005783(endoplasmic reticulum);GO:0005811(lipid particle);GO:0006633(fatty acid biosynthetic process);GO:0006810(transport);GO:0006869(…	NA	NA	NA		NA	36.4948	35.7322	33.7609	34.7306	70.3372	72.2529	64.2576	68.1999	0.511615	-0.96687	3.25616e-69	4.687e-68	down	no
851251	BOL3	23	NM_001178191.1	GO:0003674(molecular_function);GO:0005575(cellular_component);GO:0008150(biological_process)	NA	NA	NA		NA	18.0688	17.7177	16.4911	16.8058	41.1515	43.0274	43.1575	43.9746	0.403264	-1.31021	4.70886e-69	6.76179e-68	down	yes
855137	HFD1	4359	NM_001182610.1	GO:0004028(3-chloroallyl aldehyde dehydrogenase activity);GO:0004029(aldehyde dehydrogenase (NAD) activity);GO:0004030(aldehyde dehydrogenase [NAD(P)+] activity);GO:0005739(mitochondrion);GO:0005741(mitochondrial outer membrane);GO:0005768(endosome);GO:0005783(endoplasmic reticulum);GO:0005811(lipid particle);GO:0006081(cellular aldehyde metabolic process);GO:0008152(metabolic process);GO:0010008…	00010(Glycolysis / Gluconeogenesis);00040(Pentose and glucuronate interconversions);00053(Ascorbate and aldarate);00620(Pyruvate metabolism);00071(Fatty acid degradation);00561(Glycerolipid metabolism);00280(Valine, leucine and isoleucine degradation);00310(Lysine degradation);00330(Arginine and proline metabolism);00340(Histidine metabolism);00380(Tryptophan metabolism);00410(beta-Alanine metabo…	K00128	EC:1.2.1.3	hexadecenal dehydrogenase	NA	26.864	27.2877	27.4795	27.351	52.7997	48.7138	54.1534	56.8978	0.512701	-0.96381	6.77699e-69	9.70829e-68	down	no
852665	SPT16	2144	NM_001181072.1	GO:0000790(nuclear chromatin);GO:0003682(chromatin binding);GO:0005634(nucleus);GO:0005658(alpha DNA polymerase:primase complex);GO:0005694(chromosome);GO:0006260(DNA replication);GO:0006261(DNA-dependent DNA replication);GO:0006281(DNA repair);GO:0006334(nucleosome assembly);GO:0006351(transcription, DNA-templated);GO:0006355(regulation of transcription, DNA-templated);GO:0006368(transcription e…	NA	NA	NA		NA	60.646	55.9285	53.9033	57.479	90.7296	87.6408	93.4039	88.5292	0.63268	-0.660452	1.08866e-68	1.55582e-67	down	no
852113	SAM2	1403	NM_001180810.3	GO:0000166(nucleotide binding);GO:0004478(methionine adenosyltransferase activity);GO:0005524(ATP binding);GO:0005575(cellular_component);GO:0005829(cytosol);GO:0006555(methionine metabolic process);GO:0006556(S-adenosylmethionine biosynthetic process);GO:0006730(one-carbon metabolic process);GO:0016740(transferase activity);GO:0046872(metal ion binding)	01230(Biosynthesis of amino acids);00270(Cysteine and methionine metabolism)	K00789	EC:2.5.1.6	methionine adenosyltransferase SAM2	NA	222.189	199.94	202.311	185.424	97.0645	97.4277	93.6237	97.8564	2.09824	1.06918	1.15284e-68	1.64361e-67	up	yes
853664	URA1	3288	NM_001179781.1	GO:0003824(catalytic activity);GO:0004152(dihydroorotate dehydrogenase activity);GO:0005737(cytoplasm);GO:0006207('de novo' pyrimidine nucleobase biosynthetic process);GO:0006212(uracil catabolic process);GO:0006221(pyrimidine nucleotide biosynthetic process);GO:0006222(UMP biosynthetic process);GO:0016491(oxidoreductase activity);GO:0016627(oxidoreductase activity, acting on the CH-CH group of d…	00240(Pyrimidine metabolism)	K00226	EC:1.3.98.1	dihydroorotate dehydrogenase	NA	1624.98	1607.84	1607.88	1632.22	925.965	876.026	945.315	937.076	1.75685	0.812995	3.00927e-68	4.28017e-67	up	no
853238	REE1	2925	NM_001181650.1	GO:0003674(molecular_function);GO:0005737(cytoplasm);GO:0008150(biological_process)	NA	NA	NA		NA	531.59	584.885	586.865	551.626	247.723	258.883	246.468	262.277	2.22087	1.15113	3.76577e-68	5.34347e-67	up	yes
853106	TDH3	2532	NM_001181321.3	GO:0003723(RNA binding);GO:0004365(glyceraldehyde-3-phosphate dehydrogenase (NAD+) (phosphorylating) activity);GO:0005634(nucleus);GO:0005737(cytoplasm);GO:0005739(mitochondrion);GO:0005811(lipid particle);GO:0005829(cytosol);GO:0005886(plasma membrane);GO:0006006(glucose metabolic process);GO:0006094(gluconeogenesis);GO:0006096(glycolytic process);GO:0006915(apoptotic process);GO:0009277(fungal-…	01200(Carbon metabolism);01230(Biosynthesis of amino acids);00010(Glycolysis / Gluconeogenesis)	K00134	EC:1.2.1.12	glyceraldehyde-3-phosphate dehydrogenase (phosphorylating) TDH3	NA	9076.25	9817.58	9986.5	9225.05	22130	22412.9	19190.6	21735.2	0.44584	-1.1654	4.88768e-68	6.91901e-67	down	yes
855581	AAH1	4766	NM_001182979.1	GO:0000034(adenine deaminase activity);GO:0005634(nucleus);GO:0005737(cytoplasm);GO:0006146(adenine catabolic process);GO:0008270(zinc ion binding);GO:0009117(nucleotide metabolic process);GO:0009168(purine ribonucleoside monophosphate biosynthetic process);GO:0016787(hydrolase activity);GO:0019239(deaminase activity);GO:0043101(purine-containing compound salvage);GO:0043103(hypoxanthine salvage)…	00230(Purine metabolism)	K01488	EC:3.5.4.4	adenine deaminase	NA	312.924	322.303	316.326	305.308	165.489	154.124	156.154	157.341	1.98523	0.989303	8.01359e-68	1.13173e-66	up	no
853064	NSR1	2496	NM_001181288.1	GO:0003729(mRNA binding);GO:0005635(nuclear envelope);GO:0005730(nucleolus);GO:0005739(mitochondrion);GO:0008139(nuclear localization sequence binding);GO:0043047(single-stranded telomeric DNA binding);GO:0044011(single-species biofilm formation on inanimate substrate)	03013(RNA transport);03015(mRNA surveillance pathway);03018(RNA degradation)	K13126	NA	Poly(A) binding protein	NA	1719.31	1740.14	1720.33	1817.44	869.386	830.645	849.303	742.091	2.12589	1.08807	1.03176e-67	1.45369e-66	up	yes
854371	LIP5	5338	NM_001183615.1	GO:0003824(catalytic activity);GO:0005739(mitochondrion);GO:0009107(lipoate biosynthetic process);GO:0009249(protein lipoylation);GO:0016740(transferase activity);GO:0016783(sulfurtransferase activity);GO:0016992(lipoate synthase activity);GO:0046872(metal ion binding);GO:0051536(iron-sulfur cluster binding);GO:0051539(4 iron, 4 sulfur cluster binding)	00785(Lipoic acid metabolism)	K03644	EC:2.8.1.8	putative lipoate synthase	NA	28.3257	22.6018	24.4585	25.4449	50.377	51.005	54.4099	48.3576	0.493908	-1.01769	1.13026e-67	1.58873e-66	down	yes
851705	ARO1	1037	NM_001180435.1	GO:0000166(nucleotide binding);GO:0003824(catalytic activity);GO:0003855(3-dehydroquinate dehydratase activity);GO:0003856(3-dehydroquinate synthase activity);GO:0003866(3-phosphoshikimate 1-carboxyvinyltransferase activity);GO:0004764(shikimate 3-dehydrogenase (NADP+) activity);GO:0004765(shikimate kinase activity);GO:0005524(ATP binding);GO:0005737(cytoplasm);GO:0008152(metabolic process);GO:00…	01230(Biosynthesis of amino acids);00400(Phenylalanine, tyrosine and tryptophan biosynthesis)	K13830	EC:4.2.3.4 4.2.1.10 1.1.1.25 2.7.1.71 2.5.1.19	pentafunctional protein ARO1p	NA	119.21	125.493	129.723	123.877	59.1741	56.6747	53.2808	56.893	2.20466	1.14056	1.18391e-67	1.66025e-66	up	yes
851543	OSH2	891	NM_001180078.1	GO:0005545(1-phosphatidylinositol binding);GO:0005635(nuclear envelope);GO:0005783(endoplasmic reticulum);GO:0005886(plasma membrane);GO:0005935(cellular bud neck);GO:0006810(transport);GO:0006869(lipid transport);GO:0006887(exocytosis);GO:0006897(endocytosis);GO:0008142(oxysterol binding);GO:0008289(lipid binding);GO:0015248(sterol transporter activity);GO:0015918(sterol transport);GO:0016020(me…	NA	NA	NA		NA	12.3069	10.8198	9.86869	9.92964	21.8569	22.0745	23.134	25.1303	0.465586	-1.10288	1.80723e-67	2.52843e-66	down	yes
851467	UBX3	826	NM_001180150.1	GO:0005737(cytoplasm);GO:0005783(endoplasmic reticulum);GO:0030136(clathrin-coated vesicle);GO:0030276(clathrin binding);GO:0033523(histone H2B ubiquitination);GO:0044695(Dsc E3 ubiquitin ligase complex);GO:0072583(clathrin-mediated endocytosis)	04141(Protein processing in endoplasmic reticulum)	K14013	NA	Protein involved in ER-associated protein degradation	NA	13.0364	11.946	11.8154	12.8915	26.7482	23.7825	28.3891	28.8109	0.461237	-1.11642	3.14073e-67	4.38384e-66	down	yes
850332	FRM2	553	NM_001178713.1	GO:0005634(nucleus);GO:0005737(cytoplasm);GO:0006629(lipid metabolic process);GO:0006631(fatty acid metabolic process);GO:0016491(oxidoreductase activity);GO:0016657(oxidoreductase activity, acting on NAD(P)H, nitrogenous group as acceptor);GO:0034599(cellular response to oxidative stress);GO:0045922(negative regulation of fatty acid metabolic process)	NA	NA	NA		NA	16.2601	18.0548	16.6912	15.3528	1.38263	2.50466	2.82602	1.55486	8.02582	3.00465	3.80244e-67	5.29512e-66	up	yes
854377	HIS3	5342	NM_001183621.1	GO:0000105(histidine biosynthetic process);GO:0004424(imidazoleglycerol-phosphate dehydratase activity);GO:0005575(cellular_component);GO:0008652(cellular amino acid biosynthetic process);GO:0016829(lyase activity)	01230(Biosynthesis of amino acids);00340(Histidine metabolism)	K01693	EC:4.2.1.19	imidazoleglycerol-phosphate dehydratase HIS3	NA	155.367	154.344	150.353	166.684	67.2424	67.4244	72.843	79.1031	2.18674	1.12878	9.99572e-67	1.38873e-65	up	yes
853363	IML2	3048	NM_001181515.1	GO:0003674(molecular_function);GO:0005634(nucleus);GO:0005737(cytoplasm);GO:0005739(mitochondrion);GO:0005741(mitochondrial outer membrane);GO:0016020(membrane);GO:0016021(integral component of membrane);GO:0071218(cellular response to misfolded protein)	NA	NA	NA		NA	23.9357	20.4639	19.0164	18.7384	41.818	42.7898	42.6852	44.8146	0.477342	-1.0669	1.16588e-66	1.61604e-65	down	yes
852647	VRG4	2129	NM_001181090.1	GO:0000139(Golgi membrane);GO:0005458(GDP-mannose transmembrane transporter activity);GO:0005739(mitochondrion);GO:0005783(endoplasmic reticulum);GO:0005789(endoplasmic reticulum membrane);GO:0005794(Golgi apparatus);GO:0006486(protein glycosylation);GO:0006810(transport);GO:0008643(carbohydrate transport);GO:0015297(antiporter activity);GO:0015784(GDP-mannose transport);GO:0016020(membrane);GO:0…	NA	NA	NA		NA	181.561	192.001	189.651	179.518	400.807	411.426	360.906	375.574	0.479579	-1.06016	1.24733e-66	1.72494e-65	down	yes
855423	MSB3	4623	NM_001183131.1	GO:0000131(incipient cellular bud site);GO:0000133(polarisome);GO:0000329(fungal-type vacuole membrane);GO:0005096(GTPase activator activity);GO:0005737(cytoplasm);GO:0005770(late endosome);GO:0005829(cytosol);GO:0005886(plasma membrane);GO:0005933(cellular bud);GO:0005934(cellular bud tip);GO:0005935(cellular bud neck);GO:0006887(exocytosis);GO:0006897(endocytosis);GO:0032880(regulation of prote…	NA	NA	NA		NA	51.5013	45.1313	46.9483	50.3697	19.1405	19.6932	21.58	23.7011	2.30579	1.20526	1.93363e-66	2.66788e-65	up	yes
856055	OAZ1	5753	NM_001183866.4	NA	NA	NA	NA		NA	58.3606	53.9581	50.5697	53.1426	21.8494	20.811	24.1511	18.4459	2.53387	1.34134	2.50365e-66	3.44641e-65	up	yes
851272	ADE1	77	NM_001178216.1	GO:0000166(nucleotide binding);GO:0004638(phosphoribosylaminoimidazole carboxylase activity);GO:0004639(phosphoribosylaminoimidazolesuccinocarboxamide synthase activity);GO:0005524(ATP binding);GO:0005634(nucleus);GO:0005737(cytoplasm);GO:0006164(purine nucleotide biosynthetic process);GO:0006189('de novo' IMP biosynthetic process);GO:0016874(ligase activity);GO:0046084(adenine biosynthetic proce…	00230(Purine metabolism)	K01923	EC:6.3.2.6	phosphoribosylaminoimidazolesuccinocarboxamide synthase	NA	225.99	227.503	219.874	229.314	370.088	348.791	375.095	371.273	0.61606	-0.698856	3.2117e-66	4.41093e-65	down	no
855070	YMR050C	4299	NM_001182547.2	GO:0000166(nucleotide binding);GO:0000943(retrotransposon nucleocapsid);GO:0003676(nucleic acid binding);GO:0003677(DNA binding);GO:0003723(RNA binding);GO:0003824(catalytic activity);GO:0003887(DNA-directed DNA polymerase activity);GO:0003964(RNA-directed DNA polymerase activity);GO:0004190(aspartic-type endopeptidase activity);GO:0004518(nuclease activity);GO:0004519(endonuclease activity);GO:0…	NA	NA	NA		NA	142.84	150.906	149.995	159.524	77.2324	73.9494	77.7008	75.0318	1.98498	0.989126	3.73536e-66	5.11838e-65	up	no
856906	YER160C	1926	NM_001179050.4	GO:0000166(nucleotide binding);GO:0000943(retrotransposon nucleocapsid);GO:0003676(nucleic acid binding);GO:0003677(DNA binding);GO:0003723(RNA binding);GO:0003824(catalytic activity);GO:0003887(DNA-directed DNA polymerase activity);GO:0003964(RNA-directed DNA polymerase activity);GO:0004190(aspartic-type endopeptidase activity);GO:0004518(nuclease activity);GO:0004519(endonuclease activity);GO:0…	NA	NA	NA		NA	116.77	121.534	124.125	131.771	60.9789	61.2731	62.3845	59.3458	2.02556	1.01832	3.8731e-66	5.29501e-65	up	yes
852284	HTB2	205	NM_001178242.1	GO:0000786(nucleosome);GO:0000788(nuclear nucleosome);GO:0003677(DNA binding);GO:0005634(nucleus);GO:0005694(chromosome);GO:0006333(chromatin assembly or disassembly);GO:0006334(nucleosome assembly);GO:0031298(replication fork protection complex);GO:0046982(protein heterodimerization activity)	NA	NA	NA		NA	703.832	711.138	744.391	727.879	1302.19	1291.82	1259.5	1291.82	0.561139	-0.833571	4.35293e-66	5.93743e-65	down	no
851675	YDR098C-A	1008	NM_001184416.1	GO:0000943(retrotransposon nucleocapsid);GO:0003723(RNA binding);GO:0005737(cytoplasm);GO:0032197(transposition, RNA-mediated)	NA	NA	NA		NA	0.025998	0.02317	0.024642	0.025164	5.25001	4.75278	4.55828	4.51473	0.00518846	-7.59048	4.63115e-66	6.30257e-65	down	yes
854302	BAG7	5275	NM_001183553.3	GO:0005096(GTPase activator activity);GO:0005575(cellular_component);GO:0007165(signal transduction);GO:0035024(negative regulation of Rho protein signal transduction);GO:0043547(positive regulation of GTPase activity)	04011(MAPK signaling pathway - yeast)	K19845	NA	hypothetical protein	NA	22.0141	16.8409	16.8986	15.4154	4.83232	5.2227	4.86919	4.13394	3.73431	1.90084	4.66875e-66	6.33453e-65	up	yes
855548	MDG1	4735	NM_001183011.1	GO:0000750(pheromone-dependent signal transduction involved in conjugation with cellular fusion);GO:0003674(molecular_function);GO:0005634(nucleus);GO:0005737(cytoplasm);GO:0005886(plasma membrane);GO:0016020(membrane);GO:0045121(membrane raft)	NA	NA	NA		NA	8.76092	5.88486	5.06186	6.1142	44.3049	42.6428	46.9853	55.0241	0.136655	-2.87139	4.67579e-66	6.33453e-65	down	yes
855242	ERG2	4455	NM_001182709.1	GO:0000247(C-8 sterol isomerase activity);GO:0005783(endoplasmic reticulum);GO:0005789(endoplasmic reticulum membrane);GO:0006629(lipid metabolic process);GO:0006694(steroid biosynthetic process);GO:0006696(ergosterol biosynthetic process);GO:0008202(steroid metabolic process);GO:0016020(membrane);GO:0016021(integral component of membrane);GO:0016126(sterol biosynthetic process);GO:0016853(isomer…	00100(Steroid biosynthesis)	K09829	EC:5.-.-.-	C-8 sterol isomerase ERG2	NA	818.646	858.76	861.072	830.728	390.074	407.57	361.909	393.006	2.1701	1.11776	6.89633e-66	9.32172e-65	up	yes
855352	SCW10	4561	NM_001182815.1	GO:0000324(fungal-type vacuole);GO:0000747(conjugation with cellular fusion);GO:0003729(mRNA binding);GO:0004553(hydrolase activity, hydrolyzing O-glycosyl compounds);GO:0005576(extracellular region);GO:0005618(cell wall);GO:0005773(vacuole);GO:0005975(carbohydrate metabolic process);GO:0008152(metabolic process);GO:0009277(fungal-type cell wall);GO:0015926(glucosidase activity);GO:0016787(hydrol…	00500(Starch and sucrose metabolism)	K01210	EC:3.2.1.58	Soluble Cell Wall protein	NA	218.978	220.327	225.695	207.24	520.647	512.647	438.482	460.081	0.451503	-1.14719	7.20738e-66	9.72022e-65	down	yes
852144	CAB1	1432	NM_001180839.3	GO:0000166(nucleotide binding);GO:0004594(pantothenate kinase activity);GO:0005524(ATP binding);GO:0005634(nucleus);GO:0005737(cytoplasm);GO:0015937(coenzyme A biosynthetic process);GO:0016301(kinase activity);GO:0016310(phosphorylation);GO:0016740(transferase activity)	00770(Pantothenate and CoA biosynthesis)	K09680	EC:2.7.1.33	pantothenate kinase	NA	159.652	145.85	148.429	149.346	79.0931	81.5099	89.2485	84.6238	1.80365	0.85092	7.76483e-66	1.04485e-64	up	no
855110	SEG1	4334	NM_001182586.1	GO:0003674(molecular_function);GO:0005737(cytoplasm);GO:0005840(ribosome);GO:0005886(plasma membrane);GO:0016020(membrane);GO:0032126(eisosome);GO:0070941(eisosome assembly);GO:0071944(cell periphery)	NA	NA	NA		NA	23.7407	22.6821	20.7705	21.5903	39.2895	36.9291	39.1908	38.1775	0.578068	-0.790689	1.21272e-65	1.6282e-64	down	no
853283	FAR1	2977	NM_001181590.1	GO:0000750(pheromone-dependent signal transduction involved in conjugation with cellular fusion);GO:0000751(mitotic cell cycle arrest in response to pheromone);GO:0004860(protein kinase inhibitor activity);GO:0004861(cyclin-dependent protein serine/threonine kinase inhibitor activity);GO:0005634(nucleus);GO:0005737(cytoplasm);GO:0007049(cell cycle);GO:0008270(zinc ion binding);GO:0016020(membrane…	04011(MAPK signaling pathway - yeast);04111(Cell cycle - yeast)	K06652	NA	cyclin-dependent protein serine/threonine kinase inhibiting protein FAR1	NA	21.8777	22.7207	20.9291	22.6355	47.9857	47.1479	47.3673	40.5821	0.481547	-1.05425	1.36691e-65	1.8311e-64	down	yes
850887	MMR1	3850	NM_001182077.1	GO:0000001(mitochondrion inheritance);GO:0000131(incipient cellular bud site);GO:0003674(molecular_function);GO:0005739(mitochondrion);GO:0005741(mitochondrial outer membrane);GO:0005933(cellular bud);GO:0005934(cellular bud tip);GO:0005935(cellular bud neck);GO:0007049(cell cycle);GO:0016020(membrane);GO:0051301(cell division)	NA	NA	NA		NA	35.0406	31.8512	32.2195	30.6062	59.5073	59.0727	58.556	57.1324	0.553713	-0.852788	1.68743e-65	2.25543e-64	down	no
856140	YOP1	5830	NM_001184125.1	GO:0000139(Golgi membrane);GO:0005515(protein binding);GO:0005783(endoplasmic reticulum);GO:0005789(endoplasmic reticulum membrane);GO:0005794(Golgi apparatus);GO:0005933(cellular bud);GO:0005934(cellular bud tip);GO:0007029(endoplasmic reticulum organization);GO:0016020(membrane);GO:0016021(integral component of membrane);GO:0016192(vesicle-mediated transport);GO:0048309(endoplasmic reticulum in…	NA	NA	NA		NA	304.15	319.784	307.61	296.724	631.253	675.218	579.331	640.946	0.486106	-1.04066	2.18967e-65	2.92021e-64	down	yes
856103	LSP1	5799	NM_001183818.1	GO:0005737(cytoplasm);GO:0005739(mitochondrion);GO:0005741(mitochondrial outer membrane);GO:0005886(plasma membrane);GO:0005938(cell cortex);GO:0006469(negative regulation of protein kinase activity);GO:0006897(endocytosis);GO:0008289(lipid binding);GO:0009408(response to heat);GO:0032126(eisosome);GO:0071944(cell periphery)	00130(Ubiquinone and other terpenoid-quinone biosynthesis)	K06126	EC:1.14.13.-	putative ubiquinone biosynthesis monooxygenase coq6 protein	NA	235.38	208.857	215.147	200.632	422.971	431.1	432.794	512.72	0.477897	-1.06523	2.33567e-65	3.108e-64	down	yes
851646	TPS2	983	NM_001180382.1	GO:0003824(catalytic activity);GO:0004805(trehalose-phosphatase activity);GO:0005737(cytoplasm);GO:0005739(mitochondrion);GO:0005946(alpha,alpha-trehalose-phosphate synthase complex (UDP-forming));GO:0005992(trehalose biosynthetic process);GO:0016787(hydrolase activity);GO:0034605(cellular response to heat)	00500(Starch and sucrose metabolism)	K16055	EC:2.4.1.15 3.1.3.12	trehalose-phosphatase TPS2	NA	64.1412	47.8967	47.933	49.4647	132.204	131.39	135.709	172.303	0.366399	-1.44851	2.4009e-65	3.18771e-64	down	yes
851857	AKR1	1175	NM_001180572.1	GO:0000139(Golgi membrane);GO:0005768(endosome);GO:0005794(Golgi apparatus);GO:0006612(protein targeting to membrane);GO:0008270(zinc ion binding);GO:0010969(regulation of pheromone-dependent signal transduction involved in conjugation with cellular fusion);GO:0016020(membrane);GO:0016021(integral component of membrane);GO:0016409(palmitoyltransferase activity);GO:0016740(transferase activity);GO…	NA	NA	NA		NA	209.345	211.296	213.153	193.684	98.2466	95.7312	87.5111	95.5253	2.19482	1.1341	2.57537e-65	3.4118e-64	up	yes
856487	RTC3	2778	NM_001179217.1	GO:0003674(molecular_function);GO:0005634(nucleus);GO:0005737(cytoplasm);GO:0006364(rRNA processing);GO:0016070(RNA metabolic process);GO:0042254(ribosome biogenesis)	NA	NA	NA		NA	27.4796	32.3049	31.4834	33.4672	75.0227	91.3388	93.8297	87.7497	0.358495	-1.47998	2.65115e-65	3.50444e-64	down	yes
852051	APT2	1347	NM_001180749.3	GO:0003674(molecular_function);GO:0003999(adenine phosphoribosyltransferase activity);GO:0005737(cytoplasm);GO:0006166(purine ribonucleoside salvage);GO:0008150(biological_process);GO:0009116(nucleoside metabolic process);GO:0016740(transferase activity);GO:0016757(transferase activity, transferring glycosyl groups);GO:0044209(AMP salvage)	00230(Purine metabolism)	K00759	EC:2.4.2.7	adenine phosphoribosyltransferase APT2	NA	138.791	145.281	144.453	139.626	57.4317	65.3678	60.4056	54.0797	2.39439	1.25966	4.44601e-65	5.86403e-64	up	yes
852636	ADH4	2098	NM_001181122.1	GO:0000947(amino acid catabolic process to alcohol via Ehrlich pathway);GO:0004022(alcohol dehydrogenase (NAD) activity);GO:0005739(mitochondrion);GO:0006113(fermentation);GO:0016491(oxidoreductase activity);GO:0046872(metal ion binding);GO:0055114(oxidation-reduction process)	00010(Glycolysis / Gluconeogenesis);00071(Fatty acid degradation);00350(Tyrosine metabolism)	K13954	EC:1.1.1.1	alcohol dehydrogenase ADH4	NA	29.8586	32.1556	30.2328	26.9044	73.9167	72.7703	65.407	66.5904	0.42755	-1.22584	6.39962e-65	8.42219e-64	down	yes
853760	HSL1	3392	NM_001179667.2	GO:0000086(G2/M transition of mitotic cell cycle);GO:0000144(cellular bud neck septin ring);GO:0000166(nucleotide binding);GO:0004672(protein kinase activity);GO:0004674(protein serine/threonine kinase activity);GO:0005524(ATP binding);GO:0005737(cytoplasm);GO:0005935(cellular bud neck);GO:0006468(protein phosphorylation);GO:0016301(kinase activity);GO:0016310(phosphorylation);GO:0016740(transfer…	04011(MAPK signaling pathway - yeast);04111(Cell cycle - yeast)	K02515	EC:2.7.11.-	protein kinase HSL1	NA	15.9665	15.498	15.8367	17.4587	31.4846	30.9401	34.1382	28.8647	0.516312	-0.953684	8.4549e-65	1.11026e-63	down	no
853602	MET5	3256	NM_001181795.1	GO:0000097(sulfur amino acid biosynthetic process);GO:0000103(sulfate assimilation);GO:0000324(fungal-type vacuole);GO:0003824(catalytic activity);GO:0004783(sulfite reductase (NADPH) activity);GO:0005737(cytoplasm);GO:0008152(metabolic process);GO:0008652(cellular amino acid biosynthetic process);GO:0009086(methionine biosynthetic process);GO:0009337(sulfite reductase complex (NADPH));GO:0010181…	00920(Sulfur metabolism)	K00381	EC:1.8.1.2	sulfite reductase (NADPH) subunit beta	NA	5.6152	4.38617	4.23426	3.78902	12.524	12.4925	11.6461	13.2963	0.36079	-1.47077	9.0961e-65	1.19037e-63	down	yes
856115	REC8	5809	NM_001184104.1	GO:0000775(chromosome, centromeric region);GO:0000780(condensed nuclear chromosome, centromeric region);GO:0000794(condensed nuclear chromosome);GO:0003682(chromatin binding);GO:0005634(nucleus);GO:0005694(chromosome);GO:0007059(chromosome segregation);GO:0007130(synaptonemal complex assembly);GO:0007131(reciprocal meiotic recombination);GO:0051177(meiotic sister chromatid cohesion);GO:0051321(me…	04113(Meiosis - yeast)	K12780	NA	Rec8p	NA	4.57126	5.14551	4.98541	4.92056	1.14316	1.27062	1.20421	0.929385	4.31519	2.10942	9.10472e-65	1.19037e-63	up	yes
851956	TRP4	1263	NM_001180662.3	GO:0000162(tryptophan biosynthetic process);GO:0004048(anthranilate phosphoribosyltransferase activity);GO:0005634(nucleus);GO:0005737(cytoplasm);GO:0008152(metabolic process);GO:0008652(cellular amino acid biosynthetic process);GO:0009073(aromatic amino acid family biosynthetic process);GO:0016740(transferase activity);GO:0016757(transferase activity, transferring glycosyl groups)	01230(Biosynthesis of amino acids);00400(Phenylalanine, tyrosine and tryptophan biosynthesis)	K00766	EC:2.4.2.18	anthranilate phosphoribosyltransferase	NA	158.944	157.39	156.839	140.716	57.2781	57.7063	46.271	60.2522	2.77141	1.47062	1.16345e-64	1.51781e-63	up	yes
853095	QCR9	2524	NM_001181312.1	GO:0005739(mitochondrion);GO:0005743(mitochondrial inner membrane);GO:0005750(mitochondrial respiratory chain complex III);GO:0006122(mitochondrial electron transport, ubiquinol to cytochrome c);GO:0008121(ubiquinol-cytochrome-c reductase activity);GO:0009060(aerobic respiration);GO:0016020(membrane);GO:0016021(integral component of membrane);GO:0034551(mitochondrial respiratory chain complex III…	00190(Oxidative phosphorylation)	K00419	NA	ubiquinol--cytochrome-c reductase subunit 9	NA	58.0994	43.9637	48.7635	44.5477	118.319	133.995	138.245	148.097	0.362707	-1.46312	1.40437e-64	1.82812e-63	down	yes
850658	RTT109	3656	NM_001181822.1	GO:0004402(histone acetyltransferase activity);GO:0005634(nucleus);GO:0006303(double-strand break repair via nonhomologous end joining);GO:0006351(transcription, DNA-templated);GO:0006355(regulation of transcription, DNA-templated);GO:0006974(cellular response to DNA damage stimulus);GO:0010468(regulation of gene expression);GO:0010484(H3 histone acetyltransferase activity);GO:0010526(negative re…	NA	NA	NA		NA	6.67877	5.09112	4.60325	4.69307	15.9928	14.669	16.761	15.5317	0.334626	-1.57938	1.65199e-64	2.1458e-63	down	yes
856450	CUP1-1	2741	NM_001179185.1	GO:0004784(superoxide dismutase activity);GO:0005507(copper ion binding);GO:0005829(cytosol);GO:0010273(detoxification of copper ion);GO:0016209(antioxidant activity);GO:0019430(removal of superoxide radicals);GO:0046688(response to copper ion);GO:0046870(cadmium ion binding);GO:0046872(metal ion binding);GO:0071585(detoxification of cadmium ion)	NA	NA	NA		NA	320.089	328.006	309.365	337.461	645.602	669.632	854.145	697.736	0.451646	-1.14674	2.1006e-64	2.7226e-63	down	yes
854027	SMF1	5024	NM_001183376.1	GO:0000324(fungal-type vacuole);GO:0005215(transporter activity);GO:0005886(plasma membrane);GO:0006810(transport);GO:0006825(copper ion transport);GO:0006826(iron ion transport);GO:0006828(manganese ion transport);GO:0006876(cellular cadmium ion homeostasis);GO:0006878(cellular copper ion homeostasis);GO:0015295(solute:proton symporter activity);GO:0015691(cadmium ion transport);GO:0016020(membr…	NA	NA	NA		NA	32.63	29.098	32.8036	31.1661	64.1812	63.3416	59.0978	60.2048	0.509258	-0.973532	3.96998e-64	5.13439e-63	down	no
853487	RBH2	3152	NM_001181688.3	GO:0003674(molecular_function);GO:0005575(cellular_component);GO:0019320(hexose catabolic process)	NA	NA	NA		NA	7.93494	6.96962	5.95694	6.30368	15.605	15.5902	15.573	16.4524	0.429688	-1.21864	5.20766e-64	6.72058e-63	down	yes
851665	RLI1	1001	NM_001180399.3	GO:0000054(ribosomal subunit export from nucleus);GO:0000166(nucleotide binding);GO:0003743(translation initiation factor activity);GO:0005506(iron ion binding);GO:0005524(ATP binding);GO:0005634(nucleus);GO:0005737(cytoplasm);GO:0006364(rRNA processing);GO:0006412(translation);GO:0006413(translational initiation);GO:0006415(translational termination);GO:0006810(transport);GO:0016887(ATPase activ…	02010(ABC transporters)	K05658	EC:3.6.3.44	P-loop containing nucleoside triphosphate hydrolase protein	NA	77.2075	75.9822	75.7707	72.1967	158.433	153.904	138.025	145.541	0.505379	-0.984561	5.58205e-64	7.18824e-63	down	no
852928	YGR038C-B	2380	NM_001184434.2	GO:0000943(retrotransposon nucleocapsid);GO:0003676(nucleic acid binding);GO:0003677(DNA binding);GO:0003723(RNA binding);GO:0003824(catalytic activity);GO:0003887(DNA-directed DNA polymerase activity);GO:0003964(RNA-directed DNA polymerase activity);GO:0004518(nuclease activity);GO:0004519(endonuclease activity);GO:0004523(RNA-DNA hybrid ribonuclease activity);GO:0004540(ribonuclease activity);G…	NA	NA	NA		NA	134.756	139.602	141.439	150.667	72.1675	72.1145	75.8628	72.6605	1.93461	0.952045	6.41849e-64	8.24762e-63	up	no
850817	YLR126C	3778	NM_001182013.1	GO:0003674(molecular_function);GO:0005634(nucleus);GO:0005737(cytoplasm);GO:0006541(glutamine metabolic process);GO:0006878(cellular copper ion homeostasis);GO:0006879(cellular iron ion homeostasis);GO:0016740(transferase activity);GO:0034399(nuclear periphery)	00230(Purine metabolism)	K01951	EC:6.3.5.2	hypothetical protein	NA	110.817	114.388	107.657	119.13	48.6108	45.7329	54.9936	43.3199	2.34609	1.23026	6.79016e-64	8.70652e-63	up	yes
856283	YPR158W-B	5950	NM_001184398.2	GO:0000943(retrotransposon nucleocapsid);GO:0003676(nucleic acid binding);GO:0003677(DNA binding);GO:0003723(RNA binding);GO:0003824(catalytic activity);GO:0003887(DNA-directed DNA polymerase activity);GO:0003964(RNA-directed DNA polymerase activity);GO:0004518(nuclease activity);GO:0004519(endonuclease activity);GO:0004523(RNA-DNA hybrid ribonuclease activity);GO:0004540(ribonuclease activity);G…	NA	NA	NA		NA	94.6287	99.4233	100.445	106.152	51.0552	49.2734	52.2429	49.6321	1.98141	0.986529	8.78703e-64	1.12429e-62	up	no
854852	LYS1	1648	NM_001179556.3	GO:0003729(mRNA binding);GO:0004754(saccharopine dehydrogenase (NAD+, L-lysine-forming) activity);GO:0005737(cytoplasm);GO:0008652(cellular amino acid biosynthetic process);GO:0009085(lysine biosynthetic process);GO:0016491(oxidoreductase activity);GO:0019878(lysine biosynthetic process via aminoadipic acid);GO:0055114(oxidation-reduction process)	01230(Biosynthesis of amino acids);00300(Lysine biosynthesis);00310(Lysine degradation)	K00290	EC:1.5.1.7	saccharopine dehydrogenase (NAD+, L-lysine-forming)	NA	92.2511	95.5503	89.8819	93.9409	39.4888	41.4574	34.8047	41.2931	2.36637	1.24268	2.55184e-63	3.25808e-62	up	yes
854151	PLB3	5136	NM_001183265.1	GO:0000324(fungal-type vacuole);GO:0004620(phospholipase activity);GO:0004622(lysophospholipase activity);GO:0005576(extracellular region);GO:0005886(plasma membrane);GO:0006629(lipid metabolic process);GO:0006660(phosphatidylserine catabolic process);GO:0008152(metabolic process);GO:0009395(phospholipid catabolic process);GO:0016020(membrane);GO:0016042(lipid catabolic process);GO:0016787(hydrol…	00564(Glycerophospholipid metabolism)	K13333	EC:3.1.1.5	Plb3p	NA	26.2719	20.9868	20.7633	19.9457	75.0303	69.7668	68.3912	51.4893	0.332358	-1.58919	3.10967e-63	3.96186e-62	down	yes
851605	ARO3	946	NM_001180343.3	GO:0003824(catalytic activity);GO:0003849(3-deoxy-7-phosphoheptulonate synthase activity);GO:0005634(nucleus);GO:0005737(cytoplasm);GO:0005739(mitochondrion);GO:0008652(cellular amino acid biosynthetic process);GO:0009058(biosynthetic process);GO:0009073(aromatic amino acid family biosynthetic process);GO:0009423(chorismate biosynthetic process);GO:0016740(transferase activity)	01230(Biosynthesis of amino acids);00400(Phenylalanine, tyrosine and tryptophan biosynthesis)	K01626	EC:2.5.1.54	3-deoxy-7-phosphoheptulonate synthase ARO3	NA	352.82	343.05	345.133	373.724	187.124	192.012	195.977	201.431	1.82183	0.865386	3.11787e-63	3.96387e-62	up	no
853590	VPS70	3244	NM_001181784.1	GO:0003674(molecular_function);GO:0004177(aminopeptidase activity);GO:0005783(endoplasmic reticulum);GO:0006508(proteolysis);GO:0006623(protein targeting to vacuole);GO:0006810(transport);GO:0008233(peptidase activity);GO:0008237(metallopeptidase activity);GO:0015031(protein transport);GO:0016020(membrane);GO:0016021(integral component of membrane);GO:0016787(hydrolase activity);GO:0046872(metal …	NA	NA	NA		NA	33.091	30.7226	30.1322	31.0232	49.341	47.6936	50.5228	50.7541	0.630166	-0.666197	1.1125e-62	1.41137e-61	down	no
1466503	CMC4	4447	NM_001184524.1	GO:0003674(molecular_function);GO:0005739(mitochondrion);GO:0005758(mitochondrial intermembrane space);GO:0008150(biological_process)	NA	NA	NA		NA	43.2463	42.1428	41.9061	37.51	9.15219	10.9104	10.0795	11.5002	3.95764	1.98464	1.72555e-62	2.18448e-61	up	yes
852569	REI1	474	NM_001178615.4	GO:0000278(mitotic cell cycle);GO:0003676(nucleic acid binding);GO:0005737(cytoplasm);GO:0006913(nucleocytoplasmic transport);GO:0007117(budding cell bud growth);GO:0008270(zinc ion binding);GO:0022625(cytosolic large ribosomal subunit);GO:0030687(preribosome, large subunit precursor);GO:0042254(ribosome biogenesis);GO:0042273(ribosomal large subunit biogenesis);GO:0043565(sequence-specific DNA b…	NA	NA	NA		NA	113.452	107.437	106.09	122.511	47.5403	45.4275	54.6919	41.9093	2.37111	1.24556	7.17761e-62	9.06741e-61	up	yes
851216	PSK1	54	NM_001178162.2	GO:0004672(protein kinase activity);GO:0004674(protein serine/threonine kinase activity);GO:0005524(ATP binding);GO:0005737(cytoplasm);GO:0006468(protein phosphorylation)	04113(Meiosis - yeast)	K12761	EC:2.7.11.1	hypothetical protein	NA	11.1796	9.19108	8.37424	9.12964	21.034	20.9872	19.3502	20.9605	0.460024	-1.12022	1.03719e-61	1.30752e-60	down	yes
853616	DAN4	3270	NM_001181809.2	GO:0005575(cellular_component)	00520(Amino sugar and nucleotide sugar metabolism)	K01183	EC:3.2.1.14	hypothetical protein	NA	21.8357	22.7619	23.0459	23.2211	8.24047	8.08366	6.07638	6.50782	3.1432	1.65223	1.61487e-61	2.03148e-60	up	yes
856294	RHO1	5960	NM_001184262.1	NA	04011(MAPK signaling pathway - yeast);04144(Endocytosis)	K04513	NA	Rho family GTPase RHO1	NA	339.706	317.223	312.936	323.646	479.341	492.293	506.376	518.807	0.647786	-0.626411	1.69832e-61	2.13198e-60	down	no
850449	YCR087C-A	656	NM_001184316.1	GO:0003674(molecular_function);GO:0005634(nucleus);GO:0005730(nucleolus);GO:0008150(biological_process);GO:0046872(metal ion binding)	NA	NA	NA		NA	195.321	194.157	187.448	211.12	92.5185	90.9783	105.871	98.6559	2.03092	1.02214	2.75894e-61	3.45618e-60	up	yes
853751	HAP4	3383	NM_001179675.1	GO:0000436(carbon catabolite activation of transcription from RNA polymerase II promoter);GO:0001076(transcription factor activity, RNA polymerase II transcription factor binding);GO:0001077(transcriptional activator activity, RNA polymerase II core promoter proximal region sequence-specific binding);GO:0001102(RNA polymerase II activating transcription factor binding);GO:0003677(DNA binding);GO:…	NA	NA	NA		NA	13.302	18.6928	17.567	20.5958	116.166	111.424	128.717	92.1178	0.156453	-2.6762	4.064e-61	5.08043e-60	down	yes
851820	LYS4	1142	NM_001180542.3	GO:0004409(homoaconitate hydratase activity);GO:0005739(mitochondrion);GO:0008152(metabolic process);GO:0008652(cellular amino acid biosynthetic process);GO:0009085(lysine biosynthetic process);GO:0016829(lyase activity);GO:0019878(lysine biosynthetic process via aminoadipic acid);GO:0046872(metal ion binding);GO:0051536(iron-sulfur cluster binding);GO:0051539(4 iron, 4 sulfur cluster binding)	01210(2-Oxocarboxylic acid metabolism);01230(Biosynthesis of amino acids);00300(Lysine biosynthesis)	K01705	EC:4.2.1.36	homoaconitate hydratase LYS4	NA	34.1077	34.1553	33.3607	32.9484	66.0766	61.0387	60.0619	59.7027	0.545091	-0.87543	4.75691e-61	5.93142e-60	down	no
853142	DIE2	2566	NM_001181356.2	GO:0004583(dolichyl-phosphate-glucose-glycolipid alpha-glucosyltransferase activity);GO:0005783(endoplasmic reticulum);GO:0005789(endoplasmic reticulum membrane);GO:0006486(protein glycosylation);GO:0006487(protein N-linked glycosylation);GO:0006488(dolichol-linked oligosaccharide biosynthetic process);GO:0016020(membrane);GO:0016021(integral component of membrane);GO:0016740(transferase activity…	00510(N-Glycan biosynthesis)	K03850	EC:2.4.1.256	dolichyl-P-Glc:Glc(2)Man(9)GlcNAc(2)-PP-dolichol alpha-1,2-glucosyltransferase	NA	18.6263	16.3275	16.8521	15.2061	37.5393	38.5674	33.7921	36.9217	0.456421	-1.13156	4.76455e-61	5.93142e-60	down	yes
856443	AAP1	2734	NM_001179177.1	GO:0004177(aminopeptidase activity);GO:0005634(nucleus);GO:0005737(cytoplasm);GO:0005977(glycogen metabolic process);GO:0006508(proteolysis);GO:0008233(peptidase activity);GO:0008237(metallopeptidase activity);GO:0008270(zinc ion binding);GO:0016787(hydrolase activity);GO:0042277(peptide binding);GO:0043171(peptide catabolic process);GO:0046872(metal ion binding);GO:0070006(metalloaminopeptidase …	00480(Glutathione metabolism)	K01256	EC:3.4.11.2	alanine/arginine aminopeptidase	NA	34.7338	30.7609	31.7201	31.027	54.6518	53.3724	53.5383	56.9431	0.586904	-0.768803	5.02118e-61	6.23793e-60	down	no
850788	ICT1	3754	NM_001181986.1	GO:0003841(1-acylglycerol-3-phosphate O-acyltransferase activity);GO:0005575(cellular_component);GO:0006629(lipid metabolic process);GO:0006654(phosphatidic acid biosynthetic process);GO:0008654(phospholipid biosynthetic process);GO:0016740(transferase activity);GO:0016746(transferase activity, transferring acyl groups);GO:0016787(hydrolase activity);GO:0042171(lysophosphatidic acid acyltransfera…	00564(Glycerophospholipid metabolism)	K13535	EC:3.1.1.-	KLTH0C01254p	NA	101.556	82.7791	81.2013	89.5411	40.0652	43.5474	41.3377	40.5937	2.14491	1.10092	6.30706e-61	7.81918e-60	up	yes
851947	SVF1	1255	NM_001180654.3	GO:0003674(molecular_function);GO:0005634(nucleus);GO:0005737(cytoplasm);GO:0006979(response to oxidative stress);GO:0034599(cellular response to oxidative stress)	NA	NA	NA		NA	291.713	276.62	279.026	294.743	162.522	154.047	175.233	163.622	1.74254	0.801192	9.57915e-61	1.18512e-59	up	no
854953	SUR7	4196	NM_001182410.1	GO:0003674(molecular_function);GO:0005739(mitochondrion);GO:0005886(plasma membrane);GO:0005938(cell cortex);GO:0006897(endocytosis);GO:0016020(membrane);GO:0016021(integral component of membrane);GO:0030435(sporulation resulting in formation of a cellular spore);GO:0030437(ascospore formation);GO:0030479(actin cortical patch);GO:0032126(eisosome);GO:0045121(membrane raft);GO:0071944(cell periphe…	NA	NA	NA		NA	79.439	77.8039	77.5791	66.9055	177.043	173.261	150.996	174.675	0.446359	-1.16372	1.02503e-60	1.26554e-59	down	yes
851311	GDH2	709	NM_001180275.1	GO:0004352(glutamate dehydrogenase (NAD+) activity);GO:0005739(mitochondrion);GO:0006807(nitrogen compound metabolic process);GO:0016491(oxidoreductase activity);GO:0019551(glutamate catabolic process to 2-oxoglutarate);GO:0055114(oxidation-reduction process)	00910(Nitrogen metabolism);00250(Alanine, aspartate and glutamate metabolism);00220(Arginine biosynthesis);00430(Taurine and hypotaurine metabolism)	K15371	EC:1.4.1.2	glutamate dehydrogenase (NAD(+))	NA	53.6688	48.8087	50.4612	50.3986	28.7233	27.464	27.1103	27.2672	1.83908	0.878981	1.62179e-60	1.99821e-59	up	no
855540	PBR1	4729	NM_001183019.2	GO:0005635(nuclear envelope);GO:0005783(endoplasmic reticulum);GO:0005789(endoplasmic reticulum membrane);GO:0008150(biological_process);GO:0016020(membrane);GO:0016021(integral component of membrane);GO:0016491(oxidoreductase activity);GO:0016726(oxidoreductase activity, acting on CH or CH2 groups, NAD or NADP as acceptor);GO:0055114(oxidation-reduction process)	00600(Sphingolipid metabolism)	K04708	EC:1.1.1.102	Pc13g08860	NA	28.1904	26.505	25.863	27.8085	44.8948	45.2181	49.8644	45.7235	0.583556	-0.777057	1.78174e-60	2.19078e-59	down	no
851504	PSA1	860	NM_001180114.1	GO:0000032(cell wall mannoprotein biosynthetic process);GO:0000166(nucleotide binding);GO:0004475(mannose-1-phosphate guanylyltransferase activity);GO:0005525(GTP binding);GO:0005737(cytoplasm);GO:0006486(protein glycosylation);GO:0007049(cell cycle);GO:0009058(biosynthetic process);GO:0009298(GDP-mannose biosynthetic process);GO:0016740(transferase activity);GO:0016779(nucleotidyltransferase act…	00051(Fructose and mannose metabolism);00520(Amino sugar and nucleotide sugar metabolism)	K00966	EC:2.7.7.13	mannose-1-phosphate guanylyltransferase	NA	1134.07	1235.27	1229.34	1158.98	2181.4	2174.71	2140.18	2208.38	0.546564	-0.871538	1.79347e-60	2.20068e-59	down	no
850532	HSP12	2014	NM_001179952.1	GO:0005634(nucleus);GO:0005737(cytoplasm);GO:0005768(endosome);GO:0005829(cytosol);GO:0005886(plasma membrane);GO:0006950(response to stress);GO:0007009(plasma membrane organization);GO:0007155(cell adhesion);GO:0008289(lipid binding);GO:0034599(cellular response to oxidative stress);GO:0034605(cellular response to heat);GO:0071470(cellular response to osmotic stress)	NA	NA	NA		NA	11.8061	15.1998	12.5271	14.2917	42.1515	37.8316	46.5381	44.1823	0.315311	-1.66515	1.88449e-60	2.30763e-59	down	yes
855303	TPS3	4516	NM_001182768.1	GO:0003824(catalytic activity);GO:0003825(alpha,alpha-trehalose-phosphate synthase (UDP-forming) activity);GO:0004805(trehalose-phosphatase activity);GO:0005737(cytoplasm);GO:0005946(alpha,alpha-trehalose-phosphate synthase complex (UDP-forming));GO:0005992(trehalose biosynthetic process);GO:0030234(enzyme regulator activity)	00500(Starch and sucrose metabolism)	K16055	EC:2.4.1.15 3.1.3.12	Tps3p	NA	25.2194	22.375	23.6671	21.6956	47.0722	45.5484	42.8935	50.0624	0.50091	-0.997377	2.69253e-60	3.29038e-59	down	no
853560	JJJ3	3215	NM_001181755.3	GO:0005634(nucleus);GO:0005737(cytoplasm);GO:0008198(ferrous iron binding);GO:0017183(peptidyl-diphthamide biosynthetic process from peptidyl-histidine);GO:0046872(metal ion binding)	04141(Protein processing in endoplasmic reticulum)	K09503	NA	DnaJ-domain-containing protein	NA	41.7619	42.5254	37.0631	35.0423	12.2959	12.9911	12.0347	9.78117	3.32024	1.73129	3.44814e-60	4.20518e-59	up	yes
851285	YAT1	87	NM_001178226.1	GO:0004092(carnitine O-acetyltransferase activity);GO:0005739(mitochondrion);GO:0005743(mitochondrial inner membrane);GO:0006066(alcohol metabolic process);GO:0006629(lipid metabolic process);GO:0006631(fatty acid metabolic process);GO:0006810(transport);GO:0009437(carnitine metabolic process);GO:0016020(membrane);GO:0016740(transferase activity);GO:0016746(transferase activity, transferring acyl…	04146(Peroxisome)	K00624	EC:2.3.1.7	carnitine O-acetyltransferase YAT1	NA	10.6629	10.6418	11.1029	11.0442	3.83886	4.38581	4.30846	4.59303	2.53715	1.34321	5.16792e-60	6.28973e-59	up	yes
854303	IDH2	5276	NM_001183555.1	GO:0000287(magnesium ion binding);GO:0003723(RNA binding);GO:0003824(catalytic activity);GO:0004449(isocitrate dehydrogenase (NAD+) activity);GO:0005739(mitochondrion);GO:0005759(mitochondrial matrix);GO:0005962(mitochondrial isocitrate dehydrogenase complex (NAD+));GO:0006099(tricarboxylic acid cycle);GO:0006102(isocitrate metabolic process);GO:0006537(glutamate biosynthetic process);GO:0008152(…	01200(Carbon metabolism);01210(2-Oxocarboxylic acid metabolism);01230(Biosynthesis of amino acids);00020(Citrate cycle (TCA cycle))	K00030	EC:1.1.1.41	isocitrate dehydrogenase (NAD(+)) IDH2	NA	722.4	831.433	861.524	813.445	354.394	349.38	324.89	333.703	2.36999	1.24488	7.27186e-60	8.83243e-59	up	yes
851974	YPR1	1278	NM_001180676.1	GO:0004032(alditol:NADP+ 1-oxidoreductase activity);GO:0004090(carbonyl reductase (NADPH) activity);GO:0005634(nucleus);GO:0005737(cytoplasm);GO:0016491(oxidoreductase activity);GO:0019568(arabinose catabolic process);GO:0034599(cellular response to oxidative stress);GO:0042843(D-xylose catabolic process);GO:0055114(oxidation-reduction process)	00561(Glycerolipid metabolism)	K18097	EC:1.1.1.156	hypothetical protein	NA	63.564	65.9839	62.1247	62.324	111.424	113.925	109.001	114.619	0.565733	-0.821807	8.06359e-60	9.75506e-59	down	no
853357	ARG3	3043	NM_001181521.1	GO:0000050(urea cycle);GO:0004585(ornithine carbamoyltransferase activity);GO:0005737(cytoplasm);GO:0005739(mitochondrion);GO:0005829(cytosol);GO:0006520(cellular amino acid metabolic process);GO:0006526(arginine biosynthetic process);GO:0008652(cellular amino acid biosynthetic process);GO:0016597(amino acid binding);GO:0016740(transferase activity);GO:0016743(carboxyl- or carbamoyltransferase ac…	01230(Biosynthesis of amino acids);00220(Arginine biosynthesis)	K00611	EC:2.1.3.3	ornithine carbamoyltransferase	NA	143.307	85.2276	78.4288	81.3601	2.91793	2.79158	2.66231	4.73357	29.6308	4.88903	8.06405e-60	9.75506e-59	up	yes
856424	YHI9	2715	NM_001179159.1	GO:0003674(molecular_function);GO:0003824(catalytic activity);GO:0005575(cellular_component);GO:0009058(biosynthetic process);GO:0016853(isomerase activity);GO:0030968(endoplasmic reticulum unfolded protein response)	03040(Spliceosome);04120(Ubiquitin mediated proteolysis)	K10599	EC:2.3.2.27	hypothetical protein	NA	74.2201	76.6036	76.2248	82.3292	34.1713	32.4513	37.1882	38.2069	2.17844	1.1233	1.43475e-59	1.73211e-58	up	yes
852341	RFS1	258	NM_001178400.1	GO:0003674(molecular_function);GO:0005737(cytoplasm);GO:0008150(biological_process);GO:0010181(FMN binding);GO:0016020(membrane);GO:0045121(membrane raft)	00130(Ubiquinone and other terpenoid-quinone biosynthesis)	K03809	EC:1.6.5.2	hypothetical protein	NA	95.042	90.9292	89.6641	96.4828	146.138	153.761	162.31	162.915	0.595271	-0.748383	2.08027e-59	2.50637e-58	down	no
850971	PDR8	3924	NM_001182153.1	GO:0000978(RNA polymerase II core promoter proximal region sequence-specific DNA binding);GO:0000981(RNA polymerase II transcription factor activity, sequence-specific DNA binding);GO:0003677(DNA binding);GO:0005634(nucleus);GO:0005737(cytoplasm);GO:0006351(transcription, DNA-templated);GO:0006355(regulation of transcription, DNA-templated);GO:0008270(zinc ion binding);GO:0036003(positive regulat…	NA	NA	NA		NA	49.6871	41.4354	39.7032	38.988	19.6346	18.155	19.9366	18.6835	2.22241	1.15213	2.29331e-59	2.75749e-58	up	yes
855261	FMP42	4474	NM_001182728.1	GO:0000324(fungal-type vacuole);GO:0000329(fungal-type vacuole membrane);GO:0003674(molecular_function);GO:0005739(mitochondrion);GO:0005773(vacuole);GO:0005774(vacuolar membrane);GO:0006810(transport);GO:0008150(biological_process);GO:0016020(membrane);GO:0016021(integral component of membrane);GO:0055085(transmembrane transport)	NA	NA	NA		NA	24.3859	22.7958	25.2175	23.4475	59.314	58.6998	48.5566	53.5363	0.435455	-1.1994	2.67638e-59	3.21165e-58	down	yes
854376	MRM1	5341	NM_001183620.3	GO:0000154(rRNA modification);GO:0000453(enzyme-directed rRNA 2'-O-methylation);GO:0003723(RNA binding);GO:0005739(mitochondrion);GO:0006364(rRNA processing);GO:0006396(RNA processing);GO:0008168(methyltransferase activity);GO:0008173(RNA methyltransferase activity);GO:0008989(rRNA (guanine-N1-)-methyltransferase activity);GO:0016740(transferase activity);GO:0032259(methylation);GO:0070039(rRNA (…	NA	NA	NA		NA	81.4659	67.8221	70.3671	76.0933	34.841	37.5001	38.2469	38.424	1.98473	0.988943	7.07323e-59	8.4709e-58	up	no
853330	YJL113W	3018	NM_001181546.3	GO:0000166(nucleotide binding);GO:0000943(retrotransposon nucleocapsid);GO:0003676(nucleic acid binding);GO:0003677(DNA binding);GO:0003723(RNA binding);GO:0003824(catalytic activity);GO:0003887(DNA-directed DNA polymerase activity);GO:0003964(RNA-directed DNA polymerase activity);GO:0004190(aspartic-type endopeptidase activity);GO:0004518(nuclease activity);GO:0004519(endonuclease activity);GO:0…	NA	NA	NA		NA	6.79563	6.64006	6.54139	7.20634	2.79317	2.61223	3.28271	2.93457	2.33883	1.22578	1.10128e-58	1.31626e-57	up	yes
855898	TPK2	5604	NM_001184017.1	GO:0000166(nucleotide binding);GO:0000790(nuclear chromatin);GO:0001403(invasive growth in response to glucose limitation);GO:0004672(protein kinase activity);GO:0004674(protein serine/threonine kinase activity);GO:0004691(cAMP-dependent protein kinase activity);GO:0005524(ATP binding);GO:0005634(nucleus);GO:0005829(cytosol);GO:0005952(cAMP-dependent protein kinase complex);GO:0006468(protein pho…	04113(Meiosis - yeast);04213(Longevity regulating pathway - multiple species)	K04345	EC:2.7.11.11	cAMP-dependent protein kinase catalytic subunit TPK2	NA	31.9295	27.6753	27.2407	27.8202	59.4546	58.6709	61.2613	74.021	0.452495	-1.14403	1.27062e-58	1.51563e-57	down	yes
852752	MET13	2221	NM_001180990.1	GO:0004489(methylenetetrahydrofolate reductase (NAD(P)H) activity);GO:0005739(mitochondrion);GO:0005829(cytosol);GO:0006555(methionine metabolic process);GO:0006730(one-carbon metabolic process);GO:0009086(methionine biosynthetic process);GO:0016491(oxidoreductase activity);GO:0035999(tetrahydrofolate interconversion);GO:0055114(oxidation-reduction process)	01200(Carbon metabolism);00670(One carbon pool by folate)	K00297	EC:1.5.1.20	methylenetetrahydrofolate reductase (NAD(P)H) MET13	NA	39.0104	33.7443	32.2683	33.0169	12.9576	13.3304	14.7228	16.3779	2.40535	1.26625	1.35579e-58	1.61401e-57	up	yes
856466	RRP4	2757	NM_001179199.1	GO:0000176(nuclear exosome (RNase complex));GO:0000177(cytoplasmic exosome (RNase complex));GO:0000178(exosome (RNase complex));GO:0000467(exonucleolytic trimming to generate mature 3'-end of 5.8S rRNA from tricistronic rRNA transcript (SSU-rRNA, 5.8S rRNA, LSU-rRNA));GO:0003674(molecular_function);GO:0003723(RNA binding);GO:0005634(nucleus);GO:0005730(nucleolus);GO:0005737(cytoplasm);GO:0006364(…	03018(RNA degradation)	K03679	NA	exosome non-catalytic core subunit RRP4	NA	100.437	90.2895	92.3721	99.624	53.8383	52.356	53.7861	53.078	1.79633	0.845049	2.35891e-58	2.80261e-57	up	no
856349	MUP3	2643	NM_001179116.1	GO:0000324(fungal-type vacuole);GO:0003333(amino acid transmembrane transport);GO:0005887(integral component of plasma membrane);GO:0006810(transport);GO:0006865(amino acid transport);GO:0015171(amino acid transmembrane transporter activity);GO:0015191(L-methionine transmembrane transporter activity);GO:0015297(antiporter activity);GO:0016020(membrane);GO:0016021(integral component of membrane);G…	NA	NA	NA		NA	8.65182	5.909	6.53583	5.63697	18.4976	19.9889	19.5623	19.007	0.346939	-1.52725	3.95129e-58	4.68521e-57	down	yes
855730	RLP7	4902	NM_001182841.3	GO:0000463(maturation of LSU-rRNA from tricistronic rRNA transcript (SSU-rRNA, 5.8S rRNA, LSU-rRNA));GO:0000465(exonucleolytic trimming to generate mature 5'-end of 5.8S rRNA from tricistronic rRNA transcript (SSU-rRNA, 5.8S rRNA, LSU-rRNA));GO:0002181(cytoplasmic translation);GO:0003723(RNA binding);GO:0003729(mRNA binding);GO:0003735(structural constituent of ribosome);GO:0005634(nucleus);GO:00…	03010(Ribosome)	K02937	NA	Rlp7p	NA	325.407	318.231	303.372	345.956	166.583	154.862	181.14	155.074	1.96602	0.975275	4.11177e-58	4.86586e-57	up	no
856400	TDA3	2693	NM_001179139.1	GO:0003674(molecular_function);GO:0005737(cytoplasm);GO:0005768(endosome);GO:0005770(late endosome);GO:0006810(transport);GO:0016491(oxidoreductase activity);GO:0042147(retrograde transport, endosome to Golgi);GO:0055114(oxidation-reduction process)	NA	NA	NA		NA	46.7296	42.8817	41.1306	40.0736	78.8068	73.731	75.6774	73.3556	0.566419	-0.820058	4.768e-58	5.63131e-57	down	no
854981	YOX1	4220	NM_001182385.1	GO:0000790(nuclear chromatin);GO:0000977(RNA polymerase II regulatory region sequence-specific DNA binding);GO:0001191(transcriptional repressor activity, RNA polymerase II transcription factor binding);GO:0003677(DNA binding);GO:0005634(nucleus);GO:0005737(cytoplasm);GO:0006351(transcription, DNA-templated);GO:0006355(regulation of transcription, DNA-templated);GO:0007049(cell cycle);GO:0043565(…	04111(Cell cycle - yeast)	K12411	NA	Yox1p	NA	20.0289	18.242	18.9843	17.656	35.5611	36.0115	35.8978	33.8799	0.529968	-0.916022	4.94298e-58	5.82648e-57	down	no
856279	TPO3	5946	NM_001184253.1	GO:0000296(spermine transport);GO:0000297(spermine transmembrane transporter activity);GO:0000329(fungal-type vacuole membrane);GO:0005886(plasma membrane);GO:0006810(transport);GO:0015297(antiporter activity);GO:0016020(membrane);GO:0016021(integral component of membrane);GO:0055085(transmembrane transport);GO:0071944(cell periphery)	03018(RNA degradation)	K12604	NA	ccr4-Not transcription complex subunit (NOT1)	NA	54.2739	56.3343	57.8459	55.7486	137.057	140.934	123.098	110.47	0.438274	-1.1901	5.56739e-58	6.54962e-57	down	yes
855050	RCH1	4283	NM_001182531.1	GO:0008150(biological_process);GO:0015248(sterol transporter activity);GO:0016020(membrane);GO:0016021(integral component of membrane);GO:0071944(cell periphery)	03050(Proteasome)	K02731	EC:3.4.25.1	proteasome subunit alpha 7	NA	17.9315	17.2686	14.778	16.2813	6.35874	6.44095	6.47895	7.10193	2.51167	1.32865	6.65964e-58	7.8192e-57	up	yes
1466451	YBR296C-A	503	NM_001184587.3	GO:0003674(molecular_function);GO:0005575(cellular_component);GO:0008150(biological_process)	NA	NA	NA		NA	30.5273	24.0592	28.6155	25.9451	1.17511	0.668397	1.88114	0.511636	25.7648	4.68733	1.07611e-57	1.26101e-56	up	yes
850307	APA1	529	NM_001178695.1	GO:0000166(nucleotide binding);GO:0003824(catalytic activity);GO:0003877(ATP adenylyltransferase activity);GO:0004780(sulfate adenylyltransferase (ADP) activity);GO:0005524(ATP binding);GO:0005634(nucleus);GO:0005737(cytoplasm);GO:0008796(bis(5'-nucleosyl)-tetraphosphatase activity);GO:0009117(nucleotide metabolic process);GO:0009164(nucleoside catabolic process);GO:0009165(nucleotide biosyntheti…	00920(Sulfur metabolism);00230(Purine metabolism)	K00988	EC:2.7.7.53	Apa1p	NA	166.246	171.383	168.771	175.792	278.771	265.898	290.365	286.809	0.6081	-0.71762	1.11644e-57	1.30571e-56	down	no
853692	PIR1	3336	NM_001179730.1	GO:0005199(structural constituent of cell wall);GO:0005576(extracellular region);GO:0005618(cell wall);GO:0009277(fungal-type cell wall);GO:0031505(fungal-type cell wall organization);GO:0071555(cell wall organization)	NA	NA	NA		NA	336.902	325.882	343.652	318.66	648.59	624.085	575.274	603.305	0.540579	-0.887424	3.59216e-57	4.19296e-56	down	no
854717	UTP25	1525	NM_001179439.1	GO:0000462(maturation of SSU-rRNA from tricistronic rRNA transcript (SSU-rRNA, 5.8S rRNA, LSU-rRNA));GO:0005634(nucleus);GO:0005730(nucleolus);GO:0006364(rRNA processing);GO:0019843(rRNA binding);GO:0030529(intracellular ribonucleoprotein complex);GO:0032040(small-subunit processome);GO:0034511(U3 snoRNA binding);GO:0042254(ribosome biogenesis);GO:0042274(ribosomal small subunit biogenesis)	NA	NA	NA		NA	67.7208	64.6841	62.0469	68.669	33.7872	32.4135	37.5596	31.4632	1.94582	0.96038	3.63615e-57	4.23604e-56	up	no
855864	YPL264C	5543	NM_001184078.1	GO:0003674(molecular_function);GO:0008150(biological_process);GO:0016020(membrane);GO:0016021(integral component of membrane)	NA	NA	NA		NA	18.0246	19.9835	18.0702	18.8217	6.57381	6.15522	5.67511	7.20743	2.92446	1.54817	4.50862e-57	5.24225e-56	up	yes
856422	RPN1	2713	NM_001179157.1	GO:0000502(proteasome complex);GO:0004175(endopeptidase activity);GO:0005634(nucleus);GO:0005737(cytoplasm);GO:0005783(endoplasmic reticulum);GO:0006511(ubiquitin-dependent protein catabolic process);GO:0008540(proteasome regulatory particle, base subcomplex);GO:0030234(enzyme regulator activity);GO:0030674(protein binding, bridging);GO:0034515(proteasome storage granule);GO:0042176(regulation of…	03050(Proteasome)	K03028	NA	proteasome regulatory particle base subunit RPN1	NA	107.24	102.716	102.269	106.318	159.78	153.119	159.172	155.432	0.666997	-0.584248	4.76434e-57	5.52885e-56	down	no
852622	SAP4	2124	NM_001181095.1	GO:0000082(G1/S transition of mitotic cell cycle);GO:0004722(protein serine/threonine phosphatase activity);GO:0005737(cytoplasm);GO:0005739(mitochondrion);GO:0007049(cell cycle)	NA	NA	NA		NA	3.8749	4.15587	3.61494	3.48914	10.3759	10.1508	9.22531	8.79801	0.392602	-1.34886	7.59114e-57	8.79221e-56	down	yes
856663	TCA17	1704	NM_001178863.1	GO:0003674(molecular_function);GO:0005622(intracellular);GO:0005794(Golgi apparatus);GO:0005829(cytosol);GO:0006461(protein complex assembly);GO:0006810(transport);GO:0006888(ER to Golgi vesicle-mediated transport);GO:0030136(clathrin-coated vesicle);GO:0034498(early endosome to Golgi transport);GO:1990071(TRAPPII protein complex)	NA	NA	NA		NA	86.7224	85.5689	83.1789	84.0899	41.13	43.3726	44.1464	40.1523	2.0116	1.00834	8.32291e-57	9.62116e-56	up	yes
855130	YPK2	4352	NM_001182604.1	GO:0000166(nucleotide binding);GO:0004672(protein kinase activity);GO:0004674(protein serine/threonine kinase activity);GO:0005524(ATP binding);GO:0005634(nucleus);GO:0005737(cytoplasm);GO:0006468(protein phosphorylation);GO:0008360(regulation of cell shape);GO:0016301(kinase activity);GO:0016310(phosphorylation);GO:0016740(transferase activity);GO:0018105(peptidyl-serine phosphorylation);GO:0070…	04213(Longevity regulating pathway - multiple species)	K19800	EC:2.7.11.1	hypothetical protein	NA	37.7374	30.9105	30.5353	30.3411	59.6513	61.6302	63.5483	68.725	0.510834	-0.969075	1.09284e-56	1.26087e-55	down	no
856436	BCD1	2727	NM_001179170.1	GO:0003676(nucleic acid binding);GO:0005634(nucleus);GO:0005737(cytoplasm);GO:0016074(snoRNA metabolic process);GO:0042254(ribosome biogenesis);GO:0046872(metal ion binding)	NA	NA	NA		NA	68.5803	66.9633	66.3905	67.865	33.5255	33.2856	37.9445	31.6414	1.97804	0.984074	1.33677e-56	1.53935e-55	up	no
856791	GPP2	1824	NM_001178953.3	GO:0000121(glycerol-1-phosphatase activity);GO:0005634(nucleus);GO:0005737(cytoplasm);GO:0006114(glycerol biosynthetic process);GO:0006970(response to osmotic stress);GO:0008152(metabolic process);GO:0016787(hydrolase activity);GO:0044262(cellular carbohydrate metabolic process);GO:0046872(metal ion binding)	00561(Glycerolipid metabolism)	K06117	EC:3.1.3.21	glycerol-1-phosphatase HOR2	NA	189.891	183.235	190.793	199.961	94.8416	94.3563	97.3488	106.569	1.94315	0.958394	2.04101e-56	2.34579e-55	up	no
856698	GTT3	1736	NM_001178832.3	GO:0003674(molecular_function);GO:0005634(nucleus);GO:0008150(biological_process);GO:0016020(membrane);GO:0016021(integral component of membrane);GO:0031965(nuclear membrane);GO:0034399(nuclear periphery)	NA	NA	NA		NA	27.5783	24.1687	26.6991	23.7524	54.2236	51.1542	49.8131	49.8573	0.498412	-1.00459	2.33511e-56	2.67867e-55	down	yes
856358	RIM101	2652	NM_001179107.1	GO:0000122(negative regulation of transcription from RNA polymerase II promoter);GO:0000917(barrier septum assembly);GO:0001078(transcriptional repressor activity, RNA polymerase II core promoter proximal region sequence-specific binding);GO:0003676(nucleic acid binding);GO:0003677(DNA binding);GO:0005634(nucleus);GO:0005737(cytoplasm);GO:0006351(transcription, DNA-templated);GO:0006355(regulatio…	04011(MAPK signaling pathway - yeast);04113(Meiosis - yeast);04213(Longevity regulating pathway - multiple species)	K09468	NA	hypothetical protein	NA	92.7	82.1386	83.8103	84.8635	47.4209	46.0239	44.9895	48.5149	1.83746	0.877717	2.61993e-56	2.99964e-55	up	no
855029	ERG5	4263	NM_001182511.1	GO:0000249(C-22 sterol desaturase activity);GO:0004497(monooxygenase activity);GO:0005506(iron ion binding);GO:0005783(endoplasmic reticulum);GO:0006629(lipid metabolic process);GO:0006694(steroid biosynthetic process);GO:0006696(ergosterol biosynthetic process);GO:0008202(steroid metabolic process);GO:0016126(sterol biosynthetic process);GO:0016491(oxidoreductase activity);GO:0016705(oxidoreduct…	00100(Steroid biosynthesis)	K09831	EC:1.14.19.41	C-22 sterol desaturase	NA	184.701	204.133	208.737	185.951	88.3816	85.254	75.9208	83.6451	2.35149	1.23358	6.34112e-56	7.2463e-55	up	yes
854469	RRS1	5427	NM_001183713.1	GO:0000055(ribosomal large subunit export from nucleus);GO:0000447(endonucleolytic cleavage in ITS1 to separate SSU-rRNA from 5.8S rRNA and LSU-rRNA from tricistronic rRNA transcript (SSU-rRNA, 5.8S rRNA, LSU-rRNA));GO:0003674(molecular_function);GO:0005634(nucleus);GO:0005654(nucleoplasm);GO:0005730(nucleolus);GO:0030687(preribosome, large subunit precursor);GO:0034399(nuclear periphery);GO:0042…	NA	NA	NA		NA	260.529	248.648	235.068	271.219	131.46	128.721	142.71	122.37	1.93325	0.95103	6.76403e-56	7.71486e-55	up	no
854685	QDR2	1494	NM_001179469.1	GO:0005215(transporter activity);GO:0005886(plasma membrane);GO:0005887(integral component of plasma membrane);GO:0006810(transport);GO:0006811(ion transport);GO:0006813(potassium ion transport);GO:0006855(drug transmembrane transport);GO:0008324(cation transmembrane transporter activity);GO:0010107(potassium ion import);GO:0015238(drug transmembrane transporter activity);GO:0016020(membrane);GO:…	NA	NA	NA		NA	63.0308	63.7224	63.9931	62.7728	118.416	123.279	108.816	117.207	0.542034	-0.883544	6.8643e-56	7.81435e-55	down	no
852101	PKH1	1392	NM_001180798.3	GO:0000166(nucleotide binding);GO:0000196(MAPK cascade involved in cell wall organization or biogenesis);GO:0004672(protein kinase activity);GO:0004674(protein serine/threonine kinase activity);GO:0005524(ATP binding);GO:0005829(cytosol);GO:0005938(cell cortex);GO:0006468(protein phosphorylation);GO:0006897(endocytosis);GO:0016301(kinase activity);GO:0016310(phosphorylation);GO:0016740(transferas…	04011(MAPK signaling pathway - yeast);04931(Insulin resistance)	K06276	EC:2.7.11.1	serine/threonine protein kinase PKH1	NA	34.7461	31.5849	29.2436	30.4584	14.2446	14.9607	14.2534	16.2783	2.1098	1.0771	1.13767e-55	1.29267e-54	up	yes
850731	YLR042C	3699	NM_001181929.1	GO:0000324(fungal-type vacuole);GO:0003674(molecular_function);GO:0005576(extracellular region);GO:0005618(cell wall);GO:0008150(biological_process);GO:0009277(fungal-type cell wall);GO:0016020(membrane);GO:0031225(anchored component of membrane);GO:0071944(cell periphery)	NA	NA	NA		NA	10.4897	11.0973	10.2261	11.1606	36.4598	37.6609	31.2982	28.3399	0.321278	-1.63811	1.16715e-55	1.32365e-54	down	yes
855611	DBP2	4795	NM_001182950.3	GO:0000166(nucleotide binding);GO:0000184(nuclear-transcribed mRNA catabolic process, nonsense-mediated decay);GO:0003676(nucleic acid binding);GO:0003723(RNA binding);GO:0004004(ATP-dependent RNA helicase activity);GO:0004386(helicase activity);GO:0005524(ATP binding);GO:0005634(nucleus);GO:0005737(cytoplasm);GO:0005739(mitochondrion);GO:0006364(rRNA processing);GO:0008186(RNA-dependent ATPase a…	03040(Spliceosome)	K12823	EC:3.6.4.13	DEAD-box ATP-dependent RNA helicase DBP2	NA	875.999	885.359	880.396	943.252	507.23	466.384	485.223	461.616	1.86675	0.900529	1.28972e-55	1.45989e-54	up	no
852380	AAC3	293	NM_001178433.3	GO:0005215(transporter activity);GO:0005471(ATP:ADP antiporter activity);GO:0005739(mitochondrion);GO:0005743(mitochondrial inner membrane);GO:0006810(transport);GO:0009061(anaerobic respiration);GO:0015886(heme transport);GO:0016020(membrane);GO:0016021(integral component of membrane);GO:0055085(transmembrane transport)	04146(Peroxisome)	K13354	NA	hypothetical protein	NA	53.7282	52.9348	54.7104	51.9816	27.0327	26.2982	26.8822	27.9452	1.97262	0.980111	1.32123e-55	1.49274e-54	up	no
854404	WTM2	5366	NM_001183648.1	GO:0000981(RNA polymerase II transcription factor activity, sequence-specific DNA binding);GO:0003714(transcription corepressor activity);GO:0005515(protein binding);GO:0005634(nucleus);GO:0005829(cytosol);GO:0006351(transcription, DNA-templated);GO:0006355(regulation of transcription, DNA-templated);GO:0006974(cellular response to DNA damage stimulus);GO:0010674(negative regulation of transcript…	NA	NA	NA		NA	40.575	41.7115	41.6614	45.6049	19.0287	20.2614	20.9815	18.1687	2.16155	1.11207	1.54992e-55	1.74782e-54	up	yes
850745	ERG3	3713	NM_001181943.1	GO:0000248(C-5 sterol desaturase activity);GO:0005506(iron ion binding);GO:0005783(endoplasmic reticulum);GO:0005788(endoplasmic reticulum lumen);GO:0005789(endoplasmic reticulum membrane);GO:0006629(lipid metabolic process);GO:0006633(fatty acid biosynthetic process);GO:0006694(steroid biosynthetic process);GO:0006696(ergosterol biosynthetic process);GO:0008202(steroid metabolic process);GO:0016…	00100(Steroid biosynthesis)	K00227	EC:1.14.19.20	C-5 sterol desaturase	NA	1069.68	1164.7	1205.11	1123.14	526.736	524.374	456.293	501.592	2.2711	1.18339	2.05097e-55	2.3085e-54	up	yes
851649	SED1	986	NM_001180385.3	GO:0000002(mitochondrial genome maintenance);GO:0005199(structural constituent of cell wall);GO:0005576(extracellular region);GO:0005618(cell wall);GO:0005739(mitochondrion);GO:0005840(ribosome);GO:0009277(fungal-type cell wall);GO:0016020(membrane);GO:0031225(anchored component of membrane);GO:0031505(fungal-type cell wall organization);GO:0071944(cell periphery)	NA	NA	NA		NA	993.198	1005.64	1029.36	977.871	1951.23	1945.74	1716.4	1943.13	0.530147	-0.915534	2.77899e-55	3.12206e-54	down	no
853709	SDH1	3350	NM_001179714.1	GO:0005739(mitochondrion);GO:0005743(mitochondrial inner membrane);GO:0005749(mitochondrial respiratory chain complex II, succinate dehydrogenase complex (ubiquinone));GO:0006099(tricarboxylic acid cycle);GO:0006121(mitochondrial electron transport, succinate to ubiquinone);GO:0008177(succinate dehydrogenase (ubiquinone) activity);GO:0016020(membrane);GO:0016491(oxidoreductase activity);GO:001662…	01200(Carbon metabolism);00020(Citrate cycle (TCA cycle));00190(Oxidative phosphorylation)	K00234	EC:1.3.5.1	succinate dehydrogenase flavoprotein subunit SDH1	NA	7.26375	5.49202	5.38576	4.39784	32.2079	33.4229	29.3985	40.4428	0.166377	-2.58748	2.9614e-55	3.32076e-54	down	yes
855620	MET4	4802	NM_001182941.3	GO:0000096(sulfur amino acid metabolic process);GO:0000977(RNA polymerase II regulatory region sequence-specific DNA binding);GO:0000981(RNA polymerase II transcription factor activity, sequence-specific DNA binding);GO:0003677(DNA binding);GO:0003713(transcription coactivator activity);GO:0005634(nucleus);GO:0006351(transcription, DNA-templated);GO:0006355(regulation of transcription, DNA-templa…	NA	NA	NA		NA	54.0792	50.1929	47.0031	51.2533	27.0134	27.0524	30.3632	27.4984	1.80946	0.855561	4.10265e-55	4.5919e-54	up	no
854802	PDR11	1598	NM_001179363.1	GO:0000166(nucleotide binding);GO:0005524(ATP binding);GO:0005886(plasma membrane);GO:0006810(transport);GO:0006855(drug transmembrane transport);GO:0008559(xenobiotic-transporting ATPase activity);GO:0015918(sterol transport);GO:0016020(membrane);GO:0016021(integral component of membrane);GO:0016887(ATPase activity);GO:0035376(sterol import);GO:0035690(cellular response to drug);GO:0042626(ATPas…	02010(ABC transporters)	K08712	NA	hypothetical protein	NA	19.3812	21.2066	22.9616	20.5306	9.21779	9.02581	8.37897	8.30844	2.40703	1.26725	5.39417e-55	6.02617e-54	up	yes
851808	YDR222W	1131	NM_001180530.1	GO:0003674(molecular_function);GO:0005737(cytoplasm);GO:0006979(response to oxidative stress);GO:0008150(biological_process)	NA	NA	NA		NA	19.4307	16.4756	16.7887	16.9515	34.4955	33.3091	31.8403	33.7741	0.522013	-0.937842	9.11955e-55	1.01691e-53	down	no
851834	VHS1	1155	NM_001180555.1	GO:0000082(G1/S transition of mitotic cell cycle);GO:0000166(nucleotide binding);GO:0004672(protein kinase activity);GO:0004674(protein serine/threonine kinase activity);GO:0005524(ATP binding);GO:0005737(cytoplasm);GO:0006468(protein phosphorylation);GO:0007049(cell cycle);GO:0016301(kinase activity);GO:0016310(phosphorylation);GO:0016740(transferase activity);GO:0035556(intracellular signal tra…	04113(Meiosis - yeast)	K12761	EC:2.7.11.1	hypothetical protein	NA	10.6036	8.53266	9.85823	9.49636	30.8534	29.9793	31.2374	21.473	0.338997	-1.56065	1.19017e-54	1.32467e-53	down	yes
850914	CPR6	3874	NM_001182103.1	GO:0000413(protein peptidyl-prolyl isomerization);GO:0003755(peptidyl-prolyl cis-trans isomerase activity);GO:0005737(cytoplasm);GO:0006457(protein folding);GO:0016853(isomerase activity);GO:0042026(protein refolding);GO:0043022(ribosome binding);GO:0051082(unfolded protein binding)	03040(Spliceosome)	K09567	EC:5.2.1.8	hypothetical protein	NA	145.426	146.782	147.739	157.867	240.551	243.226	268.365	268.86	0.585517	-0.772217	1.65039e-54	1.83349e-53	down	no
855220	RGM1	4433	NM_001182688.1	GO:0000790(nuclear chromatin);GO:0000981(RNA polymerase II transcription factor activity, sequence-specific DNA binding);GO:0003676(nucleic acid binding);GO:0003677(DNA binding);GO:0005634(nucleus);GO:0005829(cytosol);GO:0006351(transcription, DNA-templated);GO:0006355(regulation of transcription, DNA-templated);GO:0043565(sequence-specific DNA binding);GO:0045944(positive regulation of transcrip…	NA	NA	NA		NA	67.3271	70.1784	72.6363	72.7723	32.0013	34.4635	33.9542	31.8675	2.13865	1.0967	1.67105e-54	1.85301e-53	up	yes
850508	MOB2	1992	NM_001179931.1	GO:0000920(cell separation after cytokinesis);GO:0001934(positive regulation of protein phosphorylation);GO:0005634(nucleus);GO:0005737(cytoplasm);GO:0005933(cellular bud);GO:0005934(cellular bud tip);GO:0005935(cellular bud neck);GO:0007049(cell cycle);GO:0007067(mitotic nuclear division);GO:0007118(budding cell apical bud growth);GO:0007163(establishment or maintenance of cell polarity);GO:0030…	04111(Cell cycle - yeast)	K06685	NA	mps one binder kinase activator-like 1	NA	27.0633	25.5475	22.4412	25.1691	51.5949	44.5798	50.0755	49.0825	0.513079	-0.962748	3.48767e-54	3.86029e-53	down	no
852326	CHS2	245	NM_001178386.1	GO:0000916(actomyosin contractile ring contraction);GO:0004100(chitin synthase activity);GO:0005935(cellular bud neck);GO:0006031(chitin biosynthetic process);GO:0016020(membrane);GO:0016021(integral component of membrane);GO:0016740(transferase activity);GO:0016757(transferase activity, transferring glycosyl groups);GO:0016758(transferase activity, transferring hexosyl groups);GO:0071555(cell wa…	00520(Amino sugar and nucleotide sugar metabolism)	K00698	EC:2.4.1.16	chitin synthase CHS2	NA	17.5775	16.8562	16.3126	15.3775	33.5198	31.7192	29.3985	33.3051	0.516823	-0.952259	4.11607e-54	4.54742e-53	down	no
851376	DLD2	744	NM_001180238.1	GO:0003779(actin binding);GO:0003824(catalytic activity);GO:0004458(D-lactate dehydrogenase (cytochrome) activity);GO:0005739(mitochondrion);GO:0005759(mitochondrial matrix);GO:0016491(oxidoreductase activity);GO:0016614(oxidoreductase activity, acting on CH-OH group of donors);GO:0050660(flavin adenine dinucleotide binding);GO:0051990((R)-2-hydroxyglutarate dehydrogenase activity);GO:0055114(oxi…	00620(Pyruvate metabolism)	K00102	EC:1.1.2.4	Dld2p	NA	36.1648	30.9826	30.5129	29.8805	55.2557	54.5979	57.4685	54.8492	0.574065	-0.800713	4.32594e-54	4.77049e-53	down	no
853182	YGR266W	2602	NM_001181395.1	GO:0003674(molecular_function);GO:0005628(prospore membrane);GO:0005739(mitochondrion);GO:0005741(mitochondrial outer membrane);GO:0005886(plasma membrane);GO:0008150(biological_process)	NA	NA	NA		NA	13.3831	10.8612	10.3863	10.9955	22.4934	22.3362	23.0571	25.2205	0.490039	-1.02903	5.26554e-54	5.79597e-53	down	yes
855658	RPL9B	4839	NM_001182905.1	GO:0002181(cytoplasmic translation);GO:0003723(RNA binding);GO:0003735(structural constituent of ribosome);GO:0005622(intracellular);GO:0005737(cytoplasm);GO:0005840(ribosome);GO:0006412(translation);GO:0019843(rRNA binding);GO:0022625(cytosolic large ribosomal subunit);GO:0030529(intracellular ribonucleoprotein complex)	03010(Ribosome)	K02940	NA	ribosomal 60S subunit protein L9B	NA	1233.15	1228.68	1209.33	1245.77	725.887	740.852	762.326	764.53	1.64248	0.71588	7.12707e-54	7.83062e-53	up	no
855940	SVS1	5643	NM_001183977.1	GO:0000324(fungal-type vacuole);GO:0003674(molecular_function);GO:0009277(fungal-type cell wall);GO:0071944(cell periphery);GO:1902439(cellular response to vanadate(3-))	NA	NA	NA		NA	126.659	126.048	122.644	123.428	226.283	223.375	208.817	207.527	0.575957	-0.795967	1.03467e-53	1.13472e-52	down	no
856763	GLN3	1797	NM_001178931.3	GO:0000978(RNA polymerase II core promoter proximal region sequence-specific DNA binding);GO:0001080(nitrogen catabolite activation of transcription from RNA polymerase II promoter);GO:0001085(RNA polymerase II transcription factor binding);GO:0001228(transcriptional activator activity, RNA polymerase II transcription regulatory region sequence-specific binding);GO:0003677(DNA binding);GO:0003682…	NA	NA	NA		NA	27.8068	22.4997	24.2907	24.5247	11.8418	10.9335	11.9329	12.5319	2.09826	1.06919	1.65652e-53	1.81339e-52	up	yes
852436	YBR139W	344	NM_001178487.3	GO:0000324(fungal-type vacuole);GO:0004180(carboxypeptidase activity);GO:0004185(serine-type carboxypeptidase activity);GO:0006508(proteolysis);GO:0008233(peptidase activity);GO:0016787(hydrolase activity);GO:0017171(serine hydrolase activity);GO:0046938(phytochelatin biosynthetic process)	NA	NA	NA		NA	29.5978	27.7823	27.6057	25.9734	51.1918	57.2456	51.9425	60.9318	0.501371	-0.99605	1.72369e-53	1.88348e-52	down	no
854743	YIL067C	1547	NM_001179417.1	GO:0000324(fungal-type vacuole);GO:0003674(molecular_function);GO:0005773(vacuole);GO:0005774(vacuolar membrane);GO:0008150(biological_process);GO:0016020(membrane);GO:0016021(integral component of membrane)	NA	NA	NA		NA	52.7662	53.3235	53.9408	51.7399	26.286	23.9394	22.3103	25.7171	2.15536	1.10793	1.86129e-53	2.03012e-52	up	yes
856409	YSC84	2700	NM_001179146.1	GO:0005737(cytoplasm);GO:0005829(cytosol);GO:0005856(cytoskeleton);GO:0006897(endocytosis);GO:0007015(actin filament organization);GO:0030036(actin cytoskeleton organization);GO:0030479(actin cortical patch);GO:0032587(ruffle membrane);GO:0035091(phosphatidylinositol binding);GO:0051015(actin filament binding);GO:0051017(actin filament bundle assembly);GO:0051666(actin cortical patch localization…	04144(Endocytosis)	K12562	NA	BAR-domain-containing protein	NA	23.7617	20.3602	21.5279	19.0162	38.829	40.5727	42.3147	43.5466	0.51231	-0.96491	2.0632e-53	2.24627e-52	down	no
850958	HAP1	3911	NM_001182143.1	GO:0000436(carbon catabolite activation of transcription from RNA polymerase II promoter);GO:0000978(RNA polymerase II core promoter proximal region sequence-specific DNA binding);GO:0000981(RNA polymerase II transcription factor activity, sequence-specific DNA binding);GO:0001077(transcriptional activator activity, RNA polymerase II core promoter proximal region sequence-specific binding);GO:000…	NA	NA	NA		NA	92.2791	89.9347	90.5289	90.4436	53.2338	51.6976	50.0024	50.5791	1.76722	0.82148	2.11773e-53	2.30145e-52	up	no
851671	MSH6	1005	NM_001180405.3	GO:0000166(nucleotide binding);GO:0000228(nuclear chromosome);GO:0000400(four-way junction DNA binding);GO:0000710(meiotic mismatch repair);GO:0003677(DNA binding);GO:0003684(damaged DNA binding);GO:0005524(ATP binding);GO:0005634(nucleus);GO:0005737(cytoplasm);GO:0006281(DNA repair);GO:0006298(mismatch repair);GO:0006974(cellular response to DNA damage stimulus);GO:0007131(reciprocal meiotic rec…	03430(Mismatch repair)	K08737	NA	mismatch repair ATPase MSH6	NA	10.1577	10.2133	9.8876	10.4953	18.9297	17.3902	18.8246	16.9569	0.56523	-0.82309	2.27929e-53	2.47254e-52	down	no
855443	CAF120	4639	NM_001183116.1	GO:0003674(molecular_function);GO:0005575(cellular_component);GO:0005634(nucleus);GO:0005737(cytoplasm);GO:0005935(cellular bud neck);GO:0006351(transcription, DNA-templated);GO:0006355(regulation of transcription, DNA-templated);GO:0006357(regulation of transcription from RNA polymerase II promoter)	03018(RNA degradation)	K12609	NA	Caf120p	NA	20.0289	17.711	18.5583	17.4692	8.17892	8.9256	8.75309	7.36389	2.22047	1.15087	2.5971e-53	2.8122e-52	up	yes
855135	ILV2	4357	NM_001182608.1	GO:0000287(magnesium ion binding);GO:0003824(catalytic activity);GO:0003984(acetolactate synthase activity);GO:0005739(mitochondrion);GO:0005948(acetolactate synthase complex);GO:0008652(cellular amino acid biosynthetic process);GO:0009082(branched-chain amino acid biosynthetic process);GO:0009097(isoleucine biosynthetic process);GO:0009099(valine biosynthetic process);GO:0016740(transferase acti…	01210(2-Oxocarboxylic acid metabolism);01230(Biosynthesis of amino acids);00650(Butanoate metabolism);00660(C5-Branched dibasic acid metabolism);00290(Valine, leucine and isoleucine biosynthesis);00770(Pantothenate and CoA biosynthesis)	K01652	EC:2.2.1.6	acetolactate synthase catalytic subunit	NA	504.054	527.389	540.966	530.971	282.928	269.306	258.644	261.372	1.96165	0.972069	3.63779e-53	3.93197e-52	up	no
856019	ELP3	5719	NM_001183900.1	GO:0000123(histone acetyltransferase complex);GO:0002098(tRNA wobble uridine modification);GO:0003824(catalytic activity);GO:0004402(histone acetyltransferase activity);GO:0005634(nucleus);GO:0005737(cytoplasm);GO:0006351(transcription, DNA-templated);GO:0006355(regulation of transcription, DNA-templated);GO:0006357(regulation of transcription from RNA polymerase II promoter);GO:0006368(transcrip…	NA	NA	NA		NA	48.7374	45.3211	45.0792	51.0298	77.689	78.418	82.679	75.2985	0.605466	-0.723883	3.77451e-53	4.07239e-52	down	no
854209	IRC23	5191	NM_001183463.1	GO:0003674(molecular_function);GO:0005783(endoplasmic reticulum);GO:0005789(endoplasmic reticulum membrane);GO:0008150(biological_process);GO:0016020(membrane);GO:0016021(integral component of membrane)	NA	NA	NA		NA	77.6053	65.4936	61.4076	73.7206	25.1255	28.4488	25.7716	30.3563	2.53621	1.34267	3.96978e-53	4.27537e-52	up	yes
853826	NFU1	3453	NM_001179606.3	GO:0003674(molecular_function);GO:0005506(iron ion binding);GO:0005739(mitochondrion);GO:0005759(mitochondrial matrix);GO:0006879(cellular iron ion homeostasis);GO:0006880(intracellular sequestering of iron ion);GO:0016226(iron-sulfur cluster assembly);GO:0051536(iron-sulfur cluster binding)	NA	NA	NA		NA	36.1567	30.1687	28.0561	29.828	57.1384	60.9937	67.2878	65.2167	0.495576	-1.01282	4.74592e-53	5.10208e-52	down	yes
851763	CDC1	1090	NM_001180490.1	GO:0003674(molecular_function);GO:0005783(endoplasmic reticulum);GO:0006281(DNA repair);GO:0006506(GPI anchor biosynthetic process);GO:0006888(ER to Golgi vesicle-mediated transport);GO:0007049(cell cycle);GO:0016020(membrane);GO:0016021(integral component of membrane);GO:0016787(hydrolase activity);GO:0046872(metal ion binding);GO:0051301(cell division)	NA	NA	NA		NA	44.9253	46.0472	42.0875	44.7541	73.0291	70.4391	75.3576	70.1343	0.615359	-0.700501	8.4901e-53	9.11089e-52	down	no
850317	GLK1	538	NM_001178685.1	GO:0000166(nucleotide binding);GO:0001678(cellular glucose homeostasis);GO:0004340(glucokinase activity);GO:0004396(hexokinase activity);GO:0005524(ATP binding);GO:0005536(glucose binding);GO:0005829(cytosol);GO:0005886(plasma membrane);GO:0005975(carbohydrate metabolic process);GO:0006006(glucose metabolic process);GO:0006013(mannose metabolic process);GO:0006096(glycolytic process);GO:0008865(f…	01200(Carbon metabolism);00010(Glycolysis / Gluconeogenesis);00051(Fructose and mannose metabolism);00052(Galactose metabolism);00500(Starch and sucrose metabolism);00520(Amino sugar and nucleotide sugar metabolism);00524(Butirosin and neomycin)	K00844	EC:2.7.1.1	glucokinase	NA	250.311	211.992	224.009	203.945	483.891	519.694	451.308	615.306	0.430034	-1.21748	1.23537e-52	1.32332e-51	down	yes
850290	VBA3	511	NM_001178710.1	GO:0000329(fungal-type vacuole membrane);GO:0005773(vacuole);GO:0005774(vacuolar membrane);GO:0005783(endoplasmic reticulum);GO:0006810(transport);GO:0006865(amino acid transport);GO:0015174(basic amino acid transmembrane transporter activity);GO:0015802(basic amino acid transport);GO:0016020(membrane);GO:0016021(integral component of membrane);GO:0055085(transmembrane transport)	03440(Homologous recombination);03450(Non-homologous end-joining)	K10866	EC:3.6.-.-	hypothetical protein	NA	6.54767	7.36207	8.0144	6.40741	1.82456	1.3652	1.44155	1.11872	4.9272	2.30077	1.24048e-52	1.32642e-51	up	yes
855009	GLO1	4244	NM_001182359.1	GO:0004462(lactoylglutathione lyase activity);GO:0005634(nucleus);GO:0005737(cytoplasm);GO:0006749(glutathione metabolic process);GO:0016829(lyase activity);GO:0019243(methylglyoxal catabolic process to D-lactate via S-lactoyl-glutathione);GO:0046872(metal ion binding)	00620(Pyruvate metabolism)	K01759	EC:4.4.1.5	lactoylglutathione lyase GLO1	NA	106.574	109.013	110.17	104.337	172.855	169.993	184.246	184.017	0.604819	-0.725425	1.40243e-52	1.49693e-51	down	no
855060	MCM1	4292	NM_001182540.1	GO:0000122(negative regulation of transcription from RNA polymerase II promoter);GO:0000790(nuclear chromatin);GO:0000978(RNA polymerase II core promoter proximal region sequence-specific DNA binding);GO:0001077(transcriptional activator activity, RNA polymerase II core promoter proximal region sequence-specific binding);GO:0001078(transcriptional repressor activity, RNA polymerase II core promot…	04011(MAPK signaling pathway - yeast);04111(Cell cycle - yeast)	K12412	NA	transcription factor MCM1	NA	62.5676	55.9932	55.9942	62.4922	101.383	94.0676	102.831	96.5726	0.600341	-0.736145	1.61483e-52	1.72057e-51	down	no
856923	ECM32	1944	NM_001179066.1	GO:0000166(nucleotide binding);GO:0003677(DNA binding);GO:0003678(DNA helicase activity);GO:0003723(RNA binding);GO:0003724(RNA helicase activity);GO:0003729(mRNA binding);GO:0004386(helicase activity);GO:0005524(ATP binding);GO:0005737(cytoplasm);GO:0005844(polysome);GO:0006449(regulation of translational termination);GO:0010494(cytoplasmic stress granule);GO:0016787(hydrolase activity)	03013(RNA transport);03015(mRNA surveillance pathway)	K14326	EC:3.6.4.-	hypothetical protein	NA	57.82	53.2251	56.0413	62.4496	29.3693	26.3962	31.6468	29.0059	1.97165	0.979405	2.58967e-52	2.75434e-51	up	no
853775	CYT2	3407	NM_001179653.1	GO:0004408(holocytochrome-c synthase activity);GO:0005739(mitochondrion);GO:0005743(mitochondrial inner membrane);GO:0005758(mitochondrial intermembrane space);GO:0016020(membrane);GO:0016829(lyase activity);GO:0018063(cytochrome c-heme linkage);GO:0046872(metal ion binding)	00860(Porphyrin and chlorophyll metabolism)	K01764	EC:4.4.1.17	cytochrome c1 heme lyase CYT2	NA	31.8974	26.5172	26.8306	28.4119	51.1709	54.6977	54.1858	51.8007	0.536485	-0.89839	4.20902e-52	4.46872e-51	down	no
855621	POL1	4803	NM_001182940.3	GO:0000166(nucleotide binding);GO:0000731(DNA synthesis involved in DNA repair);GO:0001882(nucleoside binding);GO:0003676(nucleic acid binding);GO:0003677(DNA binding);GO:0003887(DNA-directed DNA polymerase activity);GO:0005634(nucleus);GO:0005657(replication fork);GO:0005658(alpha DNA polymerase:primase complex);GO:0005739(mitochondrion);GO:0006260(DNA replication);GO:0006270(DNA replication ini…	00230(Purine metabolism);00240(Pyrimidine metabolism);03030(DNA replication)	K02320	EC:2.7.7.7	DNA-directed DNA polymerase alpha catalytic subunit POL1	NA	9.23522	8.63734	8.58179	8.63569	14.8825	14.7025	15.7834	13.8242	0.592811	-0.754355	5.90044e-52	6.25342e-51	down	no
850501	LAM5	1984	NM_001179924.1	GO:0005783(endoplasmic reticulum);GO:0005789(endoplasmic reticulum membrane);GO:0015248(sterol transporter activity);GO:0016020(membrane);GO:0016021(integral component of membrane);GO:0032366(intracellular sterol transport);GO:0044233(ER-mitochondrion membrane contact site);GO:0071561(nucleus-vacuole junction)	NA	NA	NA		NA	50.7802	50.2376	52.2525	54.9743	26.5511	24.5058	29.1863	25.6801	1.96599	0.975258	8.30142e-52	8.78249e-51	up	no
851248	AIM2	20	NM_001178194.1	GO:0003674(molecular_function);GO:0005737(cytoplasm);GO:0008150(biological_process);GO:0016787(hydrolase activity)	NA	NA	NA		NA	35.4807	34.2897	34.9004	33.6739	56.7206	60.2173	61.2924	62.6328	0.574371	-0.799945	1.11434e-51	1.17684e-50	down	no
855395	VNX1	4598	NM_001183159.1	GO:0000324(fungal-type vacuole);GO:0000329(fungal-type vacuole membrane);GO:0005773(vacuole);GO:0005774(vacuolar membrane);GO:0005789(endoplasmic reticulum membrane);GO:0006810(transport);GO:0006811(ion transport);GO:0006813(potassium ion transport);GO:0006814(sodium ion transport);GO:0006818(hydrogen transport);GO:0015369(calcium:proton antiporter activity);GO:0015385(sodium:proton antiporter ac…	NA	NA	NA		NA	15.5692	14.0587	14.3245	13.0896	28.6554	30.4428	26.0562	28.687	0.501066	-0.996928	1.16468e-51	1.22783e-50	down	no
854746	EFM4	1550	NM_001179414.1	GO:0005737(cytoplasm);GO:0006810(transport);GO:0008168(methyltransferase activity);GO:0016192(vesicle-mediated transport);GO:0016279(protein-lysine N-methyltransferase activity);GO:0016740(transferase activity);GO:0018022(peptidyl-lysine methylation);GO:0018026(peptidyl-lysine monomethylation);GO:0018027(peptidyl-lysine dimethylation);GO:0032259(methylation)	NA	NA	NA		NA	119.617	125.336	123.369	127.168	67.2296	65.5297	70.5829	66.779	1.83432	0.875249	1.17775e-51	1.23943e-50	up	no
852951	ERG25	2402	NM_001181189.3	GO:0000254(C-4 methylsterol oxidase activity);GO:0005506(iron ion binding);GO:0005783(endoplasmic reticulum);GO:0005789(endoplasmic reticulum membrane);GO:0005886(plasma membrane);GO:0006629(lipid metabolic process);GO:0006633(fatty acid biosynthetic process);GO:0006694(steroid biosynthetic process);GO:0006696(ergosterol biosynthetic process);GO:0008202(steroid metabolic process);GO:0016020(membr…	00100(Steroid biosynthesis)	K07750	EC:1.14.13.72	methylsterol monooxygenase	NA	830.338	869.986	907.194	838.452	426.647	437.723	390.138	421.68	2.05584	1.03973	1.38481e-51	1.45478e-50	up	yes
850611	PRE4	2083	NM_001180015.1	GO:0000502(proteasome complex);GO:0003674(molecular_function);GO:0004175(endopeptidase activity);GO:0004298(threonine-type endopeptidase activity);GO:0005634(nucleus);GO:0005737(cytoplasm);GO:0005789(endoplasmic reticulum membrane);GO:0005839(proteasome core complex);GO:0006508(proteolysis);GO:0008233(peptidase activity);GO:0010499(proteasomal ubiquitin-independent protein catabolic process);GO:0…	03050(Proteasome)	K02736	EC:3.4.25.1	proteasome core particle subunit beta 7	NA	170.577	170.188	164.404	169.995	253.454	253.293	257.885	267.107	0.654395	-0.611767	1.6232e-51	1.70222e-50	down	no
854346	ALE1	5314	NM_001183594.1	GO:0003841(1-acylglycerol-3-phosphate O-acyltransferase activity);GO:0005783(endoplasmic reticulum);GO:0005789(endoplasmic reticulum membrane);GO:0005840(ribosome);GO:0006629(lipid metabolic process);GO:0008374(O-acyltransferase activity);GO:0008654(phospholipid biosynthetic process);GO:0016020(membrane);GO:0016021(integral component of membrane);GO:0016740(transferase activity);GO:0016746(transf…	00561(Glycerolipid metabolism);00564(Glycerophospholipid metabolism);00565(Ether lipid metabolism)	K13519	EC:2.3.1.51 2.3.1.23 2.3.1.-	lysophospholipid acyltransferase	NA	200.725	202.933	210.857	198.068	113.656	109.484	108.423	106.172	1.85634	0.892457	2.44454e-51	2.55908e-50	up	no
856034	YPL071C	5733	NM_001183885.1	GO:0003674(molecular_function);GO:0005634(nucleus);GO:0005737(cytoplasm);GO:0008150(biological_process)	NA	NA	NA		NA	82.0915	76.6609	76.0677	82.0755	34.7111	36.9608	41.6537	40.5518	2.0594	1.04223	2.5166e-51	2.62991e-50	up	yes
853325	PHO86	3014	NM_001181550.1	GO:0005783(endoplasmic reticulum);GO:0006457(protein folding);GO:0006810(transport);GO:0006817(phosphate ion transport);GO:0006888(ER to Golgi vesicle-mediated transport);GO:0010966(regulation of phosphate transport);GO:0016020(membrane);GO:0016021(integral component of membrane);GO:0051082(unfolded protein binding)	NA	NA	NA		NA	231.615	234.975	229.175	224.099	132.717	127.093	130.071	134.784	1.75324	0.810023	2.53372e-51	2.6432e-50	up	no
855976	HHO1	5678	NM_001183941.1	GO:0000786(nucleosome);GO:0000788(nuclear nucleosome);GO:0000790(nuclear chromatin);GO:0003677(DNA binding);GO:0005634(nucleus);GO:0005694(chromosome);GO:0006334(nucleosome assembly);GO:0006355(regulation of transcription, DNA-templated);GO:0030261(chromosome condensation);GO:0031936(negative regulation of chromatin silencing);GO:0045910(negative regulation of DNA recombination)	NA	NA	NA		NA	82.8421	81.566	76.3874	85.6921	126.043	130.896	132.76	131.162	0.626823	-0.673871	3.14267e-51	3.27275e-50	down	no
852116	PSP1	1406	NM_001180813.2	GO:0000455(enzyme-directed rRNA pseudouridine synthesis);GO:0000932(cytoplasmic mRNA processing body);GO:0003729(mRNA binding);GO:0005737(cytoplasm);GO:0005739(mitochondrion);GO:0005829(cytosol);GO:0008150(biological_process);GO:0009982(pseudouridine synthase activity)	NA	NA	NA		NA	15.7485	12.8787	13.8558	12.9095	24.3986	25.8716	26.004	27.0391	0.536162	-0.89926	3.90799e-51	4.06268e-50	down	no
856671	UTR2	1711	NM_001178855.3	GO:0000144(cellular bud neck septin ring);GO:0004553(hydrolase activity, hydrolyzing O-glycosyl compounds);GO:0005576(extracellular region);GO:0005618(cell wall);GO:0005975(carbohydrate metabolic process);GO:0006037(cell wall chitin metabolic process);GO:0009277(fungal-type cell wall);GO:0016020(membrane);GO:0016757(transferase activity, transferring glycosyl groups);GO:0016787(hydrolase activity…	NA	NA	NA		NA	251.815	262.448	266.753	248.836	527.345	524.604	481.694	451.3	0.518832	-0.94666	4.82543e-51	5.00774e-50	down	no
850802	YLR112W	3767	NM_001348855.1	NA	NA	NA	NA		NA	3.52616	3.44651	5.02776	4.73052	20.7529	17.6298	16.8733	18.7816	0.225979	-2.14574	7.80781e-51	8.08879e-50	down	yes
852716	AIM14	2188	NM_001181025.1	GO:0000293(ferric-chelate reductase activity);GO:0005783(endoplasmic reticulum);GO:0005840(ribosome);GO:0006811(ion transport);GO:0006915(apoptotic process);GO:0016020(membrane);GO:0016021(integral component of membrane);GO:0016175(superoxide-generating NADPH oxidase activity);GO:0016491(oxidoreductase activity);GO:0016722(oxidoreductase activity, oxidizing metal ions);GO:0032956(regulation of ac…	NA	NA	NA		NA	18.2909	17.9484	18.3615	17.5354	36.2972	37.5687	32.6281	33.9237	0.513726	-0.96093	8.73476e-51	9.03346e-50	down	no
852208	YBL071C	135	NM_001346794.1	NA	NA	NA	NA		NA	63.9334	66.1145	56.4095	57.3129	23.0741	24.2794	26.0767	25.7845	2.457	1.2969	2.0776e-50	2.14495e-49	up	yes
853376	UTP18	3062	NM_001181502.1	GO:0000447(endonucleolytic cleavage in ITS1 to separate SSU-rRNA from 5.8S rRNA and LSU-rRNA from tricistronic rRNA transcript (SSU-rRNA, 5.8S rRNA, LSU-rRNA));GO:0000472(endonucleolytic cleavage to generate mature 5'-end of SSU-rRNA from (SSU-rRNA, 5.8S rRNA, LSU-rRNA));GO:0000480(endonucleolytic cleavage in 5'-ETS of tricistronic rRNA transcript (SSU-rRNA, 5.8S rRNA, LSU-rRNA));GO:0003674(molec…	03008(Ribosome biogenesis in eukaryotes)	K14553	NA	Utp18p	NA	84.769	79.4439	77.6557	85.4057	47.488	44.0908	49.4654	44.4306	1.76452	0.819278	2.24018e-50	2.30881e-49	up	no
855490	PDR16	4684	NM_001183069.1	GO:0005737(cytoplasm);GO:0005783(endoplasmic reticulum);GO:0005789(endoplasmic reticulum membrane);GO:0005811(lipid particle);GO:0005829(cytosol);GO:0005886(plasma membrane);GO:0006810(transport);GO:0006869(lipid transport);GO:0008525(phosphatidylcholine transporter activity);GO:0008526(phosphatidylinositol transporter activity);GO:0008654(phospholipid biosynthetic process);GO:0015914(phospholipi…	NA	NA	NA		NA	61.988	55.6181	53.5602	60.6301	94.0534	94.7314	111.758	101.284	0.576857	-0.793713	2.80206e-50	2.88294e-49	down	no
852646	RAI1	2108	NM_001181112.1	GO:0000166(nucleotide binding);GO:0000463(maturation of LSU-rRNA from tricistronic rRNA transcript (SSU-rRNA, 5.8S rRNA, LSU-rRNA));GO:0000466(maturation of 5.8S rRNA from tricistronic rRNA transcript (SSU-rRNA, 5.8S rRNA, LSU-rRNA));GO:0000956(nuclear-transcribed mRNA catabolic process);GO:0003723(RNA binding);GO:0004518(nuclease activity);GO:0005634(nucleus);GO:0005829(cytosol);GO:0006351(trans…	NA	NA	NA		NA	98.3756	96.8813	97.5443	100.675	54.3735	52.8036	60.3575	53.8669	1.77721	0.829611	2.96107e-50	3.04132e-49	up	no
1466443	YBR056W-A	263	NM_001270739.1	NA	NA	NA	NA		NA	156.696	139.993	154.667	150.391	59.6143	69.296	65.3548	71.5045	2.26416	1.17898	3.49041e-50	3.57887e-49	up	yes
850799	AHP1	3764	NM_001181996.1	GO:0004601(peroxidase activity);GO:0005737(cytoplasm);GO:0005829(cytosol);GO:0005886(plasma membrane);GO:0008379(thioredoxin peroxidase activity);GO:0010038(response to metal ion);GO:0016209(antioxidant activity);GO:0016491(oxidoreductase activity);GO:0034599(cellular response to oxidative stress);GO:0045454(cell redox homeostasis);GO:0051920(peroxiredoxin activity);GO:0055114(oxidation-reduction…	04122(Sulfur relay system)	K14171	EC:1.11.1.15	thioredoxin peroxidase AHP1	NA	1726.61	1811.29	1722.78	1889.31	2777.39	2891.63	2912.29	2923.72	0.621465	-0.686254	3.70822e-50	3.79569e-49	down	no
856664	FRD1	1705	NM_001178862.3	GO:0000104(succinate dehydrogenase activity);GO:0005737(cytoplasm);GO:0005739(mitochondrion);GO:0005829(cytosol);GO:0005840(ribosome);GO:0005886(plasma membrane);GO:0016156(fumarate reductase (NADH) activity);GO:0016491(oxidoreductase activity);GO:0055114(oxidation-reduction process);GO:0071454(cellular response to anoxia)	00340(Histidine metabolism);00350(Tyrosine metabolism);00360(Phenylalanine metabolism);00380(Tryptophan metabolism)	K01593	EC:4.1.1.28	hypothetical protein	NA	307.849	332.202	345.602	312.698	160.521	152.522	139.27	149.132	2.15872	1.11017	4.10746e-50	4.19717e-49	up	yes
851598	LYS14	941	NM_001180342.3	GO:0000978(RNA polymerase II core promoter proximal region sequence-specific DNA binding);GO:0000981(RNA polymerase II transcription factor activity, sequence-specific DNA binding);GO:0001077(transcriptional activator activity, RNA polymerase II core promoter proximal region sequence-specific binding);GO:0003677(DNA binding);GO:0005634(nucleus);GO:0006351(transcription, DNA-templated);GO:0006355(…	NA	NA	NA		NA	48.0201	45.2225	43.3699	48.9814	25.9761	23.7186	23.8936	22.8506	1.92447	0.944463	5.90309e-50	6.02176e-49	up	no
1466517	YNR075C-A	4977	NM_001184621.3	GO:0003674(molecular_function);GO:0005575(cellular_component);GO:0008150(biological_process)	NA	NA	NA		NA	121.127	112.911	118.641	122.214	43.5373	33.9634	32.6271	33.6605	3.30273	1.72366	9.17376e-50	9.34226e-49	up	yes
852583	SAF1	486	NM_001178628.3	GO:0004842(ubiquitin-protein transferase activity);GO:0016567(protein ubiquitination);GO:0019005(SCF ubiquitin ligase complex);GO:0031146(SCF-dependent proteasomal ubiquitin-dependent protein catabolic process)	NA	NA	NA		NA	6.66484	6.25544	6.06777	5.3932	12.4085	13.2787	12.8095	14.1756	0.462886	-1.11127	1.20971e-49	1.22984e-48	down	yes
854924	ATR1	4131	NM_001182478.1	GO:0005773(vacuole);GO:0005886(plasma membrane);GO:0006810(transport);GO:0006855(drug transmembrane transport);GO:0015238(drug transmembrane transporter activity);GO:0016020(membrane);GO:0016021(integral component of membrane);GO:0046713(borate transport);GO:0055085(transmembrane transport);GO:0071944(cell periphery);GO:0080139(borate efflux transmembrane transporter activity)	NA	NA	NA		NA	55.0102	51.3671	51.7786	51.7438	28.3679	27.2007	28.4954	24.357	1.93597	0.953056	1.49549e-49	1.5178e-48	up	no
851724	SWI5	1053	NM_001180453.1	GO:0000083(regulation of transcription involved in G1/S transition of mitotic cell cycle);GO:0001012(RNA polymerase II regulatory region DNA binding);GO:0001133(RNA polymerase II transcription factor activity, sequence-specific transcription regulatory region DNA binding);GO:0003676(nucleic acid binding);GO:0003677(DNA binding);GO:0005634(nucleus);GO:0005737(cytoplasm);GO:0006351(transcription, D…	04111(Cell cycle - yeast)	K09202	NA	DNA-binding transcription factor SWI5	NA	13.9957	11.0297	10.5467	12.1809	23.7768	22.9225	28.2407	27.5012	0.466151	-1.10113	1.57679e-49	1.5976e-48	down	yes
852382	IST2	295	NM_001178434.1	GO:0005886(plasma membrane);GO:0008289(lipid binding);GO:0016020(membrane);GO:0016021(integral component of membrane);GO:0032541(cortical endoplasmic reticulum);GO:0033101(cellular bud membrane);GO:0060304(regulation of phosphatidylinositol dephosphorylation);GO:0071944(cell periphery);GO:0072659(protein localization to plasma membrane);GO:0090158(endoplasmic reticulum membrane organization)	NA	NA	NA		NA	64.3148	62.2396	66.2934	64.0141	117.488	113.473	106.802	107.021	0.577499	-0.792111	1.62611e-49	1.64479e-48	down	no
856236	CLB2	5912	NM_001184216.1	GO:0000079(regulation of cyclin-dependent protein serine/threonine kinase activity);GO:0000086(G2/M transition of mitotic cell cycle);GO:0005515(protein binding);GO:0005634(nucleus);GO:0005737(cytoplasm);GO:0005816(spindle pole body);GO:0005819(spindle);GO:0005935(cellular bud neck);GO:0007049(cell cycle);GO:0007067(mitotic nuclear division);GO:0010696(positive regulation of spindle pole body sep…	04011(MAPK signaling pathway - yeast);04111(Cell cycle - yeast)	K02220	NA	B-type cyclin CLB2	NA	23.6394	19.4663	20.5783	19.0994	44.131	41.8393	42.8051	37.4415	0.498045	-1.00565	2.09964e-49	2.12018e-48	down	yes
852452	CNS1	360	NM_001178503.1	GO:0005737(cytoplasm);GO:0006457(protein folding);GO:0030544(Hsp70 protein binding);GO:0043022(ribosome binding);GO:0051879(Hsp90 protein binding)	03010(Ribosome)	K02993	NA	40S ribosomal protein S7	NA	108.295	100.367	98.7774	112.461	53.7921	49.3615	60.6137	54.3822	1.92483	0.944735	2.13409e-49	2.15133e-48	up	no
852226	TOD6	150	NM_001178294.1	GO:0003677(DNA binding);GO:0005634(nucleus);GO:0005737(cytoplasm);GO:0006357(regulation of transcription from RNA polymerase II promoter);GO:0043565(sequence-specific DNA binding);GO:0070210(Rpd3L-Expanded complex)	NA	NA	NA		NA	72.4752	72.507	68.0558	75.8583	34.3384	32.1466	32.1846	25.9862	2.31755	1.2126	2.90901e-49	2.92759e-48	up	yes
856444	YHK8	2735	NM_001179178.1	GO:0003674(molecular_function);GO:0005215(transporter activity);GO:0005886(plasma membrane);GO:0006810(transport);GO:0006811(ion transport);GO:0015297(antiporter activity);GO:0015893(drug transport);GO:0015992(proton transport);GO:0016020(membrane);GO:0016021(integral component of membrane);GO:0055085(transmembrane transport);GO:0071944(cell periphery)	NA	NA	NA		NA	35.9518	35.9801	36.2244	35.2865	16.4014	18.8482	17.7147	15.9379	2.08183	1.05786	3.99662e-49	4.01539e-48	up	yes
851557	RPT2	902	NM_001180066.1	GO:0000166(nucleotide binding);GO:0000502(proteasome complex);GO:0005524(ATP binding);GO:0005634(nucleus);GO:0005737(cytoplasm);GO:0006511(ubiquitin-dependent protein catabolic process);GO:0008540(proteasome regulatory particle, base subcomplex);GO:0016787(hydrolase activity);GO:0016887(ATPase activity);GO:0017025(TBP-class protein binding);GO:0030163(protein catabolic process);GO:0030433(ER-asso…	03050(Proteasome)	K03062	NA	proteasome regulatory particle base subunit RPT2	NA	153.418	148.963	147.895	166.614	255.3	235.192	274.887	260.585	0.601279	-0.733893	4.13859e-49	4.15106e-48	down	no
851542	RPN4	890	NM_001180079.3	GO:0000122(negative regulation of transcription from RNA polymerase II promoter);GO:0000978(RNA polymerase II core promoter proximal region sequence-specific DNA binding);GO:0001077(transcriptional activator activity, RNA polymerase II core promoter proximal region sequence-specific binding);GO:0003677(DNA binding);GO:0005634(nucleus);GO:0005737(cytoplasm);GO:0006282(regulation of DNA repair);GO:…	NA	NA	NA		NA	103.529	80.6479	81.1364	91.4573	40.7142	40.3528	43.8357	46.2499	2.08451	1.05971	4.95945e-49	4.96609e-48	up	yes
850917	CCC1	3877	NM_001182107.1	GO:0000139(Golgi membrane);GO:0000324(fungal-type vacuole);GO:0000329(fungal-type vacuole membrane);GO:0005384(manganese ion transmembrane transporter activity);GO:0005773(vacuole);GO:0005774(vacuolar membrane);GO:0005794(Golgi apparatus);GO:0006810(transport);GO:0006828(manganese ion transport);GO:0006874(cellular calcium ion homeostasis);GO:0006879(cellular iron ion homeostasis);GO:0006880(intr…	NA	NA	NA		NA	55.6913	42.3355	43.1249	43.2665	91.2427	94.6701	89.2208	99.7763	0.4919	-1.02356	5.64712e-49	5.64523e-48	down	yes
856770	SPO73	1804	NM_001178937.1	GO:0003674(molecular_function);GO:0005628(prospore membrane);GO:0005737(cytoplasm);GO:0005829(cytosol);GO:0016021(integral component of membrane);GO:0030435(sporulation resulting in formation of a cellular spore);GO:0030437(ascospore formation);GO:0030476(ascospore wall assembly);GO:0032120(ascospore-type prospore membrane assembly)	NA	NA	NA		NA	40.7057	38.7172	36.9359	37.4623	12.6561	14.6786	15.2972	16.7307	2.59121	1.37363	5.87909e-49	5.86733e-48	up	yes
854104	DDR2	5095	NM_001183307.1	NA	NA	NA	NA		NA	6.82571	5.59331	7.98249	5.81376	29.037	32.1727	27.0327	33.7703	0.214857	-2.21855	6.33897e-49	6.31577e-48	down	yes
855448	TOF1	4644	NM_001183111.1	GO:0000076(DNA replication checkpoint);GO:0000228(nuclear chromosome);GO:0003674(molecular_function);GO:0005634(nucleus);GO:0005829(cytosol);GO:0006260(DNA replication);GO:0006281(DNA repair);GO:0006974(cellular response to DNA damage stimulus);GO:0007049(cell cycle);GO:0007064(mitotic sister chromatid cohesion);GO:0008156(negative regulation of DNA replication);GO:0031298(replication fork protec…	NA	NA	NA		NA	5.22865	4.3009	4.31903	4.60978	8.10111	8.74852	9.3972	9.22048	0.520433	-0.942215	6.68389e-49	6.64836e-48	down	no
854365	YOR192C-B	5333	NM_001184388.4	GO:0000166(nucleotide binding);GO:0000943(retrotransposon nucleocapsid);GO:0003676(nucleic acid binding);GO:0003677(DNA binding);GO:0003723(RNA binding);GO:0003824(catalytic activity);GO:0003887(DNA-directed DNA polymerase activity);GO:0003964(RNA-directed DNA polymerase activity);GO:0004190(aspartic-type endopeptidase activity);GO:0004518(nuclease activity);GO:0004519(endonuclease activity);GO:0…	NA	NA	NA		NA	49.5934	49.7886	49.5293	54.4987	29.1793	28.3247	29.8107	28.6385	1.75424	0.810847	1.09093e-48	1.08333e-47	up	no
854793	FAF1	1591	NM_001179369.1	GO:0000462(maturation of SSU-rRNA from tricistronic rRNA transcript (SSU-rRNA, 5.8S rRNA, LSU-rRNA));GO:0003674(molecular_function);GO:0005634(nucleus);GO:0005730(nucleolus);GO:0005737(cytoplasm);GO:0042254(ribosome biogenesis)	NA	NA	NA		NA	102.851	107.997	95.6757	114.654	47.1256	44.5918	55.8838	44.8209	2.18882	1.13015	1.18912e-48	1.17888e-47	up	yes
854474	MBF1	5432	NM_001184346.3	GO:0003677(DNA binding);GO:0003713(transcription coactivator activity);GO:0005634(nucleus);GO:0005737(cytoplasm);GO:0005739(mitochondrion);GO:0006351(transcription, DNA-templated);GO:0006355(regulation of transcription, DNA-templated);GO:0043565(sequence-specific DNA binding);GO:0045944(positive regulation of transcription from RNA polymerase II promoter)	NA	NA	NA		NA	430.722	418.871	432.456	458.393	676.837	783.329	812.873	816.857	0.563269	-0.828105	1.19325e-48	1.18102e-47	down	no
850445	TUP1	653	NM_001178790.1	GO:0000122(negative regulation of transcription from RNA polymerase II promoter);GO:0000768(syncytium formation by plasma membrane fusion);GO:0000905(sporocarp development involved in asexual reproduction);GO:0005634(nucleus);GO:0005829(cytosol);GO:0006342(chromatin silencing);GO:0010914(positive regulation of sterigmatocystin biosynthetic process);GO:0016584(nucleosome positioning);GO:0017053(tr…	04011(MAPK signaling pathway - yeast);04111(Cell cycle - yeast)	K06666	NA	hypothetical protein	NA	87.7785	83.1269	85.1621	81.0146	159.709	155.055	137.569	153.889	0.556038	-0.846745	1.42868e-48	1.41171e-47	down	no
855848	ERR2	5528	NM_001184095.1	GO:0000015(phosphopyruvate hydratase complex);GO:0000287(magnesium ion binding);GO:0004634(phosphopyruvate hydratase activity);GO:0005575(cellular_component);GO:0006096(glycolytic process);GO:0008150(biological_process);GO:0016829(lyase activity);GO:0046872(metal ion binding)	01200(Carbon metabolism);01230(Biosynthesis of amino acids);00010(Glycolysis / Gluconeogenesis);00680(Methane metabolism);03018(RNA degradation)	K01689	EC:4.2.1.11	phosphopyruvate hydratase ERR1	NA	3.50438	4.10547	3.80479	3.31475	0.688732	0.566147	0.55612	0.746018	5.76038	2.52616	1.81066e-48	1.7862e-47	up	yes
856480	LAM4	2770	NM_001179210.1	GO:0005739(mitochondrion);GO:0005783(endoplasmic reticulum);GO:0005789(endoplasmic reticulum membrane);GO:0005840(ribosome);GO:0016020(membrane);GO:0016021(integral component of membrane);GO:0032366(intracellular sterol transport);GO:0032541(cortical endoplasmic reticulum);GO:0032934(sterol binding)	NA	NA	NA		NA	5.57906	4.69472	4.06727	4.36302	10.8631	9.99823	9.74259	11.395	0.445346	-1.167	2.00972e-48	1.97931e-47	down	yes
855753	ARE2	4921	NM_001183196.1	GO:0005783(endoplasmic reticulum);GO:0005789(endoplasmic reticulum membrane);GO:0008204(ergosterol metabolic process);GO:0008374(O-acyltransferase activity);GO:0016020(membrane);GO:0016021(integral component of membrane);GO:0016740(transferase activity);GO:0016746(transferase activity, transferring acyl groups);GO:0034737(ergosterol O-acyltransferase activity)	00100(Steroid biosynthesis)	K00637	EC:2.3.1.26	sterol acyltransferase	NA	36.3238	33.3763	34.0381	33.9154	52.3813	52.3989	52.971	51.4742	0.65792	-0.604016	2.33185e-48	2.2928e-47	down	no
852124	GRX2	1413	NM_001180821.1	GO:0004364(glutathione transferase activity);GO:0004602(glutathione peroxidase activity);GO:0005634(nucleus);GO:0005737(cytoplasm);GO:0005739(mitochondrion);GO:0005829(cytosol);GO:0006749(glutathione metabolic process);GO:0009055(electron carrier activity);GO:0015035(protein disulfide oxidoreductase activity);GO:0015036(disulfide oxidoreductase activity);GO:0034599(cellular response to oxidative …	03010(Ribosome)	K02940	NA	Glutaredoxin domain protein	NA	115.083	110.129	106.57	112.915	176.916	192.641	201.835	216.986	0.564067	-0.826061	2.50523e-48	2.45924e-47	down	no
1500486	YKL096C-B	3397	NM_001184604.1	GO:0003674(molecular_function);GO:0005575(cellular_component);GO:0008150(biological_process);GO:0016020(membrane);GO:0016021(integral component of membrane)	NA	NA	NA		NA	2.53774	1.48377	2.51992	1.70426	19.2008	21.7529	18.148	19.2019	0.105304	-3.24737	3.01193e-48	2.95179e-47	down	yes
854970	YMD8	4210	NM_001182396.1	GO:0000139(Golgi membrane);GO:0005338(nucleotide-sugar transmembrane transporter activity);GO:0005793(endoplasmic reticulum-Golgi intermediate compartment);GO:0005794(Golgi apparatus);GO:0006810(transport);GO:0008643(carbohydrate transport);GO:0015297(antiporter activity);GO:0015780(nucleotide-sugar transport);GO:0015786(UDP-glucose transport);GO:0016020(membrane);GO:0016021(integral component of…	NA	NA	NA		NA	167.811	164.565	158.846	157.588	89.6848	93.9334	86.5828	84.7175	1.82805	0.870308	4.91334e-48	4.80737e-47	up	no
856289	GPH1	5955	NM_001184257.1	GO:0004645(phosphorylase activity);GO:0005737(cytoplasm);GO:0005975(carbohydrate metabolic process);GO:0005977(glycogen metabolic process);GO:0005980(glycogen catabolic process);GO:0008184(glycogen phosphorylase activity);GO:0016740(transferase activity);GO:0016757(transferase activity, transferring glycosyl groups);GO:0030170(pyridoxal phosphate binding)	00500(Starch and sucrose metabolism);04931(Insulin resistance)	K00688	EC:2.4.1.1	Gph1p	NA	9.68794	7.79	8.0397	8.03367	19.1386	20.0517	19.8988	27.2833	0.38845	-1.3642	5.1624e-48	5.04282e-47	down	yes
855709	RCM1	4884	NM_001182861.3	GO:0003723(RNA binding);GO:0005634(nucleus);GO:0005730(nucleolus);GO:0006364(rRNA processing);GO:0008168(methyltransferase activity);GO:0009383(rRNA (cytosine-C5-)-methyltransferase activity);GO:0016740(transferase activity);GO:0032259(methylation);GO:0070475(rRNA base methylation)	NA	NA	NA		NA	67.5189	67.3175	61.2094	71.6652	33.9096	33.6903	38.6281	36.2812	1.87855	0.909621	5.26878e-48	5.13835e-47	up	no
853823	PHD1	3450	NM_001179609.1	GO:0003677(DNA binding);GO:0003700(transcription factor activity, sequence-specific DNA binding);GO:0005634(nucleus);GO:0006351(transcription, DNA-templated);GO:0006355(regulation of transcription, DNA-templated);GO:0043565(sequence-specific DNA binding);GO:0045944(positive regulation of transcription from RNA polymerase II promoter);GO:2000222(positive regulation of pseudohyphal growth)	04113(Meiosis - yeast)	K12763	NA	Sok2p	NA	19.0194	19.4593	17.7537	18.4651	31.7788	31.1501	33.9958	31.9835	0.579463	-0.787213	6.61461e-48	6.44037e-47	down	no
852858	TRP5	2313	NM_001180891.1	GO:0000162(tryptophan biosynthetic process);GO:0003824(catalytic activity);GO:0004834(tryptophan synthase activity);GO:0005634(nucleus);GO:0005737(cytoplasm);GO:0006568(tryptophan metabolic process);GO:0008152(metabolic process);GO:0008652(cellular amino acid biosynthetic process);GO:0009073(aromatic amino acid family biosynthetic process);GO:0016829(lyase activity);GO:0030170(pyridoxal phosphate…	01230(Biosynthesis of amino acids);00260(Glycine, serine and threonine metabolism);00400(Phenylalanine, tyrosine and tryptophan biosynthesis)	K01694	EC:4.2.1.20	tryptophan synthase TRP5	NA	301.105	313.279	327.542	299.667	159.673	157.282	141.203	153.198	2.03088	1.02211	7.12437e-48	6.92544e-47	up	yes
853297	YJL144W	2988	NM_001181577.1	GO:0003674(molecular_function);GO:0005737(cytoplasm);GO:0042631(cellular response to water deprivation)	NA	NA	NA		NA	15.5781	14.4683	17.5321	15.9811	37.6882	37.2775	42.3718	38.7685	0.407158	-1.29634	1.44299e-47	1.40043e-46	down	yes
854683	SIM1	1492	NM_001179471.2	GO:0000272(polysaccharide catabolic process);GO:0000917(barrier septum assembly);GO:0005576(extracellular region);GO:0005618(cell wall);GO:0005759(mitochondrial matrix);GO:0005975(carbohydrate metabolic process);GO:0007005(mitochondrion organization);GO:0007049(cell cycle);GO:0008152(metabolic process);GO:0009277(fungal-type cell wall);GO:0009986(cell surface);GO:0015926(glucosidase activity);GO:…	NA	NA	NA		NA	162.562	165.38	175.872	158.743	332.192	337.853	290.342	310.91	0.521167	-0.940184	1.72039e-47	1.66694e-46	down	no
852102	IZH1	1393	NM_001180800.1	GO:0003674(molecular_function);GO:0004872(receptor activity);GO:0005783(endoplasmic reticulum);GO:0005789(endoplasmic reticulum membrane);GO:0006882(cellular zinc ion homeostasis);GO:0016020(membrane);GO:0016021(integral component of membrane)	NA	NA	NA		NA	243.116	276.437	272.335	259.614	116.935	112.552	100.008	88.2418	2.51714	1.33179	1.85064e-47	1.79025e-46	up	yes
852723	LYS5	2194	NM_001181019.1	GO:0000287(magnesium ion binding);GO:0005737(cytoplasm);GO:0005829(cytosol);GO:0008897(holo-[acyl-carrier-protein] synthase activity);GO:0016740(transferase activity);GO:0018065(protein-cofactor linkage);GO:0018070(peptidyl-serine phosphopantetheinylation);GO:0019878(lysine biosynthetic process via aminoadipic acid)	00770(Pantothenate and CoA biosynthesis)	K06133	EC:2.7.8.-	Lys5p	NA	38.3001	38.4678	38.3197	39.6761	19.1684	19.5402	18.8936	20.189	1.98948	0.992389	1.97231e-47	1.90487e-46	up	no
854008	IMA2	4991	NM_001183410.1	GO:0000023(maltose metabolic process);GO:0003824(catalytic activity);GO:0004574(oligo-1,6-glucosidase activity);GO:0004575(sucrose alpha-glucosidase activity);GO:0005575(cellular_component);GO:0005975(carbohydrate metabolic process);GO:0008152(metabolic process);GO:0016787(hydrolase activity);GO:0016798(hydrolase activity, acting on glycosyl bonds);GO:0046352(disaccharide catabolic process)	00052(Galactose metabolism);00500(Starch and sucrose metabolism)	K01182	EC:3.2.1.10	oligo-1,6-glucosidase IMA2	NA	9.40607	10.5022	10.033	11.4484	4.24039	3.6155	3.98806	3.76097	2.65235	1.40727	2.61317e-47	2.51975e-46	up	yes
856674	RAD23	1714	NM_001178852.3	GO:0000111(nucleotide-excision repair factor 2 complex);GO:0000122(negative regulation of transcription from RNA polymerase II promoter);GO:0000224(peptide-N4-(N-acetyl-beta-glucosaminyl)asparagine amidase activity);GO:0000502(proteasome complex);GO:0003684(damaged DNA binding);GO:0005634(nucleus);GO:0005737(cytoplasm);GO:0005739(mitochondrion);GO:0006281(DNA repair);GO:0006289(nucleotide-excisio…	04141(Protein processing in endoplasmic reticulum);03420(Nucleotide excision repair)	K10839	NA	Rad23p	NA	127.011	115.099	116.805	125.862	180.196	176.296	180.785	184.743	0.671417	-0.574719	3.16039e-47	3.04251e-46	down	no
856221	ISR1	5898	NM_001184203.1	GO:0000166(nucleotide binding);GO:0004672(protein kinase activity);GO:0004674(protein serine/threonine kinase activity);GO:0005524(ATP binding);GO:0005575(cellular_component);GO:0006468(protein phosphorylation);GO:0008150(biological_process);GO:0016301(kinase activity);GO:0016310(phosphorylation);GO:0016740(transferase activity)	04140(Regulation of autophagy)	K08333	EC:2.7.11.1	hypothetical protein	NA	21.4356	18.6003	19.9244	18.4324	35.212	35.8051	36.0342	33.1375	0.559194	-0.838579	3.49221e-47	3.35656e-46	down	no
851664	YDR090C	1000	NM_001180398.1	GO:0003674(molecular_function);GO:0005886(plasma membrane);GO:0008150(biological_process);GO:0016020(membrane);GO:0016021(integral component of membrane)	NA	NA	NA		NA	81.8673	85.9089	80.996	77.3304	41.4225	41.4714	37.2994	38.6631	2.05281	1.0376	5.55536e-47	5.33101e-46	up	yes
854963	YML045W	4204	NM_001182402.2	GO:0000943(retrotransposon nucleocapsid);GO:0003676(nucleic acid binding);GO:0003677(DNA binding);GO:0003723(RNA binding);GO:0003824(catalytic activity);GO:0003887(DNA-directed DNA polymerase activity);GO:0003964(RNA-directed DNA polymerase activity);GO:0004518(nuclease activity);GO:0004519(endonuclease activity);GO:0004523(RNA-DNA hybrid ribonuclease activity);GO:0004540(ribonuclease activity);G…	NA	NA	NA		NA	168.029	179.137	179.25	191.043	99.1462	94.9744	101.786	97.3273	1.82451	0.867508	6.45874e-47	6.18799e-46	up	no
855048	HOF1	4280	NM_001182529.1	GO:0000142(cellular bud neck contractile ring);GO:0000144(cellular bud neck septin ring);GO:0000281(mitotic cytokinesis);GO:0000917(barrier septum assembly);GO:0005543(phospholipid binding);GO:0005737(cytoplasm);GO:0005856(cytoskeleton);GO:0005935(cellular bud neck);GO:0006974(cellular response to DNA damage stimulus);GO:0007010(cytoskeleton organization);GO:0007049(cell cycle);GO:0007067(mitotic…	NA	NA	NA		NA	9.84551	8.86019	8.3675	9.72507	18.9877	18.0307	22.6847	24.8076	0.435428	-1.1995	9.37223e-47	8.965e-46	down	yes
853895	RPC37	3517	NM_001179815.3	GO:0001056(RNA polymerase III activity);GO:0003899(DNA-directed RNA polymerase activity);GO:0005634(nucleus);GO:0005666(DNA-directed RNA polymerase III complex);GO:0006351(transcription, DNA-templated);GO:0042797(tRNA transcription from RNA polymerase III promoter)	00230(Purine metabolism);00240(Pyrimidine metabolism);03020(RNA polymerase)	K14721	NA	DNA-directed RNA polymerase III subunit C37	NA	123.656	114.025	108.42	118.301	66.6655	65.8932	73.3821	67.1421	1.70059	0.766033	9.93016e-47	9.48354e-46	up	no
851902	PMT7	1215	NM_001180615.3	GO:0000030(mannosyltransferase activity);GO:0000032(cell wall mannoprotein biosynthetic process);GO:0003674(molecular_function);GO:0004169(dolichyl-phosphate-mannose-protein mannosyltransferase activity);GO:0005783(endoplasmic reticulum);GO:0005789(endoplasmic reticulum membrane);GO:0006486(protein glycosylation);GO:0006493(protein O-linked glycosylation);GO:0007275(multicellular organism develop…	00514(Other types of O-glycan biosynthesis)	K00728	EC:2.4.1.109	Pmt7p	NA	17.7883	18.1277	17.9273	16.6638	32.3353	31.0096	30.0927	30.9219	0.566961	-0.818677	1.05899e-46	1.00975e-45	down	no
852714	SUT1	2186	NM_001181027.1	GO:0000981(RNA polymerase II transcription factor activity, sequence-specific DNA binding);GO:0001103(RNA polymerase II repressing transcription factor binding);GO:0005634(nucleus);GO:0005737(cytoplasm);GO:0006351(transcription, DNA-templated);GO:0006355(regulation of transcription, DNA-templated);GO:0008270(zinc ion binding);GO:0035969(positive regulation of sterol import by positive regulation …	NA	NA	NA		NA	54.0243	49.1924	47.7144	47.0203	20.7193	21.4078	18.8087	15.5635	2.58762	1.37163	1.43413e-46	1.36528e-45	up	yes
855851	YPL278C	5531	NM_001184092.1	GO:0003674(molecular_function);GO:0005575(cellular_component);GO:0005576(extracellular region);GO:0008150(biological_process)	NA	NA	NA		NA	26.5703	26.9854	26.3384	24.3544	8.57375	7.34535	6.72028	7.70687	3.4353	1.78044	1.78482e-46	1.69643e-45	up	yes
852008	HPT1	1311	NM_001180707.3	GO:0000166(nucleotide binding);GO:0004422(hypoxanthine phosphoribosyltransferase activity);GO:0005634(nucleus);GO:0005737(cytoplasm);GO:0006166(purine ribonucleoside salvage);GO:0009116(nucleoside metabolic process);GO:0016740(transferase activity);GO:0016757(transferase activity, transferring glycosyl groups);GO:0032263(GMP salvage);GO:0032264(IMP salvage);GO:0046872(metal ion binding);GO:005265…	00230(Purine metabolism)	K19836	EC:2.4.2.8	hypoxanthine phosphoribosyltransferase	NA	261.637	260.09	257.764	264.668	388.956	392.457	426.721	380.903	0.657101	-0.605812	1.79089e-46	1.6995e-45	down	no
856574	DBP8	2861	NM_001179300.1	GO:0000166(nucleotide binding);GO:0000447(endonucleolytic cleavage in ITS1 to separate SSU-rRNA from 5.8S rRNA and LSU-rRNA from tricistronic rRNA transcript (SSU-rRNA, 5.8S rRNA, LSU-rRNA));GO:0000472(endonucleolytic cleavage to generate mature 5'-end of SSU-rRNA from (SSU-rRNA, 5.8S rRNA, LSU-rRNA));GO:0000480(endonucleolytic cleavage in 5'-ETS of tricistronic rRNA transcript (SSU-rRNA, 5.8S rR…	03040(Spliceosome)	K12811	EC:3.6.4.13	RNA helicase in the DEAD-box family	NA	75.0988	69.5062	70.1503	77.3995	39.651	36.7316	40.9025	34.4205	1.9258	0.94546	1.81766e-46	1.72218e-45	up	no
854125	OPI10	5113	NM_001183286.1	GO:0003674(molecular_function);GO:0005634(nucleus);GO:0005737(cytoplasm);GO:0006020(inositol metabolic process);GO:0006629(lipid metabolic process);GO:0008654(phospholipid biosynthetic process)	NA	NA	NA		NA	15.8532	16.3378	14.6446	17.3068	30.2844	29.9111	34.3011	32.1009	0.506664	-0.980898	1.82769e-46	1.72894e-45	down	no
852033	CAD1	1332	NM_001180731.3	GO:0001077(transcriptional activator activity, RNA polymerase II core promoter proximal region sequence-specific binding);GO:0003677(DNA binding);GO:0003700(transcription factor activity, sequence-specific DNA binding);GO:0005634(nucleus);GO:0005737(cytoplasm);GO:0006351(transcription, DNA-templated);GO:0006355(regulation of transcription, DNA-templated);GO:0036003(positive regulation of transcri…	NA	NA	NA		NA	60.8014	60.8858	60.9929	68.9288	33.1193	32.5471	32.9715	30.7219	1.94503	0.959793	2.46139e-46	2.32473e-45	up	no
852689	TPN1	2165	NM_001181051.1	GO:0000324(fungal-type vacuole);GO:0005215(transporter activity);GO:0005886(plasma membrane);GO:0006810(transport);GO:0016020(membrane);GO:0016021(integral component of membrane);GO:0031919(vitamin B6 transport);GO:0031924(vitamin B6 transporter activity);GO:0051180(vitamin transport);GO:0051183(vitamin transporter activity);GO:0055085(transmembrane transport)	NA	NA	NA		NA	131.858	126.157	128.904	123.656	67.5178	69.5276	60.1833	62.2775	1.96749	0.976353	3.00098e-46	2.8299e-45	up	no
852128	EMI2	1416	NM_001180824.3	GO:0000166(nucleotide binding);GO:0001678(cellular glucose homeostasis);GO:0003674(molecular_function);GO:0004340(glucokinase activity);GO:0004396(hexokinase activity);GO:0005524(ATP binding);GO:0005536(glucose binding);GO:0005737(cytoplasm);GO:0005829(cytosol);GO:0005975(carbohydrate metabolic process);GO:0006096(glycolytic process);GO:0008865(fructokinase activity);GO:0016301(kinase activity);G…	01200(Carbon metabolism);00010(Glycolysis / Gluconeogenesis);00051(Fructose and mannose metabolism);00052(Galactose metabolism);00500(Starch and sucrose metabolism);00520(Amino sugar and nucleotide sugar metabolism);00524(Butirosin and neomycin)	K00844	EC:2.7.1.1	putative glucokinase	NA	78.6422	62.9574	63.8975	61.8111	132.924	136.56	133.459	169.291	0.467131	-1.0981	3.2269e-46	3.03816e-45	down	yes
856742	RPN3	1776	NM_001178912.1	GO:0000502(proteasome complex);GO:0003674(molecular_function);GO:0006511(ubiquitin-dependent protein catabolic process);GO:0008541(proteasome regulatory particle, lid subcomplex);GO:0030234(enzyme regulator activity);GO:0042176(regulation of protein catabolic process)	03050(Proteasome)	K03033	NA	proteasome regulatory particle lid subunit RPN3	NA	122.568	116.02	112.318	119.253	163.406	160.635	171.856	168.485	0.707664	-0.498865	3.33715e-46	3.13702e-45	down	no
856782	HIS1	1815	NM_001178946.3	GO:0000105(histidine biosynthetic process);GO:0000166(nucleotide binding);GO:0000287(magnesium ion binding);GO:0003879(ATP phosphoribosyltransferase activity);GO:0005524(ATP binding);GO:0005575(cellular_component);GO:0005737(cytoplasm);GO:0008652(cellular amino acid biosynthetic process);GO:0016740(transferase activity);GO:0016757(transferase activity, transferring glycosyl groups)	01230(Biosynthesis of amino acids);00340(Histidine metabolism)	K00765	EC:2.4.2.17	ATP phosphoribosyltransferase	NA	595.209	561.763	558.425	581.402	341.428	334.262	344.279	370.555	1.65175	0.723996	3.48356e-46	3.26953e-45	up	no
851495	UBC9	852	NM_001180123.1	GO:0000022(mitotic spindle elongation);GO:0000166(nucleotide binding);GO:0000794(condensed nuclear chromosome);GO:0005524(ATP binding);GO:0005634(nucleus);GO:0005737(cytoplasm);GO:0007049(cell cycle);GO:0007067(mitotic nuclear division);GO:0016567(protein ubiquitination);GO:0016874(ligase activity);GO:0016925(protein sumoylation);GO:0019789(SUMO transferase activity);GO:0031625(ubiquitin protein …	03013(RNA transport);04120(Ubiquitin mediated proteolysis)	K10577	NA	E2 SUMO-conjugating protein UBC9	NA	83.4002	77.0057	73.6332	85.466	125.801	130.98	137.025	129.995	0.609974	-0.713181	3.74571e-46	3.51006e-45	down	no
855514	RIO2	4706	NM_001183045.1	GO:0000166(nucleotide binding);GO:0000462(maturation of SSU-rRNA from tricistronic rRNA transcript (SSU-rRNA, 5.8S rRNA, LSU-rRNA));GO:0004672(protein kinase activity);GO:0004674(protein serine/threonine kinase activity);GO:0005524(ATP binding);GO:0005634(nucleus);GO:0005737(cytoplasm);GO:0005829(cytosol);GO:0006468(protein phosphorylation);GO:0016301(kinase activity);GO:0016310(phosphorylation);…	03008(Ribosome biogenesis in eukaryotes)	K07179	EC:2.7.11.1	protein kinase RIO2	NA	89.8676	88.2655	89.2619	94.361	51.9536	49.1867	55.1722	53.3171	1.72569	0.787175	3.76769e-46	3.52514e-45	up	no
856807	PTP3	1838	NM_001178966.2	GO:0000173(inactivation of MAPK activity involved in osmosensory signaling pathway);GO:0004721(phosphoprotein phosphatase activity);GO:0004725(protein tyrosine phosphatase activity);GO:0005634(nucleus);GO:0005737(cytoplasm);GO:0006470(protein dephosphorylation);GO:0016311(dephosphorylation);GO:0016787(hydrolase activity);GO:0016791(phosphatase activity);GO:0032880(regulation of protein localizati…	04011(MAPK signaling pathway - yeast)	K19806	EC:3.1.3.48	tyrosine protein phosphatase PTP3	NA	26.254	21.4246	21.8065	22.8973	10.4995	10.7312	9.48913	8.45569	2.35816	1.23766	3.81917e-46	3.56774e-45	up	yes
852702	XRN1	2176	NM_001181038.1	GO:0000184(nuclear-transcribed mRNA catabolic process, nonsense-mediated decay);GO:0000741(karyogamy);GO:0000932(cytoplasmic mRNA processing body);GO:0000956(nuclear-transcribed mRNA catabolic process);GO:0003676(nucleic acid binding);GO:0003682(chromatin binding);GO:0003723(RNA binding);GO:0003729(mRNA binding);GO:0004518(nuclease activity);GO:0004527(exonuclease activity);GO:0004534(5'-3' exori…	03008(Ribosome biogenesis in eukaryotes);03018(RNA degradation)	K12618	EC:3.1.13.-	chromatin-binding exonuclease XRN1	NA	53.8966	52.2564	52.4435	55.3665	84.8442	82.1118	83.184	78.3895	0.651275	-0.618661	3.91581e-46	3.65232e-45	down	no
855129	YMR103C	4351	NM_001348866.1	NA	NA	NA	NA		NA	31.8464	29.1883	32.2538	31.5506	55.8457	62.0572	64.7808	61.9085	0.510397	-0.970309	4.51111e-46	4.20101e-45	down	no
853111	SNG1	2537	NM_001181326.1	GO:0000324(fungal-type vacuole);GO:0003674(molecular_function);GO:0005886(plasma membrane);GO:0015931(nucleobase-containing compound transport);GO:0016020(membrane);GO:0016021(integral component of membrane);GO:0060237(regulation of fungal-type cell wall organization);GO:0061091(regulation of phospholipid translocation);GO:0071944(cell periphery)	NA	NA	NA		NA	30.9359	29.1415	30.0949	28.5571	15.6831	15.0445	13.9697	14.0214	2.022	1.01579	4.82032e-46	4.482e-45	up	yes
854241	CDC21	5219	NM_001183493.1	GO:0004799(thymidylate synthase activity);GO:0005634(nucleus);GO:0006231(dTMP biosynthetic process);GO:0006235(dTTP biosynthetic process);GO:0008168(methyltransferase activity);GO:0009165(nucleotide biosynthetic process);GO:0016740(transferase activity);GO:0032259(methylation);GO:0034399(nuclear periphery)	00240(Pyrimidine metabolism);00670(One carbon pool by folate)	K00560	EC:2.1.1.45	thymidylate synthase	NA	35.946	36.4494	34.3901	36.5848	57.3835	55.3428	58.9176	58.591	0.622713	-0.683361	5.02905e-46	4.66883e-45	down	no
850605	DUG1	2077	NM_001180009.1	GO:0005737(cytoplasm);GO:0005739(mitochondrion);GO:0005840(ribosome);GO:0006508(proteolysis);GO:0006751(glutathione catabolic process);GO:0008152(metabolic process);GO:0008233(peptidase activity);GO:0008237(metallopeptidase activity);GO:0008242(omega peptidase activity);GO:0016787(hydrolase activity);GO:0016805(dipeptidase activity);GO:0046872(metal ion binding);GO:0070573(metallodipeptidase acti…	00480(Glutathione metabolism)	K15428	EC:3.4.13.-	metallodipeptidase	NA	101.393	111.244	114.863	101.299	235.622	233.888	196.723	222.741	0.482352	-1.05184	6.1154e-46	5.66857e-45	down	yes
855718	HEF3	4891	NM_001182853.3	GO:0000166(nucleotide binding);GO:0003723(RNA binding);GO:0003746(translation elongation factor activity);GO:0005524(ATP binding);GO:0006412(translation);GO:0006414(translational elongation);GO:0016887(ATPase activity);GO:0022626(cytosolic ribosome)	02010(ABC transporters)	K05658	EC:3.6.3.44	M-factor transporter Mam1	NA	12.0062	10.7133	10.9984	12.5591	5.68775	5.78257	5.4343	5.75033	2.04269	1.03047	6.30158e-46	5.83212e-45	up	yes
852600	MAL33	504	NM_001178645.3	GO:0000023(maltose metabolic process);GO:0000981(RNA polymerase II transcription factor activity, sequence-specific DNA binding);GO:0003677(DNA binding);GO:0003700(transcription factor activity, sequence-specific DNA binding);GO:0005634(nucleus);GO:0006351(transcription, DNA-templated);GO:0006355(regulation of transcription, DNA-templated);GO:0008270(zinc ion binding);GO:0044262(cellular carbohyd…	NA	NA	NA		NA	69.5886	54.3355	54.7962	49.5917	23.0266	21.9432	19.3909	24.3248	2.5744	1.36424	1.18442e-45	1.09449e-44	up	yes
856869	PMD1	1895	NM_001179022.3	GO:0003674(molecular_function);GO:0005737(cytoplasm);GO:0030435(sporulation resulting in formation of a cellular spore);GO:0051321(meiotic cell cycle)	NA	NA	NA		NA	15.7789	14.9124	15.1777	15.9505	8.93052	8.98064	9.33176	8.47082	1.73097	0.791581	1.78656e-45	1.64837e-44	up	no
850710	IZH3	3680	NM_001181910.1	GO:0003674(molecular_function);GO:0004872(receptor activity);GO:0005783(endoplasmic reticulum);GO:0005789(endoplasmic reticulum membrane);GO:0006882(cellular zinc ion homeostasis);GO:0016020(membrane);GO:0016021(integral component of membrane)	NA	NA	NA		NA	80.6804	70.5949	72.258	67.9211	38.2992	38.9773	35.1009	36.9483	1.9518	0.964809	2.21903e-45	2.04424e-44	up	no
850909	TUB4	3870	NM_001182099.1	GO:0000166(nucleotide binding);GO:0000928(gamma-tubulin small complex, spindle pole body);GO:0000930(gamma-tubulin complex);GO:0003924(GTPase activity);GO:0005200(structural constituent of cytoskeleton);GO:0005525(GTP binding);GO:0005737(cytoplasm);GO:0005816(spindle pole body);GO:0005822(inner plaque of spindle pole body);GO:0005824(outer plaque of spindle pole body);GO:0005856(cytoskeleton);GO:…	04145(Phagosome)	K07375	NA	hypothetical protein	NA	22.4416	20.8143	19.9027	19.7858	37.1887	38.2385	35.1811	35.3192	0.568394	-0.815037	2.68332e-45	2.46816e-44	down	no
853935	KTR2	3550	NM_001179851.3	GO:0000026(alpha-1,2-mannosyltransferase activity);GO:0000030(mannosyltransferase activity);GO:0000032(cell wall mannoprotein biosynthetic process);GO:0000139(Golgi membrane);GO:0005794(Golgi apparatus);GO:0006486(protein glycosylation);GO:0006487(protein N-linked glycosylation);GO:0016020(membrane);GO:0016021(integral component of membrane);GO:0016740(transferase activity);GO:0016757(transferase…	00514(Other types of O-glycan biosynthesis)	K10967	EC:2.4.1.-	glycolipid 2-alpha-mannosyltransferase	NA	59.1285	53.5463	54.3963	55.5465	28.4053	32.2994	29.6601	29.8287	1.85216	0.889209	3.03764e-45	2.78978e-44	up	no
850635	PAU17	3634	NM_001181845.1	GO:0000324(fungal-type vacuole);GO:0003674(molecular_function);GO:0006950(response to stress);GO:0008150(biological_process)	NA	NA	NA		NA	26.6969	32.0053	31.327	29.8709	7.62897	9.66473	10.2024	7.91359	3.38608	1.75962	3.3307e-45	3.05425e-44	up	yes
853154	PEX21	2577	NM_001181368.3	GO:0005515(protein binding);GO:0005737(cytoplasm);GO:0005777(peroxisome);GO:0005778(peroxisomal membrane);GO:0005829(cytosol);GO:0016020(membrane);GO:0016558(protein import into peroxisome matrix);GO:0051099(positive regulation of binding)	NA	NA	NA		NA	37.5416	41.6927	39.4531	40.1635	14.9691	18.6879	16.6649	14.7095	2.44268	1.28846	3.6812e-45	3.36919e-44	up	yes
855649	IMP4	4830	NM_001182913.3	GO:0005634(nucleus);GO:0005730(nucleolus);GO:0006364(rRNA processing);GO:0030515(snoRNA binding);GO:0030529(intracellular ribonucleoprotein complex);GO:0030686(90S preribosome);GO:0032040(small-subunit processome);GO:0034457(Mpp10 complex);GO:0042134(rRNA primary transcript binding);GO:0042254(ribosome biogenesis);GO:0042274(ribosomal small subunit biogenesis);GO:0043047(single-stranded telomeric…	03008(Ribosome biogenesis in eukaryotes)	K14561	NA	snoRNA-binding rRNA-processing protein IMP4	NA	138.366	130.405	125.246	140.984	68.6497	70.2907	80.266	66.0407	1.87557	0.907331	3.68541e-45	3.36919e-44	up	no
856194	MRL1	5875	NM_001184176.1	GO:0005048(signal sequence binding);GO:0005737(cytoplasm);GO:0005768(endosome);GO:0005770(late endosome);GO:0005794(Golgi apparatus);GO:0006810(transport);GO:0007034(vacuolar transport);GO:0010008(endosome membrane);GO:0015031(protein transport);GO:0016020(membrane);GO:0016021(integral component of membrane)	04145(Phagosome)	K10089	NA	Mrl1p	NA	50.4365	50.6244	50.7136	50.6929	28.0356	24.6851	26.1757	23.9401	1.96882	0.977335	4.33601e-45	3.95702e-44	up	no
854575	ERR1	5522	NM_001183813.1	GO:0000015(phosphopyruvate hydratase complex);GO:0000287(magnesium ion binding);GO:0004634(phosphopyruvate hydratase activity);GO:0005575(cellular_component);GO:0006096(glycolytic process);GO:0008150(biological_process);GO:0016829(lyase activity);GO:0046872(metal ion binding)	01200(Carbon metabolism);01230(Biosynthesis of amino acids);00010(Glycolysis / Gluconeogenesis);00680(Methane metabolism);03018(RNA degradation)	K01689	EC:4.2.1.11	phosphopyruvate hydratase ERR1	NA	3.4756	3.95949	3.69504	3.1454	0.6896	0.491812	0.530151	0.738796	5.82589	2.54248	4.34162e-45	3.95702e-44	up	yes
855887	THI6	5594	NM_001184028.1	GO:0000166(nucleotide binding);GO:0003824(catalytic activity);GO:0004417(hydroxyethylthiazole kinase activity);GO:0004789(thiamine-phosphate diphosphorylase activity);GO:0005524(ATP binding);GO:0005737(cytoplasm);GO:0005829(cytosol);GO:0008152(metabolic process);GO:0009228(thiamine biosynthetic process);GO:0009229(thiamine diphosphate biosynthetic process);GO:0016301(kinase activity);GO:0016310(p…	00730(Thiamine metabolism)	K14154	EC:2.5.1.3 2.7.1.50	bifunctional hydroxyethylthiazole kinase/thiamine-phosphate diphosphorylase	NA	51.83	51.0534	51.9405	51.3103	30.0528	30.4617	30.8759	29.9146	1.6993	0.764944	4.40437e-45	4.00811e-44	up	no
856357	WSC4	2651	NM_001179108.1	GO:0005789(endoplasmic reticulum membrane);GO:0006612(protein targeting to membrane);GO:0008565(protein transporter activity);GO:0009408(response to heat);GO:0016020(membrane);GO:0016021(integral component of membrane);GO:0045047(protein targeting to ER);GO:0071555(cell wall organization)	NA	NA	NA		NA	2.45544	2.98068	2.43339	3.04683	33.6949	31.7614	33.2585	17.0279	0.0943157	-3.40636	4.6505e-45	4.22567e-44	down	yes
850518	STE2	2001	NM_001179940.2	GO:0000750(pheromone-dependent signal transduction involved in conjugation with cellular fusion);GO:0000755(cytogamy);GO:0004871(signal transducer activity);GO:0004930(G-protein coupled receptor activity);GO:0004932(mating-type factor pheromone receptor activity);GO:0004934(mating-type alpha-factor pheromone receptor activity);GO:0005550(pheromone binding);GO:0005887(integral component of plasma …	04011(MAPK signaling pathway - yeast)	K11213	NA	alpha-factor pheromone receptor STE2	NA	211.351	230.507	219.862	210.814	457.505	436.668	394.947	384.866	0.521231	-0.940004	4.74786e-45	4.3076e-44	down	no
850719	RAD5	3689	NM_001181919.1	GO:0000166(nucleotide binding);GO:0000209(protein polyubiquitination);GO:0000400(four-way junction DNA binding);GO:0000403(Y-form DNA binding);GO:0000781(chromosome, telomeric region);GO:0000790(nuclear chromatin);GO:0003676(nucleic acid binding);GO:0003677(DNA binding);GO:0004386(helicase activity);GO:0005524(ATP binding);GO:0005634(nucleus);GO:0005737(cytoplasm);GO:0006281(DNA repair);GO:000630…	03420(Nucleotide excision repair)	K10841	NA	superfamily II DNA/RNA helicase	NA	5.95123	4.89192	4.28239	5.24814	10.7581	10.4708	11.9145	9.84191	0.473968	-1.07714	5.5439e-45	5.02222e-44	down	yes
853146	PHB2	2569	NM_001181360.1	GO:0000001(mitochondrion inheritance);GO:0001302(replicative cell aging);GO:0003674(molecular_function);GO:0005739(mitochondrion);GO:0005743(mitochondrial inner membrane);GO:0006457(protein folding);GO:0016020(membrane);GO:0016021(integral component of membrane);GO:0045861(negative regulation of proteolysis);GO:1990429(peroxisomal importomer complex)	NA	NA	NA		NA	93.1216	89.457	86.6585	91.5262	133.468	126.134	141.495	135.499	0.672319	-0.572783	5.75968e-45	5.20982e-44	down	no
854778	BCY1	1580	NM_001179383.1	GO:0000166(nucleotide binding);GO:0000790(nuclear chromatin);GO:0001932(regulation of protein phosphorylation);GO:0004862(cAMP-dependent protein kinase inhibitor activity);GO:0005634(nucleus);GO:0005737(cytoplasm);GO:0005886(plasma membrane);GO:0005952(cAMP-dependent protein kinase complex);GO:0008603(cAMP-dependent protein kinase regulator activity);GO:0030552(cAMP binding);GO:0045762(positive r…	NA	NA	NA		NA	95.9072	93.8863	93.8319	94.4213	143.427	143.641	140.811	150.815	0.653276	-0.614236	6.80102e-45	6.14246e-44	down	no
851733	CPR1	1060	NM_001180462.1	GO:0000118(histone deacetylase complex);GO:0000413(protein peptidyl-prolyl isomerization);GO:0003729(mRNA binding);GO:0003755(peptidyl-prolyl cis-trans isomerase activity);GO:0005634(nucleus);GO:0005737(cytoplasm);GO:0005739(mitochondrion);GO:0005758(mitochondrial intermembrane space);GO:0006457(protein folding);GO:0006810(transport);GO:0015031(protein transport);GO:0016018(cyclosporin A binding)…	03040(Spliceosome)	K09567	EC:5.2.1.8	hypothetical protein	NA	1866.8	1949.3	1996.7	1850.49	3458.02	3531.79	3137.47	3453.26	0.564285	-0.825504	6.84727e-45	6.17492e-44	down	no
855854	SAM3	5533	NM_001184088.1	GO:0000095(S-adenosyl-L-methionine transmembrane transporter activity);GO:0003333(amino acid transmembrane transport);GO:0005773(vacuole);GO:0005783(endoplasmic reticulum);GO:0005886(plasma membrane);GO:0005887(integral component of plasma membrane);GO:0006810(transport);GO:0006865(amino acid transport);GO:0015171(amino acid transmembrane transporter activity);GO:0015179(L-amino acid transmembran…	NA	NA	NA		NA	70.4556	67.219	64.4251	63.464	36.914	39.4559	39.0856	36.4005	1.74879	0.806354	7.02613e-45	6.32669e-44	up	no
852648	SDT1	2130	NM_001181089.1	GO:0005575(cellular_component);GO:0006206(pyrimidine nucleobase metabolic process);GO:0008152(metabolic process);GO:0008252(nucleotidase activity);GO:0016787(hydrolase activity)	00760(Nicotinate and nicotinamide metabolism)	K18551	EC:3.1.3.-	Sdt1p	NA	84.4263	63.4729	65.2081	62.3884	29.6806	31.2836	30.6763	29.9189	2.26635	1.18037	7.2224e-45	6.49366e-44	up	yes
855780	AGA1	4946	NM_001183221.1	GO:0000752(agglutination involved in conjugation with cellular fusion);GO:0005576(extracellular region);GO:0005618(cell wall);GO:0007155(cell adhesion);GO:0009277(fungal-type cell wall);GO:0016020(membrane);GO:0019236(response to pheromone);GO:0031225(anchored component of membrane);GO:0050839(cell adhesion molecule binding);GO:0071944(cell periphery)	NA	NA	NA		NA	14.5598	13.4953	15.6099	14.4716	35.3173	33.4318	30.5269	27.3085	0.459272	-1.12258	7.34241e-45	6.59166e-44	down	yes
854155	CSI2	5140	NM_001183261.1	GO:0000324(fungal-type vacuole);GO:0003674(molecular_function);GO:0005935(cellular bud neck);GO:0008150(biological_process)	NA	NA	NA		NA	49.6932	45.2578	45.5221	49.0376	73.2041	73.581	73.3067	72.0417	0.648712	-0.624349	8.20019e-45	7.35071e-44	down	no
854152	RCL1	5137	NM_001183264.1	GO:0000447(endonucleolytic cleavage in ITS1 to separate SSU-rRNA from 5.8S rRNA and LSU-rRNA from tricistronic rRNA transcript (SSU-rRNA, 5.8S rRNA, LSU-rRNA));GO:0000472(endonucleolytic cleavage to generate mature 5'-end of SSU-rRNA from (SSU-rRNA, 5.8S rRNA, LSU-rRNA));GO:0000480(endonucleolytic cleavage in 5'-ETS of tricistronic rRNA transcript (SSU-rRNA, 5.8S rRNA, LSU-rRNA));GO:0003723(RNA b…	03008(Ribosome biogenesis in eukaryotes)	K11108	NA	rRNA-processing endoribonuclease	NA	81.717	70.3671	69.7182	76.7112	40.9297	38.973	44.1983	38.338	1.8377	0.877898	9.19023e-45	8.22587e-44	up	no
856893	SPI1	1916	NM_001179040.1	GO:0003674(molecular_function);GO:0005576(extracellular region);GO:0005618(cell wall);GO:0009277(fungal-type cell wall);GO:0010447(response to acidic pH);GO:0016020(membrane);GO:0031225(anchored component of membrane);GO:0071944(cell periphery)	NA	NA	NA		NA	33.798	29.6352	34.4717	34.8339	61.3704	70.1067	65.716	65.6792	0.504955	-0.985772	9.75382e-45	8.7173e-44	down	no
850455	CDC39	662	NM_001178799.1	GO:0000288(nuclear-transcribed mRNA catabolic process, deadenylation-dependent decay);GO:0000289(nuclear-transcribed mRNA poly(A) tail shortening);GO:0000749(response to pheromone involved in conjugation with cellular fusion);GO:0000932(cytoplasmic mRNA processing body);GO:0003674(molecular_function);GO:0005634(nucleus);GO:0005737(cytoplasm);GO:0006351(transcription, DNA-templated);GO:0006355(reg…	03018(RNA degradation)	K12604	NA	CCR4-NOT core subunit CDC39	NA	16.7156	16.2565	15.2741	16.6551	27.9262	27.2473	26.8493	24.6053	0.60867	-0.716268	1.09404e-44	9.76318e-44	down	no
853119	TDA10	2546	NM_001181334.3	GO:0000166(nucleotide binding);GO:0004849(uridine kinase activity);GO:0005524(ATP binding);GO:0005634(nucleus);GO:0005737(cytoplasm);GO:0005829(cytosol);GO:0006206(pyrimidine nucleobase metabolic process);GO:0008150(biological_process);GO:0008887(glycerate kinase activity);GO:0009853(photorespiration);GO:0016301(kinase activity);GO:0016310(phosphorylation);GO:0016740(transferase activity);GO:0043…	01200(Carbon metabolism);00630(Glyoxylate and dicarboxylate metabolism);00561(Glycerolipid metabolism);00260(Glycine, serine and threonine metabolism)	K15918	EC:2.7.1.31	putative ATP-dependent kinase	NA	18.722	19.1129	15.6039	14.7696	35.2721	35.4171	36.6801	37.3379	0.471355	-1.08512	1.45182e-44	1.29368e-43	down	yes
855933	DAP1	5636	NM_001183984.1	GO:0005768(endosome);GO:0012505(endomembrane system);GO:0016020(membrane);GO:0020037(heme binding);GO:0032443(regulation of ergosterol biosynthetic process)	00790(Folate biosynthesis);00670(One carbon pool by folate)	K00287	EC:1.5.1.3	hypothetical protein	NA	137.207	118.53	118.791	134.463	64.1949	66.7758	71.8196	71.113	1.85829	0.893973	1.56909e-44	1.39609e-43	up	no
852171	RTG3	103	NM_001178343.1	GO:0000422(mitophagy);GO:0000978(RNA polymerase II core promoter proximal region sequence-specific DNA binding);GO:0000981(RNA polymerase II transcription factor activity, sequence-specific DNA binding);GO:0001077(transcriptional activator activity, RNA polymerase II core promoter proximal region sequence-specific binding);GO:0001085(RNA polymerase II transcription factor binding);GO:0003677(DNA …	NA	NA	NA		NA	50.3873	43.2263	44.0093	44.253	25.7863	24.3169	26.7799	25.3819	1.77848	0.830641	1.76697e-44	1.56982e-43	up	no
856193	YPR078C	5874	NM_001184175.1	GO:0003674(molecular_function);GO:0005575(cellular_component);GO:0008150(biological_process)	NA	NA	NA		NA	8.93936	8.3792	7.40621	7.58239	1.9512	2.38283	2.21136	2.82685	3.44711	1.78539	2.68055e-44	2.37794e-43	up	yes
851893	BFR2	1207	NM_001180607.3	GO:0000462(maturation of SSU-rRNA from tricistronic rRNA transcript (SSU-rRNA, 5.8S rRNA, LSU-rRNA));GO:0003674(molecular_function);GO:0005634(nucleus);GO:0005730(nucleolus);GO:0006364(rRNA processing);GO:0006810(transport);GO:0015031(protein transport);GO:0016192(vesicle-mediated transport);GO:0030686(90S preribosome);GO:0032040(small-subunit processome)	NA	NA	NA		NA	77.4238	72.2066	71.0601	82.0252	36.0245	33.4942	43.1491	34.243	2.06054	1.04302	3.82393e-44	3.38723e-43	up	yes
853471	TMA22	3139	NM_001181672.1	GO:0003723(RNA binding);GO:0003743(translation initiation factor activity);GO:0005737(cytoplasm);GO:0005840(ribosome);GO:0006413(translational initiation);GO:0008150(biological_process);GO:0030529(intracellular ribonucleoprotein complex)	NA	NA	NA		NA	361.979	366.408	355.062	398.607	205.27	188.726	220.112	209.657	1.79913	0.847296	4.21679e-44	3.72971e-43	up	no
855117	AIP1	4340	NM_001182592.1	GO:0003779(actin binding);GO:0005634(nucleus);GO:0005737(cytoplasm);GO:0005856(cytoskeleton);GO:0005884(actin filament);GO:0006970(response to osmotic stress);GO:0030042(actin filament depolymerization);GO:0030479(actin cortical patch);GO:0032466(negative regulation of cytokinesis);GO:0043332(mating projection tip);GO:0051016(barbed-end actin filament capping)	03008(Ribosome biogenesis in eukaryotes)	K14548	NA	hypothetical protein	NA	59.3756	59.5832	56.9039	57.8653	86.6568	84.3249	86.949	88.217	0.675226	-0.566558	4.22607e-44	3.73241e-43	down	no
850938	THI7	3893	NM_001182124.1	GO:0005215(transporter activity);GO:0005886(plasma membrane);GO:0006810(transport);GO:0015205(nucleobase transmembrane transporter activity);GO:0015234(thiamine transmembrane transporter activity);GO:0015851(nucleobase transport);GO:0015888(thiamine transport);GO:0016020(membrane);GO:0016021(integral component of membrane);GO:0055085(transmembrane transport);GO:0071944(cell periphery);GO:1903088(…	NA	NA	NA		NA	57.8969	55.7071	58.0923	54.3874	32.9099	31.4728	31.6379	30.383	1.78858	0.838818	5.23559e-44	4.61719e-43	up	no
856226	RPC40	5903	NM_001184207.1	GO:0001054(RNA polymerase I activity);GO:0001056(RNA polymerase III activity);GO:0003677(DNA binding);GO:0003899(DNA-directed RNA polymerase activity);GO:0005634(nucleus);GO:0005666(DNA-directed RNA polymerase III complex);GO:0005730(nucleolus);GO:0005736(DNA-directed RNA polymerase I complex);GO:0006351(transcription, DNA-templated);GO:0006360(transcription from RNA polymerase I promoter);GO:004…	00230(Purine metabolism);00240(Pyrimidine metabolism);03020(RNA polymerase)	K03027	NA	DNA-directed RNA polymerase core subunit RPC40	NA	474.289	465.472	464.15	490.247	298.298	287.713	301.959	302.888	1.59058	0.669555	7.24263e-44	6.37778e-43	up	no
851394	DHH1	760	NM_001180220.1	GO:0000166(nucleotide binding);GO:0000290(deadenylation-dependent decapping of nuclear-transcribed mRNA);GO:0000932(cytoplasmic mRNA processing body);GO:0003676(nucleic acid binding);GO:0003682(chromatin binding);GO:0003723(RNA binding);GO:0003729(mRNA binding);GO:0004004(ATP-dependent RNA helicase activity);GO:0004386(helicase activity);GO:0005515(protein binding);GO:0005524(ATP binding);GO:0005…	03018(RNA degradation)	K12614	EC:3.6.4.13	DExD/H-box ATP-dependent RNA helicase DHH1	NA	35.7624	38.019	36.1194	35.7785	61.8096	64.8722	59.3862	63.3867	0.583991	-0.775982	7.27061e-44	6.39301e-43	down	no
850883	EMG1	3846	NM_001182073.1	GO:0000447(endonucleolytic cleavage in ITS1 to separate SSU-rRNA from 5.8S rRNA and LSU-rRNA from tricistronic rRNA transcript (SSU-rRNA, 5.8S rRNA, LSU-rRNA));GO:0000472(endonucleolytic cleavage to generate mature 5'-end of SSU-rRNA from (SSU-rRNA, 5.8S rRNA, LSU-rRNA));GO:0000480(endonucleolytic cleavage in 5'-ETS of tricistronic rRNA transcript (SSU-rRNA, 5.8S rRNA, LSU-rRNA));GO:0003723(RNA b…	03008(Ribosome biogenesis in eukaryotes)	K14568	EC:2.1.1.260	18S rRNA pseudouridine methyltransferase	NA	245.653	231.966	239.462	248.894	147.34	144.646	146.98	152.072	1.63437	0.708738	7.30856e-44	6.41696e-43	up	no
852338	REB1	256	NM_001178397.1	GO:0003677(DNA binding);GO:0005634(nucleus);GO:0005654(nucleoplasm);GO:0006351(transcription, DNA-templated);GO:0006355(regulation of transcription, DNA-templated);GO:0006357(regulation of transcription from RNA polymerase II promoter);GO:0006363(termination of RNA polymerase I transcription);GO:0006369(termination of RNA polymerase II transcription);GO:0043565(sequence-specific DNA binding)	NA	NA	NA		NA	19.3547	15.2593	14.8352	17.1708	28.4584	29.7382	32.3127	30.4551	0.550741	-0.860555	8.12672e-44	7.12486e-43	down	no
852550	HIS7	455	NM_001178596.3	GO:0000105(histidine biosynthetic process);GO:0000107(imidazoleglycerol-phosphate synthase activity);GO:0003824(catalytic activity);GO:0004359(glutaminase activity);GO:0005622(intracellular);GO:0005737(cytoplasm);GO:0006541(glutamine metabolic process);GO:0008152(metabolic process);GO:0008652(cellular amino acid biosynthetic process);GO:0016740(transferase activity);GO:0016763(transferase activit…	01230(Biosynthesis of amino acids);00340(Histidine metabolism)	K01663	EC:2.4.2.- 4.1.3.-	imidazoleglycerol-phosphate synthase	NA	140.642	144.336	148.958	152.746	85.0691	83.1661	86.2279	83.8759	1.73401	0.79411	1.12813e-43	9.87613e-43	up	no
852929	YGR038C-A	2381	NM_001184433.1	GO:0000943(retrotransposon nucleocapsid);GO:0003723(RNA binding);GO:0005737(cytoplasm);GO:0032197(transposition, RNA-mediated)	NA	NA	NA		NA	0.025118	0.021743	0.022479	0.023773	2.57791	2.37909	2.33927	1.64914	0.010409	-6.58602	1.19865e-43	1.04781e-42	down	yes
853240	MBB1	2940	NM_001348846.1	NA	NA	NA	NA		NA	49.7359	52.908	52.3741	53.4444	18.4901	21.8764	20.7852	23.1478	2.47288	1.30619	1.52546e-43	1.33156e-42	up	yes
854875	TAF13	4150	NM_001182458.1	GO:0001075(transcription factor activity, RNA polymerase II core promoter sequence-specific binding involved in preinitiation complex assembly);GO:0003677(DNA binding);GO:0003712(transcription cofactor activity);GO:0005634(nucleus);GO:0005669(transcription factor TFIID complex);GO:0006351(transcription, DNA-templated);GO:0006355(regulation of transcription, DNA-templated);GO:0006357(regulation of…	03022(Basal transcription factors)	K03127	NA	Taf13p	NA	84.2012	78.5353	81.1227	85.6237	38.8586	39.2851	47.0708	43.342	1.95473	0.966972	1.62218e-43	1.41392e-42	up	no
853268	TOH1	2964	NM_001181604.2	GO:0003674(molecular_function);GO:0005739(mitochondrion);GO:0005783(endoplasmic reticulum);GO:0005886(plasma membrane);GO:0008150(biological_process);GO:0009277(fungal-type cell wall);GO:0016020(membrane);GO:0031225(anchored component of membrane)	NA	NA	NA		NA	75.9403	68.45	68.7188	69.7823	121.041	124.595	112.169	113.136	0.600693	-0.7353	1.76129e-43	1.53294e-42	down	no
853768	YJU3	3401	NM_001179660.1	GO:0005737(cytoplasm);GO:0005739(mitochondrion);GO:0005741(mitochondrial outer membrane);GO:0005783(endoplasmic reticulum);GO:0005811(lipid particle);GO:0005886(plasma membrane);GO:0006641(triglyceride metabolic process);GO:0009966(regulation of signal transduction);GO:0016020(membrane);GO:0016787(hydrolase activity);GO:0017171(serine hydrolase activity);GO:0019433(triglyceride catabolic process)…	00561(Glycerolipid metabolism)	K01054	EC:3.1.1.23	Yju3p	NA	165.686	159.542	156.741	174.193	97.0951	93.9146	102.811	100.729	1.66307	0.733847	2.79906e-43	2.43262e-42	up	no
852733	ROG1	2203	NM_001181009.1	GO:0005634(nucleus);GO:0005737(cytoplasm);GO:0006629(lipid metabolic process);GO:0016042(lipid catabolic process);GO:0016787(hydrolase activity);GO:0044255(cellular lipid metabolic process);GO:0047372(acylglycerol lipase activity)	NA	NA	NA		NA	31.5342	28.134	29.0359	27.4066	14.0115	14.1663	13.2645	11.2577	2.20324	1.13962	2.84173e-43	2.46613e-42	up	yes
856463	SSF1	2754	NM_001179196.1	GO:0000027(ribosomal large subunit assembly);GO:0000463(maturation of LSU-rRNA from tricistronic rRNA transcript (SSU-rRNA, 5.8S rRNA, LSU-rRNA));GO:0000747(conjugation with cellular fusion);GO:0005634(nucleus);GO:0005730(nucleolus);GO:0008361(regulation of cell size);GO:0019843(rRNA binding);GO:0030687(preribosome, large subunit precursor);GO:0042254(ribosome biogenesis)	NA	NA	NA		NA	83.5505	76.9126	73.879	82.711	39.8724	37.2792	45.0441	34.53	2.02298	1.01648	2.9896e-43	2.5907e-42	up	yes
854945	SML1	4189	NM_001182417.1	GO:0005634(nucleus);GO:0005737(cytoplasm);GO:0006974(cellular response to DNA damage stimulus);GO:0007005(mitochondrion organization);GO:0007049(cell cycle);GO:0008156(negative regulation of DNA replication)	NA	NA	NA		NA	358.702	341.691	354.665	316.978	594.868	592.797	551.208	599.001	0.586873	-0.768879	3.07558e-43	2.66135e-42	down	no
855642	PMS1	4823	NM_001182920.3	GO:0000404(heteroduplex DNA loop binding);GO:0000710(meiotic mismatch repair);GO:0003690(double-stranded DNA binding);GO:0003697(single-stranded DNA binding);GO:0005524(ATP binding);GO:0005634(nucleus);GO:0005737(cytoplasm);GO:0006281(DNA repair);GO:0006298(mismatch repair);GO:0006974(cellular response to DNA damage stimulus);GO:0016887(ATPase activity);GO:0030983(mismatched DNA binding);GO:00321…	03430(Mismatch repair)	K10858	NA	ATP-binding mismatch repair protein	NA	5.5244	5.02286	4.33325	4.65914	9.51673	8.86584	10.6299	10.1009	0.499565	-1.00126	3.78442e-43	3.27e-42	down	yes
854023	RRP40	5005	NM_001183396.2	GO:0000176(nuclear exosome (RNase complex));GO:0000177(cytoplasmic exosome (RNase complex));GO:0000178(exosome (RNase complex));GO:0000467(exonucleolytic trimming to generate mature 3'-end of 5.8S rRNA from tricistronic rRNA transcript (SSU-rRNA, 5.8S rRNA, LSU-rRNA));GO:0003723(RNA binding);GO:0005634(nucleus);GO:0005730(nucleolus);GO:0005737(cytoplasm);GO:0006364(rRNA processing);GO:0030145(man…	03018(RNA degradation)	K03681	NA	exosome non-catalytic core subunit RRP40	NA	127.163	125.904	120.822	126.149	65.7304	69.2547	77.6545	65.9581	1.79484	0.843853	6.19237e-43	5.34293e-42	up	no
850695	RLP24	3666	NM_001181896.1	GO:0000027(ribosomal large subunit assembly);GO:0001671(ATPase activator activity);GO:0003735(structural constituent of ribosome);GO:0005634(nucleus);GO:0005730(nucleolus);GO:0005737(cytoplasm);GO:0006412(translation);GO:0022625(cytosolic large ribosomal subunit);GO:0030687(preribosome, large subunit precursor);GO:0042254(ribosome biogenesis);GO:0042273(ribosomal large subunit biogenesis);GO:0044…	03010(Ribosome)	K02896	NA	ATPase-activating ribosome biosynthesis protein	NA	349.567	331.291	318.461	357.201	189.171	180.614	214.556	183.526	1.76661	0.820983	6.71335e-43	5.78411e-42	up	no
854396	MCT1	5359	NM_001183640.3	GO:0004314([acyl-carrier-protein] S-malonyltransferase activity);GO:0005739(mitochondrion);GO:0006629(lipid metabolic process);GO:0006631(fatty acid metabolic process);GO:0006633(fatty acid biosynthetic process);GO:0008152(metabolic process);GO:0016740(transferase activity);GO:0016746(transferase activity, transferring acyl groups)	01212(Fatty acid metabolism);00061(Fatty acid biosynthesis)	NA	NA	MCT1	NA	96.6162	92.3997	89.4023	91.6483	56.9206	53.7811	57.5532	58.2788	1.6336	0.708059	1.03355e-42	8.89206e-42	up	no
852107	PUF6	1397	NM_001180804.1	GO:0000900(translation repressor activity, nucleic acid binding);GO:0003730(mRNA 3'-UTR binding);GO:0005730(nucleolus);GO:0015934(large ribosomal subunit);GO:0017148(negative regulation of translation);GO:0042273(ribosomal large subunit biogenesis)	NA	NA	NA		NA	164.818	159.965	150.536	178.973	87.0762	80.4474	93.2342	75.9277	1.94333	0.958531	1.06283e-42	9.13085e-42	up	no
854217	TMC1	5198	NM_001183471.1	GO:0003674(molecular_function);GO:0005634(nucleus);GO:0008270(zinc ion binding);GO:0046872(metal ion binding);GO:0071243(cellular response to arsenic-containing substance)	NA	NA	NA		NA	109.531	90.9062	85.1182	93.2762	170.602	171.071	183.983	156.534	0.555317	-0.848617	1.06486e-42	9.13518e-42	down	no
850595	YFR035C	2068	NM_001180000.3	GO:0003674(molecular_function);GO:0005575(cellular_component);GO:0008150(biological_process);GO:0016020(membrane);GO:0016021(integral component of membrane)	NA	NA	NA		NA	63.5327	69.6242	69.6991	71.5706	30.0535	32.2492	32.3987	31.3966	2.1763	1.12187	1.20428e-42	1.03165e-41	up	yes
856824	TRP2	1855	NM_001178981.1	GO:0000162(tryptophan biosynthetic process);GO:0004049(anthranilate synthase activity);GO:0005737(cytoplasm);GO:0005950(anthranilate synthase complex);GO:0008652(cellular amino acid biosynthetic process);GO:0009058(biosynthetic process);GO:0009073(aromatic amino acid family biosynthetic process);GO:0016829(lyase activity);GO:0016833(oxo-acid-lyase activity);GO:0046872(metal ion binding)	01230(Biosynthesis of amino acids);00400(Phenylalanine, tyrosine and tryptophan biosynthesis)	K01657	EC:4.1.3.27	anthranilate synthase TRP2	NA	201.92	202.238	205.815	212.296	121.105	115.097	120.814	127.413	1.6974	0.763325	1.70564e-42	1.45905e-41	up	no
856575	NMD3	2862	NM_001179301.1	GO:0000055(ribosomal large subunit export from nucleus);GO:0005634(nucleus);GO:0005654(nucleoplasm);GO:0005737(cytoplasm);GO:0005829(cytosol);GO:0006810(transport);GO:0015031(protein transport);GO:0022625(cytosolic large ribosomal subunit);GO:0030687(preribosome, large subunit precursor);GO:0043023(ribosomal large subunit binding)	03013(RNA transport);03008(Ribosome biogenesis in eukaryotes)	K07562	NA	ribosome-binding protein NMD3	NA	295.36	299.152	293.871	322.317	178.082	172.065	180.076	162.394	1.74801	0.805712	1.94968e-42	1.66543e-41	up	no
856739	ISC1	1773	NM_001178910.1	GO:0005739(mitochondrion);GO:0005783(endoplasmic reticulum);GO:0006629(lipid metabolic process);GO:0006665(sphingolipid metabolic process);GO:0009651(response to salt stress);GO:0016020(membrane);GO:0016021(integral component of membrane);GO:0016787(hydrolase activity);GO:0030149(sphingolipid catabolic process);GO:0031307(integral component of mitochondrial outer membrane);GO:0046513(ceramide bio…	00600(Sphingolipid metabolism)	K12351	EC:3.1.4.12	inositol phosphosphingolipid phospholipase	NA	105.073	105.337	108.95	101.206	53.8689	53.6568	45.0404	48.9274	2.08725	1.0616	2.08308e-42	1.77685e-41	up	yes
853112	YPP1	2538	NM_001181327.3	GO:0003674(molecular_function);GO:0005634(nucleus);GO:0005737(cytoplasm);GO:0005768(endosome);GO:0005829(cytosol);GO:0005840(ribosome);GO:0005886(plasma membrane);GO:0006623(protein targeting to vacuole);GO:0006897(endocytosis);GO:0006898(receptor-mediated endocytosis);GO:0016020(membrane);GO:0019236(response to pheromone);GO:0030479(actin cortical patch);GO:0090002(establishment of protein local…	NA	NA	NA		NA	76.7295	67.5536	67.1768	69.3805	43.7263	41.6889	45.096	42.6086	1.62223	0.69798	2.37404e-42	2.02215e-41	up	no
856147	GLN1	5837	NM_001184132.2	GO:0000166(nucleotide binding);GO:0003824(catalytic activity);GO:0004356(glutamate-ammonia ligase activity);GO:0005524(ATP binding);GO:0005634(nucleus);GO:0005737(cytoplasm);GO:0006542(glutamine biosynthetic process);GO:0006807(nitrogen compound metabolic process);GO:0016874(ligase activity);GO:0034399(nuclear periphery)	01230(Biosynthesis of amino acids);00630(Glyoxylate and dicarboxylate metabolism);00910(Nitrogen metabolism);00250(Alanine, aspartate and glutamate metabolism);00220(Arginine biosynthesis)	K01915	EC:6.3.1.2	glutamate--ammonia ligase	NA	542.023	547.91	544.061	565.715	811.453	793.651	860.062	786.331	0.676522	-0.563791	2.53189e-42	2.15355e-41	down	no
855893	RKM1	5600	NM_001184022.1	GO:0005634(nucleus);GO:0005737(cytoplasm);GO:0008168(methyltransferase activity);GO:0016279(protein-lysine N-methyltransferase activity);GO:0016740(transferase activity);GO:0018026(peptidyl-lysine monomethylation);GO:0018027(peptidyl-lysine dimethylation);GO:0032259(methylation);GO:1990497(regulation of cytoplasmic translation in response to stress)	NA	NA	NA		NA	19.693	19.0381	16.5547	17.4264	31.0037	31.4019	30.4974	33.1353	0.576905	-0.793594	2.87904e-42	2.44535e-41	down	no
851574	SNQ2	919	NM_001180319.1	GO:0000166(nucleotide binding);GO:0005524(ATP binding);GO:0005739(mitochondrion);GO:0005886(plasma membrane);GO:0006810(transport);GO:0006855(drug transmembrane transport);GO:0008559(xenobiotic-transporting ATPase activity);GO:0016020(membrane);GO:0016021(integral component of membrane);GO:0016887(ATPase activity);GO:0030003(cellular cation homeostasis);GO:0035376(sterol import);GO:0035690(cellul…	02010(ABC transporters)	K08712	NA	ATP-binding cassette transporter SNQ2	NA	32.5788	28.841	29.3791	28.2765	52.3023	52.1647	46.9496	49.3893	0.592987	-0.753927	3.0665e-42	2.60088e-41	down	no
854853	YIR035C	1649	NM_001179557.3	GO:0003674(molecular_function);GO:0005737(cytoplasm);GO:0008150(biological_process);GO:0016021(integral component of membrane);GO:0016491(oxidoreductase activity);GO:0055114(oxidation-reduction process)	01212(Fatty acid metabolism);00061(Fatty acid biosynthesis);01040(Biosynthesis of unsaturated fatty acids);00780(Biotin metabolism)	K00059	EC:1.1.1.100	putative 60s ribosomal protein l40 protein	NA	35.9918	38.7381	36.1627	38.3916	71.6172	73.6536	64.7556	67.3824	0.538138	-0.893952	3.12337e-42	2.64537e-41	down	no
852402	VID24	312	NM_001178453.1	GO:0003674(molecular_function);GO:0005829(cytosol);GO:0006623(protein targeting to vacuole);GO:0006810(transport);GO:0007039(protein catabolic process in the vacuole);GO:0015031(protein transport);GO:0016020(membrane);GO:0016023(cytoplasmic, membrane-bounded vesicle);GO:0019898(extrinsic component of membrane);GO:0030659(cytoplasmic vesicle membrane);GO:0031410(cytoplasmic vesicle);GO:0034657(GID…	NA	NA	NA		NA	124.773	100.613	99.6545	93.1162	50.7325	52.0571	51.6343	49.1952	2.05362	1.03817	3.23107e-42	2.73272e-41	up	yes
850499	SEC53	1982	NM_001179922.1	GO:0004615(phosphomannomutase activity);GO:0005737(cytoplasm);GO:0005829(cytosol);GO:0009298(GDP-mannose biosynthetic process);GO:0016853(isomerase activity);GO:0045047(protein targeting to ER)	00051(Fructose and mannose metabolism);00520(Amino sugar and nucleotide sugar metabolism)	K17497	EC:5.4.2.8	phosphomannomutase SEC53	NA	443.592	463.943	460.632	449.166	755.636	798.356	713.537	764.758	0.599327	-0.738584	3.70938e-42	3.13283e-41	down	no
853576	NNF1	3230	NM_001181770.3	GO:0000775(chromosome, centromeric region);GO:0000776(kinetochore);GO:0000777(condensed chromosome kinetochore);GO:0000818(nuclear MIS12/MIND complex);GO:0003674(molecular_function);GO:0005634(nucleus);GO:0005694(chromosome);GO:0007049(cell cycle);GO:0007059(chromosome segregation);GO:0007067(mitotic nuclear division);GO:0051301(cell division)	NA	NA	NA		NA	60.0313	57.8353	53.5072	61.4308	29.7075	29.847	33.4331	29.5506	1.89985	0.925889	5.22473e-42	4.40644e-41	up	no
854220	VHS3	5199	NM_001183473.1	GO:0003824(catalytic activity);GO:0004633(phosphopantothenoylcysteine decarboxylase activity);GO:0004864(protein phosphatase inhibitor activity);GO:0007049(cell cycle);GO:0015937(coenzyme A biosynthetic process);GO:0030004(cellular monovalent inorganic cation homeostasis);GO:0071513(phosphopantothenoylcysteine decarboxylase complex);GO:1990143(CoA-synthesizing protein complex)	00770(Pantothenate and CoA biosynthesis)	K01598	EC:4.1.1.36	ADR156Cp	NA	13.7258	13.4002	11.0341	13.3284	22.5061	22.0308	23.8442	22.4863	0.566633	-0.819513	5.23801e-42	4.41142e-41	down	no
1466528	YHR050W-A	2738	NM_001184652.1	GO:0003674(molecular_function);GO:0005575(cellular_component);GO:0008150(biological_process)	NA	NA	NA		NA	14.8681	12.8648	13.0902	14.5745	37.4091	35.906	42.7622	43.7729	0.346559	-1.52883	1.06274e-41	8.9378e-41	down	yes
853009	SHY1	2452	NM_001181241.1	GO:0005739(mitochondrion);GO:0005743(mitochondrial inner membrane);GO:0016020(membrane);GO:0016021(integral component of membrane);GO:0033617(mitochondrial respiratory chain complex IV assembly);GO:0051082(unfolded protein binding)	NA	NA	NA		NA	13.0857	13.5688	13.2341	14.9352	24.3985	24.7059	26.3598	24.1256	0.550497	-0.861195	1.21965e-41	1.0243e-40	down	no
851729	CTH1	1057	NM_001180458.1	GO:0000956(nuclear-transcribed mRNA catabolic process);GO:0003723(RNA binding);GO:0003729(mRNA binding);GO:0005634(nucleus);GO:0006879(cellular iron ion homeostasis);GO:0046872(metal ion binding)	NA	NA	NA		NA	28.4974	23.0884	22.0742	24.0356	42.8813	41.3092	45.5969	44.3751	0.560945	-0.834068	1.25818e-41	1.05518e-40	down	no
851969	ESF1	1273	NM_001180673.1	GO:0003723(RNA binding);GO:0005634(nucleus);GO:0005730(nucleolus);GO:0006364(rRNA processing);GO:0042254(ribosome biogenesis)	NA	NA	NA		NA	307.472	295.381	292.269	336.088	158.702	155.885	182.434	144.712	1.91857	0.940032	1.31745e-41	1.10334e-40	up	no
853304	GLG2	2994	NM_001181570.1	GO:0005737(cytoplasm);GO:0005978(glycogen biosynthetic process);GO:0008466(glycogenin glucosyltransferase activity);GO:0016740(transferase activity);GO:0016757(transferase activity, transferring glycosyl groups)	NA	NA	NA		NA	7.07542	6.39229	6.28198	6.11539	14.0558	12.7103	12.9624	14.6027	0.476063	-1.07078	2.24543e-41	1.87788e-40	down	yes
851914	YDR316W-B	1226	NM_001184425.2	GO:0000943(retrotransposon nucleocapsid);GO:0003676(nucleic acid binding);GO:0003677(DNA binding);GO:0003723(RNA binding);GO:0003824(catalytic activity);GO:0003887(DNA-directed DNA polymerase activity);GO:0003964(RNA-directed DNA polymerase activity);GO:0004518(nuclease activity);GO:0004519(endonuclease activity);GO:0004523(RNA-DNA hybrid ribonuclease activity);GO:0004540(ribonuclease activity);G…	NA	NA	NA		NA	134.221	140.681	142.365	150.042	83.2124	78.8126	83.4311	79.7518	1.74445	0.802773	2.42394e-41	2.02434e-40	up	no
856497	YHR097C	2787	NM_001179227.1	GO:0003674(molecular_function);GO:0005634(nucleus);GO:0005737(cytoplasm);GO:0008150(biological_process);GO:0034399(nuclear periphery)	NA	NA	NA		NA	24.6615	16.8809	18.3409	17.5365	39.8677	41.7929	49.647	48.7832	0.429893	-1.21795	2.58386e-41	2.15489e-40	down	yes
850330	FUS1	551	NM_001178672.1	GO:0000755(cytogamy);GO:0003674(molecular_function);GO:0005783(endoplasmic reticulum);GO:0005887(integral component of plasma membrane);GO:0016020(membrane);GO:0016021(integral component of membrane);GO:0031385(regulation of termination of mating projection growth);GO:0032065(cortical protein anchoring);GO:0043332(mating projection tip)	04011(MAPK signaling pathway - yeast)	K11243	NA	Fus1p	NA	3.44512	2.71322	2.76281	2.15232	7.46035	7.31987	8.00721	7.92456	0.360558	-1.4717	2.7929e-41	2.32599e-40	down	yes
854735	RPN2	1539	NM_001179425.1	GO:0000502(proteasome complex);GO:0004175(endopeptidase activity);GO:0005634(nucleus);GO:0006511(ubiquitin-dependent protein catabolic process);GO:0008540(proteasome regulatory particle, base subcomplex);GO:0030234(enzyme regulator activity);GO:0030674(protein binding, bridging);GO:0034515(proteasome storage granule);GO:0042176(regulation of protein catabolic process);GO:0043161(proteasome-mediat…	03050(Proteasome)	K03032	NA	proteasome regulatory particle base subunit RPN2	NA	114.987	106.534	103.281	109.706	155.754	148.929	153.012	155.113	0.709043	-0.496055	3.11698e-41	2.59229e-40	down	no
853756	SEG2	3388	NM_001179671.1	GO:0003674(molecular_function);GO:0005886(plasma membrane);GO:0008150(biological_process);GO:0016020(membrane);GO:0071944(cell periphery)	NA	NA	NA		NA	13.8272	12.5345	12.5345	13.4359	21.1807	19.0436	21.2092	20.3207	0.640115	-0.643597	3.45217e-41	2.86707e-40	down	no
853452	CYR1	3119	NM_001181439.3	GO:0000166(nucleotide binding);GO:0000287(magnesium ion binding);GO:0003824(catalytic activity);GO:0004016(adenylate cyclase activity);GO:0005524(ATP binding);GO:0005739(mitochondrion);GO:0005789(endoplasmic reticulum membrane);GO:0005829(cytosol);GO:0005886(plasma membrane);GO:0006171(cAMP biosynthetic process);GO:0007165(signal transduction);GO:0007188(adenylate cyclase-modulating G-protein cou…	00230(Purine metabolism);04113(Meiosis - yeast);04213(Longevity regulating pathway - multiple species)	K01768	EC:4.6.1.1	adenylate cyclase	NA	10.0897	8.962	9.07908	9.8242	14.4717	14.3701	14.3336	15.1948	0.650244	-0.620947	3.52759e-41	2.92565e-40	down	no
855536	MRPL19	4725	NM_001183023.1	GO:0000027(ribosomal large subunit assembly);GO:0003735(structural constituent of ribosome);GO:0005739(mitochondrion);GO:0005762(mitochondrial large ribosomal subunit);GO:0005840(ribosome);GO:0006412(translation);GO:0019843(rRNA binding);GO:0030529(intracellular ribonucleoprotein complex);GO:0032543(mitochondrial translation);GO:0044822(poly(A) RNA binding)	03010(Ribosome)	K02867	NA	mitochondrial 54S ribosomal protein YmL19	NA	42.1915	34.9146	39.0708	36.0682	64.0347	72.8057	75.8182	73.8813	0.531322	-0.91234	3.60216e-41	2.98336e-40	down	no
852423	TPS1	331	NM_001178474.1	GO:0003824(catalytic activity);GO:0003825(alpha,alpha-trehalose-phosphate synthase (UDP-forming) activity);GO:0005737(cytoplasm);GO:0005946(alpha,alpha-trehalose-phosphate synthase complex (UDP-forming));GO:0005992(trehalose biosynthetic process);GO:0016740(transferase activity);GO:0016757(transferase activity, transferring glycosyl groups);GO:0034599(cellular response to oxidative stress);GO:003…	00500(Starch and sucrose metabolism)	K00697	EC:2.4.1.15	alpha,alpha-trehalose-phosphate synthase (UDP-forming) TPS1	NA	151.228	133.867	143.608	134.749	241.711	237.806	233.341	282.599	0.566023	-0.821067	3.75079e-41	3.10218e-40	down	no
856745	YAT2	1779	NM_001178915.1	GO:0004092(carnitine O-acetyltransferase activity);GO:0005737(cytoplasm);GO:0005829(cytosol);GO:0006066(alcohol metabolic process);GO:0006629(lipid metabolic process);GO:0006631(fatty acid metabolic process);GO:0006810(transport);GO:0009437(carnitine metabolic process);GO:0016740(transferase activity);GO:0016746(transferase activity, transferring acyl groups)	04146(Peroxisome)	K00624	EC:2.3.1.7	carnitine O-acetyltransferase YAT2	NA	19.387	16.0659	16.3357	17.2414	9.56741	8.65429	8.89508	8.58465	1.93353	0.95124	4.54912e-41	3.75726e-40	up	no
850308	YCL049C	530	NM_001178694.1	GO:0003674(molecular_function);GO:0008150(biological_process);GO:0016020(membrane)	NA	NA	NA		NA	105.641	102.117	112.281	101.249	55.8037	57.0194	54.1204	50.0667	1.94133	0.957043	4.80476e-41	3.96294e-40	up	no
851847	SWM1	1167	NM_001180568.1	GO:0003674(molecular_function);GO:0005634(nucleus);GO:0005680(anaphase-promoting complex);GO:0007049(cell cycle);GO:0007067(mitotic nuclear division);GO:0016567(protein ubiquitination);GO:0030071(regulation of mitotic metaphase/anaphase transition);GO:0030476(ascospore wall assembly);GO:0031145(anaphase-promoting complex-dependent catabolic process);GO:0051301(cell division);GO:0051321(meiotic ce…	04120(Ubiquitin mediated proteolysis);04111(Cell cycle - yeast);04113(Meiosis - yeast)	K12416	NA	Swm1p	NA	127.214	122.701	127.115	131.267	73.2515	68.0584	77.6603	73.2083	1.73968	0.798823	5.48294e-41	4.51608e-40	up	no
854505	SNC2	5459	NM_001183747.3	GO:0000149(SNARE binding);GO:0005484(SNAP receptor activity);GO:0005768(endosome);GO:0005802(trans-Golgi network);GO:0005933(cellular bud);GO:0006887(exocytosis);GO:0006893(Golgi to plasma membrane transport);GO:0006897(endocytosis);GO:0006906(vesicle fusion);GO:0012505(endomembrane system);GO:0016020(membrane);GO:0016021(integral component of membrane);GO:0016192(vesicle-mediated transport);GO:0…	04130(SNARE interactions in vesicular transport)	K08513	NA	SNAP receptor SNC2	NA	335.885	345.246	318.945	376.55	161.038	176.543	189.312	190.641	1.91855	0.940019	5.64353e-41	4.64196e-40	up	no
855880	FLC1	5587	NM_001184035.1	GO:0000324(fungal-type vacuole);GO:0005783(endoplasmic reticulum);GO:0005789(endoplasmic reticulum membrane);GO:0005935(cellular bud neck);GO:0006457(protein folding);GO:0006810(transport);GO:0009272(fungal-type cell wall biogenesis);GO:0015230(FAD transmembrane transporter activity);GO:0015883(FAD transport);GO:0016020(membrane);GO:0016021(integral component of membrane)	NA	NA	NA		NA	147.793	125.796	124.949	122.672	69.7236	71.8509	65.1243	62.0547	1.93936	0.95558	6.50233e-41	5.34101e-40	up	no
853534	LIA1	3190	NM_001181728.1	GO:0000226(microtubule cytoskeleton organization);GO:0004497(monooxygenase activity);GO:0005634(nucleus);GO:0005737(cytoplasm);GO:0008612(peptidyl-lysine modification to peptidyl-hypusine);GO:0016491(oxidoreductase activity);GO:0019135(deoxyhypusine monooxygenase activity);GO:0046872(metal ion binding);GO:0055114(oxidation-reduction process)	00564(Glycerophospholipid metabolism)	K16369	EC:2.1.1.17	putative phosphatidylethanolamine n-methyltransferase protein	NA	169.022	159.976	155.593	166.61	237.915	222.104	236.225	233.738	0.700229	-0.514101	7.3867e-41	6.05912e-40	down	no
850539	CDC4	2020	NM_001179957.1	GO:0000082(G1/S transition of mitotic cell cycle);GO:0000086(G2/M transition of mitotic cell cycle);GO:0004842(ubiquitin-protein transferase activity);GO:0005634(nucleus);GO:0007049(cell cycle);GO:0007067(mitotic nuclear division);GO:0007126(meiotic nuclear division);GO:0016363(nuclear matrix);GO:0016567(protein ubiquitination);GO:0019005(SCF ubiquitin ligase complex);GO:0030435(sporulation resul…	04120(Ubiquitin mediated proteolysis);04111(Cell cycle - yeast)	K03361	NA	SCF ubiquitin ligase complex subunit CDC4	NA	58.3874	54.4876	55.5537	53.8829	34.1221	34.0626	33.4705	34.0885	1.63773	0.711699	8.70548e-41	7.13111e-40	up	no
852009	URH1	1312	NM_001180708.3	GO:0005634(nucleus);GO:0005737(cytoplasm);GO:0005829(cytosol);GO:0006152(purine nucleoside catabolic process);GO:0006216(cytidine catabolic process);GO:0006218(uridine catabolic process);GO:0008152(metabolic process);GO:0008477(purine nucleosidase activity);GO:0008655(pyrimidine-containing compound salvage);GO:0016787(hydrolase activity);GO:0016798(hydrolase activity, acting on glycosyl bonds);GO…	00240(Pyrimidine metabolism);00760(Nicotinate and nicotinamide metabolism)	K01240	EC:3.2.2.3	trifunctional uridine nucleosidase/nicotinamide riboside hydrolase/nicotinic acid riboside hydrolase	NA	19.7639	19.8705	20.4187	17.9572	40.6022	40.6079	35.3262	37.5171	0.506385	-0.981693	9.0587e-41	7.41031e-40	down	no
850360	YCP4	578	NM_001178717.1	GO:0005737(cytoplasm);GO:0005739(mitochondrion);GO:0005886(plasma membrane);GO:0008150(biological_process);GO:0009055(electron carrier activity);GO:0010181(FMN binding);GO:0016020(membrane);GO:0016491(oxidoreductase activity);GO:0045121(membrane raft);GO:0045892(negative regulation of transcription, DNA-templated);GO:0071944(cell periphery)	00130(Ubiquinone and other terpenoid-quinone biosynthesis)	K03809	EC:1.6.5.2	hypothetical protein	NA	126.333	115.26	106.771	113.571	182.603	179.633	179.37	199.555	0.623258	-0.682098	1.15099e-40	9.40259e-40	down	no
853894	DBP7	3516	NM_001179814.1	GO:0000166(nucleotide binding);GO:0000463(maturation of LSU-rRNA from tricistronic rRNA transcript (SSU-rRNA, 5.8S rRNA, LSU-rRNA));GO:0003676(nucleic acid binding);GO:0003723(RNA binding);GO:0004004(ATP-dependent RNA helicase activity);GO:0004386(helicase activity);GO:0005524(ATP binding);GO:0005634(nucleus);GO:0005730(nucleolus);GO:0006364(rRNA processing);GO:0010501(RNA secondary structure unw…	03040(Spliceosome)	K12858	EC:3.6.4.13	hypothetical protein	NA	45.8216	40.6512	40.0888	43.4162	24.2301	22.4439	25.403	21.3224	1.8199	0.86386	1.2885e-40	1.05116e-39	up	no
854184	YOR019W	5166	NM_001183438.1	GO:0000422(mitophagy);GO:0003674(molecular_function);GO:0005840(ribosome);GO:0007049(cell cycle)	NA	NA	NA		NA	14.3487	12.5501	12.021	13.5034	6.70772	6.86012	7.23672	6.7811	1.90038	0.926287	1.36355e-40	1.11088e-39	up	no
852119	GIN4	1408	NM_001180815.3	GO:0000166(nucleotide binding);GO:0000921(septin ring assembly);GO:0004672(protein kinase activity);GO:0004674(protein serine/threonine kinase activity);GO:0005524(ATP binding);GO:0005737(cytoplasm);GO:0005935(cellular bud neck);GO:0006468(protein phosphorylation);GO:0007117(budding cell bud growth);GO:0016301(kinase activity);GO:0016310(phosphorylation);GO:0016740(transferase activity);GO:003555…	04111(Cell cycle - yeast)	K06668	EC:2.7.11.-	protein kinase GIN4	NA	15.2482	13.5976	12.7006	13.6565	23.3991	22.4971	26.744	21.9772	0.583433	-0.777361	1.52574e-40	1.24132e-39	down	no
855389	EGT2	4593	NM_001183165.2	GO:0000324(fungal-type vacuole);GO:0000920(cell separation after cytokinesis);GO:0005576(extracellular region);GO:0005618(cell wall);GO:0005933(cellular bud);GO:0007049(cell cycle);GO:0007067(mitotic nuclear division);GO:0008810(cellulase activity);GO:0009277(fungal-type cell wall);GO:0016020(membrane);GO:0030428(cell septum);GO:0031225(anchored component of membrane);GO:0051301(cell division)	NA	NA	NA		NA	93.7029	97.9762	99.6766	95.5484	200.664	197.416	179.1	160.249	0.524666	-0.930529	1.59244e-40	1.29383e-39	down	no
851378	YDL176W	746	NM_001180236.1	GO:0003674(molecular_function);GO:0005575(cellular_component);GO:0008150(biological_process)	NA	NA	NA		NA	28.2702	28.9735	28.0247	29.8778	16.033	16.7897	16.7585	15.7416	1.76273	0.817808	2.11505e-40	1.71611e-39	up	no
856111	YPR003C	5805	NM_001184100.1	GO:0003674(molecular_function);GO:0005783(endoplasmic reticulum);GO:0005789(endoplasmic reticulum membrane);GO:0005887(integral component of plasma membrane);GO:0006810(transport);GO:0008150(biological_process);GO:0008271(secondary active sulfate transmembrane transporter activity);GO:0008272(sulfate transport);GO:0015116(sulfate transmembrane transporter activity);GO:0016020(membrane);GO:0016021…	NA	NA	NA		NA	6.18507	6.28	5.86309	5.58742	11.9759	10.8981	10.8055	11.5416	0.528859	-0.919045	2.12869e-40	1.72484e-39	down	no
855479	ATG2	4674	NM_001183080.1	GO:0000045(autophagosome assembly);GO:0000407(pre-autophagosomal structure);GO:0000422(mitophagy);GO:0003674(molecular_function);GO:0005737(cytoplasm);GO:0005829(cytosol);GO:0006810(transport);GO:0006914(autophagy);GO:0006995(cellular response to nitrogen starvation);GO:0015031(protein transport);GO:0016020(membrane);GO:0019898(extrinsic component of membrane);GO:0030242(pexophagy);GO:0032258(CVT…	NA	NA	NA		NA	4.0624	3.27766	3.62263	3.82302	6.31886	6.47294	6.60836	6.83936	0.56349	-0.827538	2.14277e-40	1.73391e-39	down	no
856191	OPY2	5873	NM_001184172.1	GO:0000324(fungal-type vacuole);GO:0000329(fungal-type vacuole membrane);GO:0000751(mitotic cell cycle arrest in response to pheromone);GO:0003674(molecular_function);GO:0005737(cytoplasm);GO:0005773(vacuole);GO:0005774(vacuolar membrane);GO:0005783(endoplasmic reticulum);GO:0005886(plasma membrane);GO:0005887(integral component of plasma membrane);GO:0007231(osmosensory signaling pathway);GO:001…	04011(MAPK signaling pathway - yeast)	K19850	NA	Opy2p	NA	144.181	142.013	141.398	142.469	84.6158	86.9394	88.91	92.1746	1.61655	0.69292	2.24882e-40	1.81726e-39	up	no
[truncated: 5,247 more rows]
