# Supplementary material for: Genome-Wide Identification of Cellular Pathways and Key Genes That Respond to Sodium Bicarbonate Stress in Saccharomyces cerevisiae
Source: Front Microbiol. 2022 Apr 12;13:831973. doi: 10.3389/fmicb.2022.831973 (PMC9042421; doi:10.3389/fmicb.2022.831973)
Supplement: Supplementary Table S4 — List of significantly changed genes in the transcriptome under alkaline stress or saline stress yielded from previous studies. [file Table_4.XLSX]

## Sheet: Sheet1
Up-regulated gene list in saline stress yielded from previous studies
YLR162W-B
Q0060
Q0075
Q0110
Q0270
SNR11
YAL003W
YAL004W
YAL005C
YAL012W
YAL019W
YAL034C
YAL040C
YAL044C
YAL054C
YAL060W
YAL061W
YAR015W
YAR031W
YAR050W
YBL014C
YBL024W
YBL027W
YBL033C
YBL040C
YBL058W
YBL064C
YBL069W
YBL072C
YBL075C
YBL077W
YBL081W
YBL087C
YBL092W
YBL107C
YBR001C
YBR006W
YBR010W
YBR014C
YBR021W
YBR034C
YBR035C
YBR036C
YBR046C
YBR048W
YBR052C
YBR053C
YBR054W
YBR056W
YBR066C
YBR068C
YBR072W
YBR082C
YBR084C-A
YBR101C
YBR105C
YBR109C
YBR114W
YBR116C
YBR117C
YBR119W
YBR121C
YBR126C
YBR128C
YBR134W
YBR139W
YBR147W
YBR148W
YBR149W
YBR169C
YBR177C
YBR181C
YBR183W
YBR189W
YBR191W
YBR203W
YBR214W
YBR222C
YBR230C
YBR241C
YBR244W
YBR280C
YBR285W
YBR289W
YBR299W
YCL019W
YCL027W
YCL035C
YCL038C
YCL040W
YCL042W
YCL043C
YCL044C
YCL047C
YCL050C
YCL064C
YCL067C
YCR024C-A
YCR030C
YCR036W
YCR053W
YCR061W
YCR062W
YCR069W
YCR091W
YDL003W
YDL004W
YDL016C
YDL020C
YDL021W
YDL022W
YDL023C
YDL025C
YDL039C
YDL046W
YDL048C
YDL051W
YDL066W
YDL072C
YDL076C
YDL079C
YDL082W
YDL083C
YDL086W
YDL110C
YDL113C
YDL120W
YDL123W
YDL124W
YDL128W
YDL131W
YDL133C-A
YDL134C
YDL135C
YDL174C
YDL178W
YDL184C
YDL188C
YDL191W
YDL198C
YDL204W
YDL221W
YDL222C
YDL223C
YDR001C
YDR002W
YDR003W
YDR019C
YDR023W
YDR025W
YDR032C
YDR033W
YDR034C-A
YDR034W-B
YDR035W
YDR037W
YDR038C
YDR039C
YDR040C
YDR043C
YDR055W
YDR064W
YDR070C
YDR074W
YDR077W
YDR100W
YDR102C
YDR133C
YDR143C
YDR154C
YDR155C
YDR156W
YDR158W
YDR171W
YDR178W
YDR180W
YDR202C
YDR222W
YDR223W
YDR233C
YDR247W
YDR255C
YDR256C
YDR258C
YDR276C
YDR277C
YDR304C
YDR329C
YDR330W
YDR342C
YDR345C
YDR353W
YDR368W
YDR377W
YDR380W
YDR387C
YDR406W
YDR417C
YDR418W
YDR425W
YDR436W
YDR441C
YDR445C
YDR447C
YDR450W
YDR453C
YDR459C
YDR461W
YDR463W
YDR470C
YDR474C
YDR482C
YDR500C
YDR504C
YDR508C
YDR511W
YDR513W
YDR516C
YDR529C
YDR533C
YDR536W
YDR536W
YDR544C
YEL001C
YEL007W
YEL009C
YEL011W
YEL017C-A
YEL024W
YEL026W
YEL034W
YEL039C
YEL059W
YEL060C
YEL065W
YEL070W
YEL072W
YEL074W
YER009W
YER012W
YER019C-A
YER026C
YER035W
YER037W
YER038C
YER039C
YER042W
YER052C
YER053C
YER054C
YER056C
YER056C-A
YER057C
YER061C
YER062C
YER066C-A
YER067W
YER072W
YER079W
YER081W
YER094C
YER103W
YER104W
YER121W
YER130C
YER131W
YER133W
YER138W-A
YER141W
YER143W
YER150W
YER176W
YER177W
YFL011W-A
YFL014W
YFL015C
YFL016C
YFL022C
YFL030W
YFL031W
YFL034C-A
YFL044C
YFL052W
YFL057C
YFL058W
YFL063W
YFR014C
YFR015C
YFR017C
YFR027W
YFR034C
YFR050C
YFR053C
YGL009C
YGL031C
YGL032C
YGL036W
YGL037C
YGL045W
YGL046W
YGL048C
YGL053W
YGL054C
YGL055W
YGL084C
YGL091C
YGL103W
YGL104C
YGL125W
YGL127C
YGL128C
YGL135W
YGL147C
YGL157W
YGL165C
YGL166W
YGL187C
YGL189C
YGL190C
YGL191W
YGL200C
YGL202W
YGL206C
YGL228W
YGL245W
YGL248W
YGL253W
YGR008C
YGR019W
YGR020C
YGR024C
YGR027C
YGR035C
YGR037C
YGR043C
YGR049W
YGR051C
YGR052W
YGR053C
YGR065C
YGR066C
YGR067C
YGR081C
YGR085C
YGR086C
YGR088W
YGR092W
YGR103W
YGR121C
YGR124W
YGR130C
YGR131W
YGR132C
YGR136W
YGR137W
YGR142W
YGR144W
YGR145W
YGR146C
YGR148C
YGR149W
YGR155W
YGR161C
YGR170W
YGR174C
YGR180C
YGR182C
YGR183C
YGR185C
YGR194C
YGR196C
YGR201C
YGR209C
YGR211W
YGR223C
YGR225W
YGR234W
YGR236C
YGR237C
YGR241C
YGR243W
YGR246C
YGR248W
YGR249W
YGR253C
YGR256W
YGR264C
YGR268C
YGR272C
YGR282C
YGR285C
YGR286C
YGR289C
YHL011C
YHL015W
YHL022C
YHL024W
YHL040C
YHR001W-A
YHR008C
YHR018C
YHR019C
YHR021C
YHR022C
YHR025W
YHR026W
YHR031C
YHR033W
YHR034C
YHR049C-A
YHR049W
YHR053C
YHR054C
YHR055C
YHR056C
YHR063C
YHR068W
YHR080C
YHR086W
YHR087W
YHR092C
YHR094C
YHR095W
YHR097C
YHR103W
YHR104W
YHR111W
YHR122W
YHR133C
YHR136C
YHR137W
YHR138C
YHR139C
YHR141C
YHR142W
YHR143W
YHR145C
YHR146W
YHR162W
YHR163W
YHR166C
YHR171W
YHR177W
YHR179W
YHR190W
YHR193C
YHR195W
YHR199C
YHR203C
YHR204W
YHR208W
YHR214C-B
YHR217C
YIL007C
YIL027C
YIL033C
YIL036W
YIL045W
YIL046W
YIL051C
YIL052C
YIL053W
YIL055C
YIL056W
YIL057C
YIL069C
YIL074C
YIL076W
YIL078W
YIL080W
YIL082W-A
YIL094C
YIL097W
YIL099W
YIL101C
YIL108W
YIL109C
YIL113W
YIL117C
YIL121W
YIL133C
YIL136W
YIL146C
YIL149C
YIL162W
YIL174W
YIR009W
YIR016W
YIR017C
YIR034C
YIR038C
YIR043C
YJL016W
YJL044C
YJL045W
YJL048C
YJL053W
YJL060W
YJL063C
YJL065C
YJL066C
YJL067W
YJL097W
YJL107C
YJL108C
YJL115W
YJL116C
YJL138C
YJL141C
YJL142C
YJL144W
YJL149W
YJL152W
YJL155C
YJL164C
YJL165C
YJL166W
YJL167W
YJL170C
YJL171C
YJL172W
YJL189W
YJL190C
YJL213W
YJR009C
YJR016C
YJR025C
YJR048W
YJR059W
YJR066W
YJR073C
YJR086W
YJR090C
YJR096W
YJR098C
YJR112W
YJR115W
YJR121W
YKL016C
YKL034W
YKL035W
YKL036C
YKL037W
YKL039W
YKL051W
YKL060C
YKL065C
YKL080W
YKL081W
YKL085W
YKL091C
YKL094W
YKL096W
YKL097W-A
YKL100C
YKL125W
YKL127W
YKL141W
YKL142W
YKL150W
YKL151C
YKL153W
YKL156W
YKL175W
YKL190W
YKL193C
YKL202W
YKL206C
YKL216W
YKR002W
YKR011C
YKR013W
YKR014C
YKR026C
YKR039W
YKR046C
YKR057W
YKR058W
YKR059W
YKR065C
YKR066C
YKR067W
YKR068C
YKR080W
YKR087C
YKR089C
YKR091W
YLL018C
YLL023C
YLL026W
YLL028W
YLL033W
YLL039C
YLL045C
YLL050C
YLL066C
YLR023C
YLR029C
YLR031W
YLR034C
YLR038C
YLR042C
YLR043C
YLR044C
YLR050C
YLR056W
YLR058C
YLR064W
YLR074C
YLR081W
YLR102C
YLR108C
YLR120C
YLR133W
YLR136C
YLR149C
YLR152C
YLR155C
YLR157C
YLR158C
YLR160C
YLR163C
YLR167W
YLR175W
YLR177W
YLR178C
YLR180W
YLR201C
YLR205C
YLR216C
YLR233C
YLR247C
YLR251W
YLR252W
YLR258W
YLR261C
YLR264W
YLR267W
YLR270W
YLR271W
YLR293C
YLR294C
YLR301W
YLR303W
YLR312C
YLR325C
YLR327C
YLR333C
YLR345W
YLR350W
YLR356W
YLR359W
YLR375W
YLR379W
YLR388W
YLR391W
YLR399C
YLR413W
YLR414C
YLR417W
YLR429W
YLR431C
YLR438W
YLR447C
YLR462W
YML001W
YML002W
YML004C
YML005W
YML008C
YML016C
YML038C
YML053C
YML054C
YML056C
YML058W
YML070W
YML100W
YML106W
YML120C
YML127W
YML128C
YML131W
YML132W
YMR002W
YMR015C
YMR027W
YMR031C
YMR037C
YMR041C
YMR053C
YMR058W
YMR068W
YMR069W
YMR074C
YMR081C
YMR090W
YMR096W
YMR099C
YMR104C
YMR105C
YMR110C
YMR119W-A
YMR140W
YMR142C
YMR145C
YMR169C
YMR170C
YMR173W
YMR173W-A
YMR174C
YMR175W
YMR181C
YMR186W
YMR189W
YMR191W
YMR195W
YMR196W
YMR230W
YMR242C
YMR250W
YMR251W
YMR251W-A
YMR256C
YMR260C
YMR261C
YMR268C
YMR273C
YMR280C
YMR291W
YMR297W
YMR304W
YMR311C
YMR315W
YMR318C
YMR323W
YNL006W
YNL007C
YNL030W
YNL031C
YNL036W
YNL037C
YNL041C
YNL045W
YNL055C
YNL069C
YNL074C
YNL077W
YNL080C
YNL095C
YNL096C
YNL107W
YNL110C
YNL115C
YNL116W
YNL134C
YNL144C
YNL145W
YNL155W
YNL156C
YNL160W
YNL161W
YNL164C
YNL168C
YNL178W
YNL183C
YNL192W
YNL194C
YNL195C
YNL200C
YNL208W
YNL231C
YNL234W
YNL241C
YNL244C
YNL255C
YNL268W
YNL274C
YNL305C
YNL306W
YNL308C
YNL322C
YNL335W
YNL336W
YNL339C
YNR001C
YNR002C
YNR013C
YNR014W
YNR019W
YNR021W
YNR030W
YNR034W
YNR035C
YNR039C
YNR043W
YNR046W
YNR047W
YNR049C
YNR060W
YOL005C
YOL011W
YOL016C
YOL027C
YOL030W
YOL038W
YOL040C
YOL047C
YOL048C
YOL052C-A
YOL059W
YOL082W
YOL084W
YOL087C
YOL097C
YOL106W
YOL111C
YOL119C
YOL127W
YOL128C
YOL136C
YOL143C
YOL150C
YOL151W
YOL152W
YOR019W
YOR020C
YOR023C
YOR025W
YOR026W
YOR027W
YOR028C
YOR046C
YOR052C
YOR054C
YOR057W
YOR059C
YOR062C
YOR065W
YOR081C
YOR120W
YOR121C
YOR134W
YOR142W
YOR153W
YOR157C
YOR161C
YOR168W
YOR169C
YOR173W
YOR178C
YOR184W
YOR185C
YOR206W
YOR209C
YOR219C
YOR220W
YOR223W
YOR226C
YOR230W
YOR234C
YOR246C
YOR248W
YOR255W
YOR258W
YOR270C
YOR273C
YOR276W
YOR277C
YOR280C
YOR285W
YOR289W
YOR292C
YOR297C
YOR298C-A
YOR298W
YOR303W
YOR308C
YOR309C
YOR310C
YOR311C
YOR317W
YOR344C
YOR347C
YOR348C
YOR360C
YOR361C
YOR374W
YOR382W
YOR383C
YOR394W
YPL002C
YPL004C
YPL009C
YPL010W
YPL014W
YPL015C
YPL018W
YPL031C
YPL037C
YPL054W
YPL057C
YPL060W
YPL061W
YPL078C
YPL079W
YPL081W
YPL087W
YPL090C
YPL095C
YPL106C
YPL111W
YPL119C
YPL123C
YPL135W
YPL142C
YPL154C
YPL159C
YPL173W
YPL178W
YPL186C
YPL192C
YPL198W
YPL205C
YPL206C
YPL214C
YPL218W
YPL220W
YPL221W
YPL223C
YPL225W
YPL230W
YPL246C
YPL247C
YPL250C
YPL257W
YPL260W
YPL271W
YPR016C
YPR028W
YPR035W
YPR036W
YPR040W
YPR041W
YPR043W
YPR044C
YPR051W
YPR103W
YPR108W
YPR127W
YPR149W
YPR154W
YPR160W
YPR169W
YPR176C
YPR181C
YPR184W
YPR194C

## Sheet: Sheet2
Down-regulated gene list in saline stress yielded from previous studies
YNCG0013W
YNCO0026W
YBR189W
YER074W
YGL103W
YGR027C
YJL191W
YLR185W
YLR388W
YMR140W
YPR040W
YAL003W
YAL005C
YAL025C
YAL038W
YAL044C
YAR075W
YBL002W
YBL003C
YBL027W
YBL030C
YBL039C
YBL058W
YBL072C
YBL076C
YBL077W
YBL087C
YBL092W
YBL100C
YBL113C
YBR011C
YBR029C
YBR031W
YBR034C
YBR049C
YBR052C
YBR061C
YBR069C
YBR084C-A
YBR088C
YBR092C
YBR106W
YBR158W
YBR191W
YBR202W
YBR247C
YBR263W
YBR266C
YBR267W
YCL030C
YCL037C
YCL053C
YCL054W
YCR012W
YCR013C
YCR021C
YCR047C
YCR051W
YCR053W
YCR055C
YCR057C
YCR061W
YCR072C
YDL014W
YDL031W
YDL055C
YDL061C
YDL063C
YDL075W
YDL081C
YDL082W
YDL083C
YDL084W
YDL122W
YDL130W
YDL135C
YDL168W
YDL192W
YDL203C
YDL208W
YDR012W
YDR025W
YDR033W
YDR064W
YDR066C
YDR101C
YDR134C
YDR150W
YDR154C
YDR170C
YDR184C
YDR225W
YDR226W
YDR309C
YDR324C
YDR327W
YDR354W
YDR385W
YDR388W
YDR391C
YDR399W
YDR404C
YDR405W
YDR417C
YDR429C
YDR450W
YDR454C
YEL017C-A
YEL026W
YEL027W
YEL033W
YEL040W
YEL042W
YEL059W
YEL065W
YEL071W
YER001W
YER009W
YER025W
YER041W
YER043C
YER052C
YER054C
YER055C
YER091C
YER102W
YER117W
YER126C
YER145C
YER162C
YER165W
YER176W
YER187W
YFL026W
YFL034C-A
YFL045C
YFR023W
YFR053C
YFR054C
YGL008C
YGL030W
YGL031C
YGL055W
YGL078C
YGL102C
YGL135W
YGL148W
YGL158W
YGL184C
YGL189C
YGL235W
YGL253W
YGR060W
YGR079W
YGR082W
YGR087C
YGR108W
YGR109C
YGR128C
YGR138C
YGR145W
YGR148C
YGR155W
YGR159C
YGR160W
YGR167W
YGR183C
YGR210C
YGR214W
YGR234W
YGR244C
YGR280C
YHL001W
YHL015W
YHL028W
YHL033C
YHL034C
YHR005C-A
YHR007C
YHR010W
YHR018C
YHR026W
YHR052W
YHR066W
YHR089C
YHR108W
YHR128W
YHR143W
YHR143W-A
YHR148W
YHR149C
YHR169W
YHR172W
YHR174W
YHR179W
YHR183W
YHR193C
YHR196W
YHR205W
YIL018W
YIL019W
YIL069C
YIL123W
YIL127C
YIL133C
YIL148W
YIL149C
YIL157C
YIL158W
YIR026C
YIR037W
YJL002C
YJL026W
YJL050W
YJL069C
YJL098W
YJL122W
YJL136C
YJL148W
YJL156C
YJL157C
YJL159W
YJL190C
YJL200C
YJL217W
YJR009C
YJR041C
YJR047C
YJR063W
YJR064W
YJR070C
YJR071W
YJR077C
YJR112W
YJR123W
YJR135W-A
YJR147W
YKL006W
YKL009W
YKL029C
YKL030W
YKL058W
YKL096W-A
YKL097C
YKL109W
YKL117W
YKL143W
YKL145W
YKL156W
YKL160W
YKL164C
YKL180W
YKL181W
YKL182W
YKL185W
YKL192C
YKR012C
YKR024C
YKR056W
YKR081C
YLL008W
YLL024C
YLL028W
YLL034C
YLL035W
YLL044W
YLL048C
YLL052C
YLR003C
YLR009W
YLR021W
YLR029C
YLR043C
YLR047C
YLR048W
YLR056W
YLR073C
YLR084C
YLR129W
YLR153C
YLR162W
YLR167W
YLR172C
YLR175W
YLR179C
YLR180W
YLR183C
YLR186W
YLR192C
YLR196W
YLR197W
YLR214W
YLR221C
YLR222C
YLR249W
YLR276C
YLR300W
YLR303W
YLR304C
YLR333C
YLR339C
YLR344W
YLR354C
YLR355C
YLR367W
YLR371W
YLR372W
YLR390W-A
YLR401C
YLR405W
YLR409C
YLR413W
YLR441C
YML008C
YML009C
YML018C
YML024W
YML026C
YML043C
YML056C
YML063W
YML086C
YML093W
YML106W
YML113W
YML123C
YMR006C
YMR014W
YMR015C
YMR016C
YMR049C
YMR058W
YMR083W
YMR093W
YMR116C
YMR120C
YMR121C
YMR125W
YMR130W
YMR131C
YMR142C
YMR143W
YMR179W
YMR193W
YMR199W
YMR229C
YMR235C
YMR241W
YMR242C
YMR243C
YMR256C
YMR272C
YMR274C
YMR300C
YMR303C
YMR309C
YMR315W
YMR318C
YMR321C
YMR322C
YNL002C
YNL058C
YNL060C
YNL061W
YNL062C
YNL066W
YNL068C
YNL070W
YNL110C
YNL111C
YNL112W
YNL113W
YNL114C
YNL132W
YNL145W
YNL151C
YNL162W
YNL175C
YNL182C
YNL186W
YNL198C
YNL209W
YNL244C
YNL248C
YNL255C
YNL281W
YNL300W
YNL301C
YNL308C
YNL313C
YNL324W
YNL327W
YNL336W
YNR009W
YNR053C
YNR054C
YNR067C
YOL010W
YOL022C
YOL070C
YOL077C
YOL086C
YOL109W
YOL120C
YOL125W
YOL127W
YOL139C
YOL143C
YOL155C
YOL165C
YOR004W
YOR007C
YOR009W
YOR016C
YOR020C
YOR027W
YOR040W
YOR063W
YOR085W
YOR095C
YOR096W
YOR101W
YOR108W
YOR133W
YOR142W
YOR145C
YOR153W
YOR167C
YOR187W
YOR197W
YOR206W
YOR209C
YOR234C
YOR243C
YOR261C
YOR276W
YOR285W
YOR293W
YOR294W
YOR310C
YOR312C
YOR315W
YOR323C
YOR331C
YOR332W
YOR340C
YOR341W
YOR342C
YOR345C
YOR359W
YOR362C
YPL012W
YPL032C
YPL043W
YPL044C
YPL078C
YPL079W
YPL081W
YPL131W
YPL143W
YPL163C
YPL211W
YPL217C
YPL220W
YPL226W
YPL233W
YPL250C
YPL256C
YPL267W
YPL273W
YPR010C
YPR020W
YPR036W
YPR043W
YPR046W
YPR048W
YPR052C
YPR053C
YPR102C
YPR110C
YPR112C
YPR113W
YPR121W
YPR124W
YPR132W
YPR133W-A
YPR136C
YPR145W
YPR191W

## Sheet: Sheet3
Up-regulated gene list in alkaline stress yielded from previous studies
YPL003W
YAL005C
YAL013W
YAL016W
YAL017W
YAL027W
YAL041W
YAL044C
YAL049C
YAL053W
YAL054C
YAL059W
YAL060W
YAL061W
YAR002W
YAR010C
YAR018C
YAR027W
YAR028W
YAR042W
YAR043C
YAR068W
YAR071W
YBL015W
YBL016W
YBL030C
YBL033C
YBL041W
YBL042C
YBL045C
YBL046W
YBL055C
YBL061C
YBL064C
YBL065W
YBL075C
YBL078C
YBL079W
YBL086C
YBL087C
YBL099W
YBL101C
YBL102W
YBL104C
YBL108W
YBL111C
YBR001C
YBR002C
YBR004C
YBR006W
YBR008C
YBR016W
YBR017C
YBR035C
YBR047W
YBR048W
YBR053C
YBR056W
YBR056W2
YBR066C
YBR068C
YBR072W
YBR083W
YBR094W
YBR096W
YBR097W
YBR105C
YBR108W
YBR109C
YBR110W
YBR111C
YBR112C
YBR126C
YBR132C
YBR134W
YBR139W
YBR142W
YBR145W
YBR147W
YBR149W
YBR150C
YBR154C
YBR158W
YBR160W
YBR169C
YBR170C
YBR177C
YBR178W
YBR179C
YBR183W
YBR202W
YBR203W
YBR205W
YBR207W
YBR212W
YBR214W
YBR225W
YBR230C
YBR235W
YBR244W
YBR248C
YBR256C
YBR269C
YBR280C
YBR284W
YBR285W
YBR287W
YBR290W
YBR294W
YBR296C
YBR297W
YBR298C
YCL018W
YCL020W
YCL026C-B
YCL030C
YCL035C
YCL040W
YCL059C
YCL061C
YCL066W
YCR004C
YCR005C
YCR009C
YCR010C
YCR011C
YCR021C
YCR030C
YCR051W
YCR052W
YCR054C
YCR072C
YCR091W
YCR107W
YDL004W
YDL010W
YDL014W
YDL019C
YDL022W
YDL023C
YDL025C
YDL027C
YDL046W
YDL051W
YDL072C
YDL079C
YDL080C
YDL113C
YDL124W
YDL131W
YDL142C
YDL147W
YDL161W
YDL169C
YDL172C
YDL173W
YDL174C
YDL182W
YDL204W
YDL213C
YDL214C
YDL215C
YDL222C
YDL223C
YDL229W
YDL233W
YDL234C
YDL239C
YDR001C
YDR003W
YDR011W
YDR019C
YDR037W
YDR038C
YDR039C
YDR040C
YDR041W
YDR043C
YDR069C
YDR074W
YDR077W
YDR083W
YDR087C
YDR089W
YDR096W
YDR129C
YDR148C
YDR161W
YDR168W
YDR171W
YDR178W
YDR185C
YDR216W
YDR231C
YDR247W
YDR251W
YDR258C
YDR264C
YDR270W
YDR293C
YDR301W
YDR305C
YDR306C
YDR325W
YDR342C
YDR343C
YDR353W
YDR358W
YDR368W
YDR370C
YDR372C
YDR391C
YDR394W
YDR395W
YDR406W
YDR409W
YDR418W
YDR436W
YDR453C
YDR463W
YDR479C
YDR481C
YDR490C
YDR513W
YDR516C
YDR534C
YEL011W
YEL012W
YEL019C
YEL021W
YEL039C
YEL044W
YEL060C
YEL065W
YEL070W
YEL071W
YER012W
YER017C
YER020W
YER024W
YER026C
YER034W
YER035W
YER040W
YER042W
YER046W
YER052C
YER053C
YER054C
YER059W
YER062C
YER065C
YER067W
YER069W
YER072W
YER073W
YER076C
YER081W
YER088C
YER091C
YER098W
YER121W
YER139C
YER144C
YER150W
YER153C
YER175C
YER188W
YFL011W
YFL012W
YFL014W
YFL015C
YFL041W
YFL051C
YFL052W
YFL054C
YFL056C
YFL062W
YFR014C
YFR015C
YFR017C
YFR021W
YFR030W
YFR053C
YFR054C
YGL006W
YGL015C
YGL023C
YGL036W
YGL037C
YGL039W
YGL058W
YGL059W
YGL062W
YGL071W
YGL077C
YGL088W
YGL111W
YGL117W
YGL125W
YGL156W
YGL158W
YGL165C
YGL167C
YGL180W
YGL183C
YGL184C
YGL218W
YGL227W
YGL248W
YGL250W
YGL253W
YGL255W
YGL256W
YGR008C
YGR023W
YGR028W
YGR032W
YGR043C
YGR052W
YGR053C
YGR055W
YGR065C
YGR067C
YGR070W
YGR086C
YGR110W
YGR115C
YGR121C
YGR122W
YGR127W
YGR135W
YGR136W
YGR142W
YGR146C
YGR157W
YGR161C
YGR167W
YGR180C
YGR187C
YGR189C
YGR194C
YGR200C
YGR204W
YGR205W
YGR209C
YGR211W
YGR213C
YGR223C
YGR236C
YGR237C
YGR241C
YGR242W
YGR243W
YGR244C
YGR248W
YGR260W
YGR268C
YGR269W
YGR288W
YHL021C
YHL027W
YHL032C
YHL036W
YHL037C
YHL040C
YHL047C
YHR001W-A
YHR002W
YHR016C
YHR018C
YHR029C
YHR033W
YHR052W
YHR071W
YHR080C
YHR087W
YHR092C
YHR096C
YHR097C
YHR104W
YHR110W
YHR111W
YHR113W
YHR129C
YHR136C
YHR138C
YHR157W
YHR161C
YHR162W
YHR168W
YHR169W
YHR170W
YHR171W
YHR177W
YHR198C
YHR213W
YHR214W-A
YHR215W
YIL015W
YIL017C
YIL036W
YIL045W
YIL046W
YIL055C
YIL056W
YIL074C
YIL077C
YIL097W
YIL101C
YIL107C
YIL108W
YIL111W
YIL112W
YIL113W
YIL116W
YIL117C
YIL136W
YIL146C
YIL155C
YIL162W
YIL164C
YIL169C
YIL170W
YIR001C
YIR004W
YIR012W
YIR016W
YIR034C
YIR038C
YJL005W
YJL012C
YJL016W
YJL017W
YJL033W
YJL048C
YJL056C
YJL060W
YJL088W
YJL094C
YJL094Cb
YJL103C
YJL104W
YJL107C
YJL108C
YJL116C
YJL130C
YJL141C
YJL142C
YJL144W
YJL155C
YJL159W
YJL161W
YJL163C
YJL164C
YJL165C
YJL165Ca
YJL166W
YJL171C
YJL172W
YJL199C
YJL213W
YJL217W
YJR008W
YJR019C
YJR026W
YJR028W
YJR032W
YJR036C
YJR045C
YJR059W
YJR063W
YJR073C
YJR078W
YJR091C
YJR096W
YJR104C
YJR109C
YJR113C
YJR115W
YJR121W
YJR135C
YJR149W
YKL001C
YKL009W
YKL012W
YKL023W
YKL035W
YKL036C
YKL043W
YKL071W
YKL085W
YKL087C
YKL091C
YKL092C
YKL096W
YKL100C
YKL103C
YKL109W
YKL124W
YKL133C
YKL145W
YKL150W
YKL151C
YKL152C
YKL159C
YKL162C
YKL164C
YKL171W
YKL175W
YKL193C
YKL201C
YKL211C
YKL216W
YKL217W
YKL218C
YKR002W
YKR011C
YKR013W
YKR016W
YKR018C
YKR025W
YKR033C
YKR039W
YKR052C
YKR058W
YKR066C
YKR067W
YKR075C
YKR076W
YKR080W
YKR089C
YKR091W
YKR098C
YLL006W
YLL026W
YLL039C
YLL044W
YLL048C
YLL058W
YLL061W
YLL062C
YLR012C
YLR023C
YLR028C
YLR056W
YLR058C
YLR081W
YLR089C
YLR099C
YLR108C
YLR109W
YLR120C
YLR121C
YLR122C
YLR133W
YLR136C
YLR142W
YLR149C
YLR162W
YLR163C
YLR177W
YLR178C
YLR186W
YLR194C
YLR205C
YLR211C
YLR214W
YLR225C
YLR228C
YLR245C
YLR248W
YLR251W
YLR255C
YLR257W
YLR258W
YLR267W
YLR270W
YLR271W
YLR272C
YLR273C
YLR274W
YLR282C
YLR294C
YLR303W
YLR312C
YLR327C
YLR331C
YLR339C
YLR345W
YLR350W
YLR356W
YLR359W
YLR385C
YLR392C
YLR393W
YLR402W
YLR405W
YLR411W
YLR414C
YLR417W
YLR424W
YLR438W
YML004C
YML040W
YML048W
YML057W
YML058C-A
YML059C
YML070W
YML100W
YML106W
YML117W
YML118W
YML120C
YML123C
YML128C
YML131W
YMR002W
YMR008C
YMR011W
YMR031C
YMR034C
YMR035W
YMR040W
YMR042W
YMR046C
YMR051C
YMR053C
YMR054W
YMR058W
YMR060C
YMR062C
YMR064W
YMR068W
YMR083W
YMR084W
YMR085W
YMR090W
YMR096W
YMR101C
YMR102C
YMR103C
YMR105C
YMR110C
YMR120C
YMR122C
YMR125W
YMR135C
YMR136W
YMR139W
YMR140W
YMR153W
YMR158W-a
YMR160W
YMR164C
YMR169C
YMR170C
YMR173W
YMR173W-A
YMR174C
YMR175W
YMR189W
YMR191W
YMR195W
YMR196W
YMR206W
YMR210W
YMR211W
YMR238W
YMR250W
YMR251W
YMR251W-
YMR251W-A
YMR261C
YMR262W
YMR276W
YMR280C
YMR281W
YMR284W
YMR288W
YMR291W
YMR300C
YMR302C
YMR304C-A
YMR304W
YMR311C
YMR316C-A
YMR316W
YMR318C
YMR319C
YMR325W
YNL002C
YNL003C
YNL007C
YNL013C
YNL015W
YNL016W
YNL017C
YNL029C
YNL036W
YNL037C
YNL092W
YNL093W
YNL100W
YNL104C
YNL128W
YNL134C
YNL144C
YNL149C
YNL157W
YNL160W
YNL179C
YNL192W
YNL194C
YNL195C
YNL200C
YNL208W
YNL218W
YNL220W
YNL226W
YNL274C
YNL276C
YNL296W
YNL300W
YNL305C
YNL307C
YNL311C
YNL313C
YNR001C
YNR002C
YNR005C
YNR019W
YNR026C
YNR057C
YNR059W
YNR060W
YNR061C
YNR064C
YNR070W
YOL011W
YOL015W
YOL016C
YOL032W
YOL036W
YOL041C
YOL048C
YOL053W
YOL058W
YOL059W
YOL082W
YOL084W
YOL100W
YOL123W
YOL126C
YOL127W
YOL129W
YOL142W
YOL150C
YOL151W
YOL154W
YOL156W
YOL158C
YOL165C
YOR019W
YOR028C
YOR035C
YOR036W
YOR042W
YOR049C
YOR052C
YOR054C
YOR077W
YOR089C
YOR092W
YOR095C
YOR120W
YOR121C
YOR128C
YOR134W
YOR135C
YOR136W
YOR156C
YOR161C
YOR173W
YOR178C
YOR184W
YOR185C
YOR187W
YOR215C
YOR219C
YOR220W
YOR225W
YOR226C
YOR227W
YOR230W
YOR242C
YOR245C
YOR256C
YOR273C
YOR288C
YOR289W
YOR303W
YOR316C
YOR327C
YOR328W
YOR332W
YOR347C
YOR348C
YOR374W
YOR381W
YOR382W
YOR383C
YOR385W
YOR386W
YPL004C
YPL019C
YPL047W
YPL054W
YPL057C
YPL061W
YPL062W
YPL066W
YPL078C
YPL097W
YPL109C
YPL135W
YPL149W
YPL154C
YPL156C
YPL163C
YPL166W
YPL183C
YPL186C
YPL196W
YPL203W
YPL206C
YPL221W
YPL223C
YPL224C
YPL230W
YPL240C
YPL255W
YPL265W
YPL274W
YPR026W
YPR030W
YPR054W
YPR108W
YPR110C
YPR124W
YPR149W
YPR151C
YPR184W

## Sheet: Sheet4
Down-regulated gene list in alkaline stress yielded from previous studies
YAL036C
YAL044C
YAL059W
YAR010C
YAR015W
YAR019C
YAR073W
YBL005W
YBL019W
YBL024W
YBL025W
YBL029C-a
YBL036C
YBL040C
YBL055C
YBL081W
YBL083C
YBL084C
YBL087C
YBL088C
YBL098W
YBL101W-A
YBR009C
YBR012W-A
YBR022W
YBR034C
YBR035C
YBR043C
YBR053C
YBR054W
YBR055C
YBR057C
YBR084C-A
YBR088C
YBR089W
YBR092C
YBR093C
YBR104W
YBR113W
YBR134W
YBR135W
YBR141C
YBR142W
YBR145W
YBR147W
YBR154C
YBR155W
YBR181C
YBR186W
YBR189W
YBR191W
YBR212W
YBR218C
YBR238C
YBR247C
YBR248C
YBR252W
YBR263W
YBR266C
YBR267W
YBR271W
YBR291C
YBR300C
YBR302C
YCL019W
YCL020W
YCL025C
YCL030C
YCL036W
YCL037C
YCL042W
YCL053C
YCL054W
YCL058C
YCL059C
YCL068C
YCL069W
YCLX01W
YCLX02C
YCR016W
YCR031C
YCR045C
YCR055C
YCR056W
YCR058C
YCR063W
YCR072C
YCR087W
YCR097W
YCRX16C
YDL003W
YDL019C
YDL031W
YDL037C
YDL038C
YDL060W
YDL061C
YDL063C
YDL066W
YDL075W
YDL083C
YDL112W
YDL148C
YDL151C
YDL153C
YDL161W
YDL167C
YDL182W
YDL186W
YDL198C
YDL201W
YDL208W
YDL213C
YDR019C
YDR020C
YDR021W
YDR033W
YDR060W
YDR083W
YDR087C
YDR101C
YDR120C
YDR158W
YDR184C
YDR213W
YDR234W
YDR252W
YDR274C
YDR297W
YDR312W
YDR324C
YDR339C
YDR341C
YDR379W
YDR380W
YDR398W
YDR399W
YDR413C
YDR417C
YDR418W
YDR447C
YDR449C
YDR471W
YDR492W
YDR496C
YDR500C
YDR514C
YEL017C-A
YEL026W
YEL040W
YEL045C
YEL054C
YER001W
YER006W
YER011W
YER049W
YER055C
YER056C
YER056C-A
YER069W
YER070W
YER082C
YER087C-A
YER091C
YER103W
YER109C
YER110C
YER111C
YER117W
YER126C
YER127W
YER160C
YER187W
YFL005W
YFL017W-A
YFL021W
YFL023W
YFL031W
YFL032W
YFL034C-A
YFR015C
YFR026C
YFR032C-A
YFR033C
YFR045W
YFR055W
YGL008C
YGL009C
YGL010W
YGL026C
YGL029W
YGL072C
YGL076C
YGL078C
YGL099W
YGL117W
YGL120C
YGL147C
YGL157W
YGL169W
YGL171W
YGL203C
YGL205W
YGL234W
YGL261C
YGR009C
YGR023W
YGR031W
YGR034W
YGR050C
YGR078C
YGR079W
YGR081C
YGR085C
YGR087C
YGR090W
YGR102C
YGR109C
YGR118W
YGR123C
YGR124W
YGR128C
YGR131W
YGR145W
YGR148C
YGR159C
YGR160W
YGR180C
YGR182C
YGR187C
YGR204W
YGR211W
YGR214W
YGR240C
YGR245C
YGR272C
YGR280C
YGR283C
YHL001W
YHL021C
YHR007C
YHR018C
YHR029C
YHR040W
YHR052W
YHR066W
YHR070W
YHR088W
YHR089C
YHR120W
YHR137W
YHR141C
YHR149C
YHR161C
YHR169W
YHR196W
YHR197W
YHR208W
YIL039W
YIL041W
YIL069C
YIL091C
YIL094C
YIL096C
YIL104C
YIL105C
YIL116W
YIL122W
YIL123W
YIL127C
YIL131C
YIL133C
YIL141W
YIL167W
YIL170W
YIR023W
YIR026C
YIR034C
YIR041W
YJL035C
YJL043W
YJL050W
YJL069C
YJL088W
YJL098W
YJL106W
YJL111W
YJL122W
YJL125C
YJL136C
YJL141C
YJL148W
YJL157C
YJL160C
YJL165C
YJL188C
YJL190C
YJL191W
YJL194W
YJL195C
YJL200C
YJL208C
YJL214W
YJL219W
YJL220W
YJR002W
YJR016C
YJR026W
YJR063W
YJR069C
YJR071W
YJR097W
YJR109C
YJR112W
YJR130C
YJR146W
YKL006W
YKL009W
YKL014C
YKL027W
YKL029C
YKL082C
YKL099C
YKL104C
YKL105C
YKL106W
YKL120W
YKL143W
YKL144C
YKL156W
YKL172W
YKL191W
YKL210W
YKL218C
YKR057W
YKR079C
YKR080W
YKR081C
YKR092C
YKR105C
YLL011W
YLL013C
YLL028W
YLL034C
YLL065W
YLR003C
YLR009W
YLR014C
YLR037C
YLR048W
YLR051C
YLR056W
YLR058C
YLR062C
YLR063W
YLR073C
YLR081W
YLR089C
YLR111W
YLR117C
YLR124W
YLR129W
YLR153C
YLR175W
YLR177W
YLR185W
YLR186W
YLR188W
YLR196W
YLR197W
YLR222C
YLR223C
YLR228C
YLR249W
YLR257W
YLR264W
YLR269C
YLR276C
YLR287C
YLR300W
YLR304C
YLR311C
YLR316C
YLR333C
YLR336C
YLR359W
YLR383W
YLR401C
YLR413W
YLR427W
YLR429W
YLR437C
YLR448W
YLR451W
YML006C
YML008C
YML010W
YML017W
YML018C
YML024W
YML027W
YML039W
YML040W
YML043C
YML045W
YML047C
YML049C
YML051W
YML056C
YML060W
YML073C
YML080W
YML083C
YML095C-A
YML098W
YML099C
YML113W
YML130C
YMR014W
YMR015C
YMR043W
YMR046C
YMR048W
YMR049C
YMR051C
YMR052W
YMR056C
YMR093W
YMR096W
YMR105C
YMR108W
YMR124W
YMR127C
YMR128W
YMR131C
YMR142C
YMR189W
YMR194W
YMR227C
YMR239C
YMR241W
YMR242C
YMR269W
YMR290C
YMR290W-a
YMR300C
YMR310C
YMR323W
YMR325W
YNL002C
YNL033W
YNL034W
YNL060C
YNL061W
YNL065W
YNL067W
YNL068C
YNL069C
YNL075W
YNL096C
YNL101W
YNL104C
YNL110C
YNL111C
YNL112W
YNL113W
YNL114C
YNL132W
YNL162W
YNL174W
YNL182C
YNL186W
YNL190W
YNL220W
YNL246W
YNL248C
YNL251C
YNL282W
YNL290W
YNL298W
YNL299W
YNL301C
YNL308C
YNL332W
YNL339C
YNR038W
YNR047W
YNR050C
YNR053C
YNR054C
YOL015W
YOL018C
YOL020W
YOL021C
YOL022C
YOL058W
YOL063C
YOL064C
YOL065C
YOL067C
YOL077C
YOL080C
YOL093W
YOL101C
YOL109W
YOL112W
YOL124C
YOL127W
YOL156W
YOR004W
YOR010C
YOR046C
YOR078W
YOR090C
YOR091W
YOR096W
YOR108W
YOR119C
YOR128C
YOR138C
YOR140W
YOR143C
YOR144C
YOR145C
YOR146W
YOR167C
YOR182C
YOR184W
YOR187W
YOR190W
YOR192C
YOR203W
YOR206W
YOR223W
YOR230W
YOR233W
YOR234C
YOR236W
YOR272W
YOR287C
YOR293W
YOR294W
YOR306C
YOR309C
YOR310C
YOR312C
YOR329C
YOR340C
YOR347C
YOR359W
YOR372C
YOR375C
YOR383C
YPL012W
YPL030W
YPL036W
YPL037C
YPL043W
YPL044C
YPL079W
YPL080C
YPL081W
YPL083C
YPL085W
YPL089C
YPL090C
YPL126W
YPL131W
YPL133C
YPL142C
YPL143W
YPL146C
YPL171C
YPL183C
YPL198W
YPL211W
YPL212C
YPL217C
YPL220W
YPL226W
YPL229W
YPL240C
YPL267W
YPL271W
YPL273W
YPL281C
YPR007C
YPR010C
YPR011C
YPR012W
YPR014C
YPR020W
YPR022C
YPR035W
YPR036W
YPR037C
YPR041W
YPR043W
YPR044C
YPR102C
YPR119W
YPR132W
YPR142C
YPR144C
YPR145W
YPR180W
YPR187W
YPR190C
